# Supplementary material for: Proteomic and functional analyses of the periodic membrane skeleton in neurons
Source: Nat Commun. 2022 Jun 9;13:3196. doi: 10.1038/s41467-022-30720-x (PMC9184744; doi:10.1038/s41467-022-30720-x)
Supplement: Supplementary file 4 — Supplementary Data 1 [file 41467_2022_30720_MOESM4_ESM.xlsx]

## Sheet: Cultured neuron capture co-IP
Gene Name	Uniprot Assession	Description	MW_kDa	Number_AAs	αII-spectrin co-IP from DIV20 cultured neurons				βII-spectrin co-IP from DIV20 cultured neurons				α-adducin co-IP from DIV20 cultured neurons
					Average exp_q_value	Average score_Sequest_HT	Average sum_PEP_Score	Average dNSAF	Average exp_q_value	Average score_Sequest_HT	Average sum_PEP_Score	Average dNSAF	Average exp_q_value	Average score_Sequest_HT	Average sum_PEP_Score	Average dNSAF
GN=2410002F23Rik	Q3TE80	RIKEN cDNA 2410002F23 gene OS=Mus musculus (Mouse) OX=10090 GN=2410002F23Rik PE=1 SV=1	32.4	284	0.007	3.24	2.213	8.22618e-05	0	5.68	4.231	0.000378978	0.006	14.495	13.688	0.000386965
GN=Aars1	Q8BGQ7	Alanine--tRNA ligase, cytoplasmic OS=Mus musculus (Mouse) OX=10090 GN=Aars1 PE=1 SV=1	106.8	968	0.006	2.47	2.448	2.41347e-05	0.014	2.15	1.976	5.55939e-05	0	4.44	5.098	4.95465e-05
GN=Ablim1	Q8K4G5	Actin-binding LIM protein 1 OS=Mus musculus (Mouse) OX=10090 GN=Ablim1 PE=1 SV=1	96.7	861	0	47.165	32.331	0.000805318	0	36.02	30.088	0.00110965	0	99.245	75.6375	0.000682184
GN=Ablim2	Q8BL65	Actin-binding LIM protein 2 OS=Mus musculus (Mouse) OX=10090 GN=Ablim2 PE=1 SV=1	68.1	612	0	36.83	31.539	0.00114511	0	58.49	43.382	0.00314907	0	87.375	59.2825	0.000743011
GN=Ablim3	Q69ZX8	Actin-binding LIM protein 3 OS=Mus musculus (Mouse) OX=10090 GN=Ablim3 PE=1 SV=2	77.6	682	0	7.63	10.41	0.000102767	0	3.45	4.721	0.000188563	0.0025	27.905	29.0795	0.000179086
GN=Acta1	P68134	Actin, alpha skeletal muscle OS=Mus musculus (Mouse) OX=10090 GN=Acta1 PE=1 SV=1	42	377	0	875.73	161.758	0.00907341	0	526.765	134.361	0.011689	0	1557.88	315.974	0.0055272
GN=Acta2	P62737	Actin, aortic smooth muscle OS=Mus musculus (Mouse) OX=10090 GN=Acta2 PE=1 SV=1	42	377	0	821.69	148.142	0.00813989	0	483.14	120.755	0.0111564	0	1378.06	296.639	0.00431455
GN=Actb	P60710	Actin, cytoplasmic 1 OS=Mus musculus (Mouse) OX=10090 GN=Actb PE=1 SV=1	41.7	375	0	1510.12	302.466	0.0453331	0	1030.49	268.841	0.0735515	0	3548.92	589.198	0.0392428
GN=Actbl2	Q8BFZ3	Beta-actin-like protein 2 OS=Mus musculus (Mouse) OX=10090 GN=Actbl2 PE=1 SV=1	42	376	0	302.2	78.6295	0.00231835	0	283.67	73.495	0.0020057	0	716.835	125.341	0.000441561
GN=Actc1	P68033	Actin, alpha cardiac muscle 1 OS=Mus musculus (Mouse) OX=10090 GN=Actc1 PE=1 SV=1	42	377	0	875.73	161.758	0.00907341	0	526.765	134.361	0.011689	0	1561.28	319.36	0.00553154
GN=Actg1	P63260	Actin, cytoplasmic 2 OS=Mus musculus (Mouse) OX=10090 GN=Actg1 PE=1 SV=1	41.8	375	0	1510.12	302.466	0.0453331	0	1030.49	268.841	0.0735515	0	3551.05	590.929	0.0392888
GN=Actg2	P63268	Actin, gamma-enteric smooth muscle OS=Mus musculus (Mouse) OX=10090 GN=Actg2 PE=1 SV=1	41.9	376	0	821.69	148.142	0.00816154	0	483.14	120.755	0.011186	0	1374.66	293.252	0.00432269
GN=Actn1	Q7TPR4	Alpha-actinin-1 OS=Mus musculus (Mouse) OX=10090 GN=Actn1 PE=1 SV=1	103	892	0	83.07	56.4	0.000964035	0	53.59	40.4545	0.00101998	0	316.025	208.151	0.00129416
GN=Actn2	Q9JI91	Alpha-actinin-2 OS=Mus musculus (Mouse) OX=10090 GN=Actn2 PE=1 SV=2	103.8	894	0	31.62	29.143	0.000600231	0	20.55	16.876	0.000363834	0	177.81	132.448	0.000892086
GN=Actn4	P57780	Alpha-actinin-4 OS=Mus musculus (Mouse) OX=10090 GN=Actn4 PE=1 SV=1	104.9	912	0	122.67	84.449	0.00174349	0	87.43	66.708	0.00278516	0	533.56	302.906	0.00268504
GN=Actr2	P61161	Actin-related protein 2 OS=Mus musculus (Mouse) OX=10090 GN=Actr2 PE=1 SV=1	44.7	394	0	42.765	34.658	0.000975633	0	20.705	20.9765	0.00126743	0	70.665	69.408	0.00088023
GN=Actr3	Q99JY9	Actin-related protein 3 OS=Mus musculus (Mouse) OX=10090 GN=Actr3 PE=1 SV=3	47.3	418	0	51.425	32.5585	0.00131265	0	22.79	16.527	0.00162855	0	111	77.147	0.0012584
GN=Actr3b	Q641P0	Actin-related protein 3B OS=Mus musculus (Mouse) OX=10090 GN=Actr3b PE=1 SV=1	47.5	418	0	48.14	29.699	0.00038763	0	11.37	5.655	0.00018392	0	19.175	23.818	0.000227087
GN=Add1	Q9QYC0	Alpha-adducin OS=Mus musculus (Mouse) OX=10090 GN=Add1 PE=1 SV=2	80.6	735	0	200.58	92.9145	0.00365497	0	1061.1	328.944	0.035906	0	240.33	117.898	0.00197964
GN=Add2	Q9QYB8	Beta-adducin OS=Mus musculus (Mouse) OX=10090 GN=Add2 PE=1 SV=4	80.6	725	0	140.615	79.194	0.00254413	0	911.855	342.812	0.029744	0	140.47	82.1925	0.000729298
GN=Add3	Q9QYB5	Gamma-adducin OS=Mus musculus (Mouse) OX=10090 GN=Add3 PE=1 SV=2	78.7	706	0	63.3	57.0275	0.00146491	0	403.485	198.067	0.016504	0	43.03	48.1845	0.00043747
GN=Adrbk2	Q3UYH7	Beta-adrenergic receptor kinase 2 OS=Mus musculus (Mouse) OX=10090 GN=Adrbk2 PE=1 SV=2	79.6	688	0	7.035	6.459	5.7913e-05	0	5.24	6.091	0.000156439	0.002	5.07	5.007	1.42308e-05
GN=Agap2	Q3UHD9	Arf-GAP with GTPase, ANK repeat and PH domain-containing protein 2 OS=Mus musculus (Mouse) OX=10090 GN=Agap2 PE=1 SV=1	124.4	1186	0.004	2.9	2.552	1.96984e-05	0.005	0	2.252	4.53751e-05	0	422.66	182.94	0.00187716
GN=Ajm1	A2AJA9	Apical junction component 1 homolog OS=Mus musculus (Mouse) OX=10090 GN=Ajm1 PE=1 SV=1	107.1	974	0	4.595	4.6485	0.000142808	0.002	3.585	3.4295	0.000121268	0	46.275	42.9735	0.000263104
GN=Akap2	O54931	A-kinase anchor protein 2 OS=Mus musculus (Mouse) OX=10090 GN=Akap2 PE=1 SV=3	98.5	893	0	11.025	12.1895	0.000234246	0	6.925	7.5865	0.000192531	0	85.375	66.3705	0.000490319
GN=Aldoa	P05064	Fructose-bisphosphate aldolase A OS=Mus musculus (Mouse) OX=10090 GN=Aldoa PE=1 SV=2	39.3	364	0.0055	11.32	6.9525	0.000341317	0	4.2	2.415	0.000706594	0.001	10.925	8.3265	0.000199005
GN=Alyref	O08583	THO complex subunit 4 OS=Mus musculus (Mouse) OX=10090 GN=Alyref PE=1 SV=3	26.9	255	0.023	1.82	1.774	9.16171e-05	0	2.8	2.566	0.000504314	0	25.955	29.46	0.000453996
GN=Alyref2	Q9JJW6	Aly/REF export factor 2 OS=Mus musculus (Mouse) OX=10090 GN=Alyref2 PE=1 SV=1	23.7	218	0.023	1.82	1.774	0.000107167	0	2.8	2.566	0.000589908	0.0025	9.815	14.1565	0.000119196
GN=Ank2	Q8C8R3	Ankyrin-2 OS=Mus musculus (Mouse) OX=10090 GN=Ank2 PE=1 SV=2	426	3898	0	1824.01	889.957	0.00634573	0	990.725	585.121	0.00670457	0	4011.16	1604.9	0.00567195
GN=Ank3	G5E8K5	Ankyrin-3 OS=Mus musculus (Mouse) OX=10090 GN=Ank3 PE=1 SV=1	213.9	1961	0	167.615	90.0625	0.000392593	0	99.35	54.506	0.000301382	0	261.29	139.376	0.000301321
GN=Ap1b1	O35643	AP-1 complex subunit beta-1 OS=Mus musculus (Mouse) OX=10090 GN=Ap1b1 PE=1 SV=2	103.9	943	0	34.02	35.3745	0.000349635	0	9.015	8.6485	9.64111e-05	0	112.07	60.393	0.000128986
GN=Ap2a1	P17426	AP-2 complex subunit alpha-1 OS=Mus musculus (Mouse) OX=10090 GN=Ap2a1 PE=1 SV=1	107.6	977	0	93.35	65.7785	0.00151391	0	38.63	34.8285	0.000954387	0	189.86	107.826	0.00104102
GN=Ap2a2	P17427	AP-2 complex subunit alpha-2 OS=Mus musculus (Mouse) OX=10090 GN=Ap2a2 PE=1 SV=2	104	938	0	80.96	57.441	0.00136746	0	32.26	23.792	0.000568039	0	166.05	98.053	0.000961482
GN=Ap2b1	Q9DBG3	AP-2 complex subunit beta OS=Mus musculus (Mouse) OX=10090 GN=Ap2b1 PE=1 SV=1	104.5	937	0	86.355	71.813	0.00222274	0	26.475	25.8675	0.000813772	0	235.34	120.069	0.00174086
GN=Ap2m1	P84091	AP-2 complex subunit mu OS=Mus musculus (Mouse) OX=10090 GN=Ap2m1 PE=1 SV=1	49.6	435	0	25.66	16.61	0.00101546	0	10.72	7.625	0.000728626	0	95.875	73.053	0.00141888
GN=Ap2s1	P62743	AP-2 complex subunit sigma OS=Mus musculus (Mouse) OX=10090 GN=Ap2s1 PE=1 SV=1	17	142	0	8.23	8.169	0.00152542	0	2.89	4.857	0.000757956	0	15.225	15.9425	0.000685995
GN=Ap3d1	O54774	AP-3 complex subunit delta-1 OS=Mus musculus (Mouse) OX=10090 GN=Ap3d1 PE=1 SV=1	135	1199	0.0025	1.33	2.852	4.51646e-05	0	2.25	3.076	0.000107256	0	9.63	11.224	5.55187e-05
GN=Ap3s1	Q9DCR2	AP-3 complex subunit sigma-1 OS=Mus musculus (Mouse) OX=10090 GN=Ap3s1 PE=1 SV=2	21.7	193	0.006	2.57	2.41	0.000440116	0	4.53	4	0.00133264	0	8.78	11.8205	0.000281495
GN=Apc	Q61315	Adenomatous polyposis coli protein OS=Mus musculus (Mouse) OX=10090 GN=Apc PE=1 SV=1	310.9	2845	0.002	1.82	2.976	2.98567e-05	0	4.75	4.65	9.04042e-05	0	186.3	162.534	0.000389036
GN=Arf1	P84078	ADP-ribosylation factor 1 OS=Mus musculus (Mouse) OX=10090 GN=Arf1 PE=1 SV=2	20.7	181	0	8.81	11.247	0.00187718	0.002	4.57	3.87	0.000396427	0	15.245	13.8125	0.000669234
GN=Arf2	Q8BSL7	ADP-ribosylation factor 2 OS=Mus musculus (Mouse) OX=10090 GN=Arf2 PE=1 SV=2	20.7	181	0	6.81	8.239	0.00105591	0.002	4.57	3.87	0.000396427	0	12.9	11.68	0.000391638
GN=Arf3	P61205	ADP-ribosylation factor 3 OS=Mus musculus (Mouse) OX=10090 GN=Arf3 PE=2 SV=2	20.6	181	0	8.81	11.247	0.00187718	0.002	4.57	3.87	0.000396427	0	15.245	13.8125	0.000669234
GN=Arf4	P61750	ADP-ribosylation factor 4 OS=Mus musculus (Mouse) OX=10090 GN=Arf4 PE=1 SV=2	20.4	180	0.001	4.11	4.7205	0.000188779	0.002	4.57	3.87	0.000398629	0.0025	6.43	5.0595	0.000129156
GN=Arf5	P84084	ADP-ribosylation factor 5 OS=Mus musculus (Mouse) OX=10090 GN=Arf5 PE=1 SV=2	20.5	180	0	5.475	6.2465	0.000365742	0	6.96	6.806	0.000896915	0.005	3.01	3.169	6.79915e-05
GN=Arhgap21	Q6DFV3	Rho GTPase-activating protein 21 OS=Mus musculus (Mouse) OX=10090 GN=Arhgap21 PE=1 SV=1	215.6	1944	0.004	3.385	3.068	4.97035e-05	0	5.48	5.985	0.000132305	0	143.07	105.358	0.000454446
GN=Arhgap23	Q69ZH9	Rho GTPase-activating protein 23 OS=Mus musculus (Mouse) OX=10090 GN=Arhgap23 PE=1 SV=2	161.7	1483	0.003	3.925	3.211	9.37928e-05	0.019	2.61	1.775	3.62879e-05	0.0035	3.895	6.5745	1.66964e-05
GN=Arhgap32	Q811P8	Rho GTPase-activating protein 32 OS=Mus musculus (Mouse) OX=10090 GN=Arhgap32 PE=1 SV=2	229.6	2089	0.012	2.94	2.081	2.2367e-05	0.02	4.76	1.716	3.43481e-05	0	16.945	20.8815	5.22515e-05
GN=Arhgef33	Q8BW86	Rho guanine nucleotide exchange factor 33 OS=Mus musculus (Mouse) OX=10090 GN=Arhgef33 PE=1 SV=3	94.7	850	0.02	11.33	1.819	0.000109941	0.006	8.21	2.201	0.000189935	0.018	6.84	1.92	4.29026e-05
GN=Arl8a	Q8VEH3	ADP-ribosylation factor-like protein 8A OS=Mus musculus (Mouse) OX=10090 GN=Arl8a PE=1 SV=1	21.4	186	0.001	5.115	4.468	0.000201717	0	4.7	5.27	0.000578655	0.013	5.09	4.529	0.000163161
GN=Arpc1a	Q9R0Q6	Actin-related protein 2/3 complex subunit 1A OS=Mus musculus (Mouse) OX=10090 GN=Arpc1a PE=1 SV=1	41.6	370	0.001	22.51	16.5285	0.000683061	0	16.97	13.771	0.0014507	0	68.685	67.9985	0.00115031
GN=Arpc2	Q9CVB6	Actin-related protein 2/3 complex subunit 2 OS=Mus musculus (Mouse) OX=10090 GN=Arpc2 PE=1 SV=3	34.3	300	0	25.485	19.982	0.00108665	0	15.73	11.7595	0.00207343	0	50.305	56.875	0.00105488
GN=Arpc3	Q9JM76	Actin-related protein 2/3 complex subunit 3 OS=Mus musculus (Mouse) OX=10090 GN=Arpc3 PE=1 SV=3	20.5	178	0	10.84	15.732	0.00147941	0	18.3	23.09	0.00211632	0	28.85	27.0155	0.000989981
GN=Arpc4	P59999	Actin-related protein 2/3 complex subunit 4 OS=Mus musculus (Mouse) OX=10090 GN=Arpc4 PE=1 SV=3	19.7	168	0	25.625	19.4075	0.00262932	0	12.135	13.4915	0.00204678	0	38	27.9595	0.00101692
GN=Arpc5	Q9CPW4	Actin-related protein 2/3 complex subunit 5 OS=Mus musculus (Mouse) OX=10090 GN=Arpc5 PE=1 SV=3	16.3	151	0	14.23	16.873	0.00125876	0	15.7	16.894	0.00249473	0.011	24.255	28.1155	0.000808851
GN=Arpc5l	Q9D898	Actin-related protein 2/3 complex subunit 5-like protein OS=Mus musculus (Mouse) OX=10090 GN=Arpc5l PE=1 SV=1	17	153	0	6.725	8.3165	0.00106181	0	9.15	12.052	0.00105519	0	32.74	45.682	0.00103987
GN=Atad3	Q925I1	ATPase family AAA domain-containing protein 3 OS=Mus musculus (Mouse) OX=10090 GN=Atad3 PE=1 SV=1	66.7	591	0	9.34	12.593	0.000118591	0	4.71	6.8315	0.000354183	0	12.235	12.517	0.000143277
GN=Atp1a1	Q8VDN2	Sodium/potassium-transporting ATPase subunit alpha-1 OS=Mus musculus (Mouse) OX=10090 GN=Atp1a1 PE=1 SV=1	112.9	1023	0	47.35	29.763	0.000304096	0	26.835	16.8325	0.000398348	0	39.275	20.8925	5.66349e-05
GN=Atp1a2	Q6PIE5	Sodium/potassium-transporting ATPase subunit alpha-2 OS=Mus musculus (Mouse) OX=10090 GN=Atp1a2 PE=1 SV=1	112.1	1020	0	53.635	32.4105	0.000536134	0	28.9	18.952	0.000485254	0	44.15	21.3385	0.000107529
GN=Atp1a3	Q6PIC6	Sodium/potassium-transporting ATPase subunit alpha-3 OS=Mus musculus (Mouse) OX=10090 GN=Atp1a3 PE=1 SV=1	111.6	1013	0	56.285	38.2695	0.0009591	0	42.33	28.8005	0.00131364	0	75.205	37.4395	0.000508756
GN=Atp1b1	P14094	Sodium/potassium-transporting ATPase subunit beta-1 OS=Mus musculus (Mouse) OX=10090 GN=Atp1b1 PE=1 SV=1	35.2	304	0.003	15.175	7.7085	0.000562382	0	9.42	8.326	0.000708091	0	7.12	9.423	0.000258412
GN=Atp2b1	G5E829	Plasma membrane calcium-transporting ATPase 1 OS=Mus musculus (Mouse) OX=10090 GN=Atp2b1 PE=1 SV=1	134.7	1220	0.0025	18.03	9.5435	0.00013056	0	12.07	8.636	0.000220553	0.001	11.89	9.384	3.95158e-05
GN=Atp2b2	Q9R0K7	Plasma membrane calcium-transporting ATPase 2 OS=Mus musculus (Mouse) OX=10090 GN=Atp2b2 PE=1 SV=2	132.5	1198	0	26.61	15.68	7.80045e-05	0	9.68	6.697	0.000143746	0.0005	10.845	8.3555	3.25796e-05
GN=Atp4a	Q64436	Potassium-transporting ATPase alpha chain 1 OS=Mus musculus (Mouse) OX=10090 GN=Atp4a PE=1 SV=3	113.9	1033	0	23.42	14.585	5.7897e-05	0	10.82	7.5355	8.0715e-05	0	17.89	12.092	3.28085e-05
GN=Atp5f1a	Q03265	ATP synthase subunit alpha, mitochondrial OS=Mus musculus (Mouse) OX=10090 GN=Atp5f1a PE=1 SV=1	59.7	553	0	31.34	26.3095	0.000554945	0	16.795	17.37	0.000854357	0	27.49	25.998	0.000359327
GN=Atp5f1b	P56480	ATP synthase subunit beta, mitochondrial OS=Mus musculus (Mouse) OX=10090 GN=Atp5f1b PE=1 SV=2	56.3	529	0	45.68	27.737	0.000997633	0	18.92	15.1675	0.000802612	0	42.845	38.983	0.000491774
GN=Atp5f1c	Q91VR2	ATP synthase subunit gamma, mitochondrial OS=Mus musculus (Mouse) OX=10090 GN=Atp5f1c PE=1 SV=1	32.9	298	0.001	5.285	7.663	0.000260116	0.011	2.01	1.39	0.000431544	0	8.55	5.58	0.000241415
GN=Atp5f1d	Q9D3D9	ATP synthase subunit delta, mitochondrial OS=Mus musculus (Mouse) OX=10090 GN=Atp5f1d PE=1 SV=1	17.6	168	0.002	2.475	5.034	0.00057514	0	2.94	4.143	0.000320327	0	10.33	9.703	0.000428223
GN=Atp6v0a1	Q9Z1G4	V-type proton ATPase 116 kDa subunit a1 OS=Mus musculus (Mouse) OX=10090 GN=Atp6v0a1 PE=1 SV=3	96.4	839	0.001	18.24	13.8185	0.000254392	0	11.64	8.435	0.000256567	0.001	27.635	9.6635	0.00026483
GN=Atp6v0d1	P51863	V-type proton ATPase subunit d 1 OS=Mus musculus (Mouse) OX=10090 GN=Atp6v0d1 PE=1 SV=2	40.3	351	0	7.02	7.668	0.000199678	0	4.12	5.649	0.000306638	0	11.075	11.7015	0.000274696
GN=Atp6v1a	P50516	V-type proton ATPase catalytic subunit A OS=Mus musculus (Mouse) OX=10090 GN=Atp6v1a PE=1 SV=2	68.3	617	0	20.095	19.978	0.000345924	0	14	14.486	0.000617913	0	14.04	15.7475	0.00015627
GN=Atp6v1b2	P62814	V-type proton ATPase subunit B, brain isoform OS=Mus musculus (Mouse) OX=10090 GN=Atp6v1b2 PE=1 SV=1	56.5	511	0	15.8	15.883	0.000274313	0.001	4.94	3.513	0.000210626	0.0005	5.925	4.733	0.000105832
GN=Atp6v1e1	P50518	V-type proton ATPase subunit E 1 OS=Mus musculus (Mouse) OX=10090 GN=Atp6v1e1 PE=1 SV=2	26.1	226	0	6.72	3.663	0.000206747	0	6.94	8.643	0.000476238	0.0005	6.67	5.305	0.000186239
GN=Bdh1	Q80XN0	D-beta-hydroxybutyrate dehydrogenase, mitochondrial OS=Mus musculus (Mouse) OX=10090 GN=Bdh1 PE=1 SV=2	38.3	343	0.001	56.06	31.665	0.00155417	0.006	2.38	4.167	0.000453375	0	8.53	9.115	0.000107042
GN=C1qc	Q02105	Complement C1q subcomponent subunit C OS=Mus musculus (Mouse) OX=10090 GN=C1qc PE=1 SV=2	26	246	0.027	2.05	1.651	9.49689e-05	0	15.87	5.7675	0.0024916	0.01	0	2.31	4.97499e-05
GN=C4b	P01029	Complement C4-B OS=Mus musculus (Mouse) OX=10090 GN=C4b PE=1 SV=3	192.8	1738	0.001	4.23	3.19	2.68842e-05	0	39.68	15.531	0.00056258	0.007	2.71	2.377	1.37978e-05
GN=Calm1	P0DP26	Calmodulin-1 OS=Mus musculus (Mouse) OX=10090 GN=Calm1 PE=1 SV=1	16.8	149	0	52.925	44.277	0.00962026	0	38.355	35.353	0.00709461	0	113.85	68.324	0.00278434
GN=Calml3	Q9D6P8	Calmodulin-like protein 3 OS=Mus musculus (Mouse) OX=10090 GN=Calml3 PE=2 SV=1	16.7	149	0	5.835	7.0515	0.000596312	0	6.92	6.922	0.000683265	0	35.53	26.415	0.000438952
GN=Camk2a	P11798	Calcium/calmodulin-dependent protein kinase type II subunit alpha OS=Mus musculus (Mouse) OX=10090 GN=Camk2a PE=1 SV=2	54.1	478	0	66.155	31.0525	0.00126244	0	57.44	22.03	0.00193134	0	152.575	82.737	0.00133278
GN=Camk2b	P28652	Calcium/calmodulin-dependent protein kinase type II subunit beta OS=Mus musculus (Mouse) OX=10090 GN=Camk2b PE=1 SV=2	60.4	542	0	59.485	29.014	0.000999142	0	55.45	29.0245	0.00209232	0	156.375	79.369	0.00122787
GN=Camk2g	Q923T9	Calcium/calmodulin-dependent protein kinase type II subunit gamma OS=Mus musculus (Mouse) OX=10090 GN=Camk2g PE=1 SV=1	59.6	529	0	30.58	17.1895	0.00021019	0	28.625	14.3425	0.000237716	0	70.98	33.822	7.0164e-05
GN=Camsap3	Q80VC9	Calmodulin-regulated spectrin-associated protein 3 OS=Mus musculus (Mouse) OX=10090 GN=Camsap3 PE=1 SV=1	135.1	1252	0	6.625	6.8855	9.58354e-05	0.002	4.325	4.2215	0.000175565	0	114.455	87.7035	0.000523099
GN=Caprin1	Q60865	Caprin-1 OS=Mus musculus (Mouse) OX=10090 GN=Caprin1 PE=1 SV=2	78.1	707	0	5.32	8.46	0.00024029	0.011	0	1.383	0.000181895	0	546.56	180.477	0.00410921
GN=Capza1	P47753	F-actin-capping protein subunit alpha-1 OS=Mus musculus (Mouse) OX=10090 GN=Capza1 PE=1 SV=4	32.9	286	0	19.53	14.334	0.000548267	0	27.485	23.6365	0.00271481	0	51.665	31.219	0.000588534
GN=Capza2	P47754	F-actin-capping protein subunit alpha-2 OS=Mus musculus (Mouse) OX=10090 GN=Capza2 PE=1 SV=3	32.9	286	0	43.94	29.4385	0.00193185	0	34.295	33.7035	0.00306219	0	151.58	85.836	0.00231667
GN=Capzb	P47757	F-actin-capping protein subunit beta OS=Mus musculus (Mouse) OX=10090 GN=Capzb PE=1 SV=3	31.3	277	0	78.01	52.778	0.00415538	0	39.91	36.6605	0.00486333	0	129.305	75.5485	0.00258793
GN=Ccdc177	Q3UHB8	Coiled-coil domain-containing protein 177 OS=Mus musculus (Mouse) OX=10090 GN=Ccdc177 PE=1 SV=1	79.8	706	0.006	2.26	2.385	0.000120315	0	6.14	2.943	0.000546459	0	142.235	84.1205	0.00122081
GN=Cct2	P80314	T-complex protein 1 subunit beta OS=Mus musculus (Mouse) OX=10090 GN=Cct2 PE=1 SV=4	57.4	535	0	10.88	7.546	0.000174672	0.003	1.69	2.678	0.000100589	0	10.075	10.0355	0.000102012
GN=Cct3	P80318	T-complex protein 1 subunit gamma OS=Mus musculus (Mouse) OX=10090 GN=Cct3 PE=1 SV=1	60.6	545	0.003	10.3	6.556	0.000227962	0	6.6	4.519	0.000197486	0.0025	8.1	6.641	0.000143231
GN=Cct6a	P80317	T-complex protein 1 subunit zeta OS=Mus musculus (Mouse) OX=10090 GN=Cct6a PE=1 SV=3	58	531	0.006	2.64	2.311	4.39969e-05	0.014	2.4	1.985	0.000101346	0.004	5.43	5.3425	5.71525e-05
GN=Cct7	P80313	T-complex protein 1 subunit eta OS=Mus musculus (Mouse) OX=10090 GN=Cct7 PE=1 SV=1	59.6	544	0	4.42	4.301	8.5891e-05	0.031	1.83	1.463	9.89244e-05	0.005	2.81	3.008	4.40818e-05
GN=Cct8	P42932	T-complex protein 1 subunit theta OS=Mus musculus (Mouse) OX=10090 GN=Cct8 PE=1 SV=3	59.5	548	0.004	6.165	8.613	0.000162766	0	7.68	9.236	0.000294607	0.001	11.06	10.4225	0.000186207
GN=Cdh2	P15116	Cadherin-2 OS=Mus musculus (Mouse) OX=10090 GN=Cdh2 PE=1 SV=2	99.7	906	0	10.91	15.2205	0.000325026	0	11.4	12.832	0.000402682	0.0015	25.84	22.8135	0.000155071
GN=Cdipt	Q8VDP6	CDP-diacylglycerol--inositol 3-phosphatidyltransferase OS=Mus musculus (Mouse) OX=10090 GN=Cdipt PE=1 SV=1	23.6	213	0.0025	3.51	3.6895	0.000309078	0	5	4.713	0.000505304	0	3.33	4.319	0.000112585
GN=Cend1	Q9JKC6	Cell cycle exit and neuronal differentiation protein 1 OS=Mus musculus (Mouse) OX=10090 GN=Cend1 PE=1 SV=1	15	149	0	15.8	6.805	0.000783972	0.008	8.51	6.347	0.00133448	0	18.23	17.8815	0.000808047
GN=Cfl1	P18760	Cofilin-1 OS=Mus musculus (Mouse) OX=10090 GN=Cfl1 PE=1 SV=3	18.5	166	0.001	21.575	11.968	0.00115675	0	27	12.678	0.00254718	0	21.56	24.488	0.000546853
GN=Cfl2	P45591	Cofilin-2 OS=Mus musculus (Mouse) OX=10090 GN=Cfl2 PE=1 SV=1	18.7	166	0.001	17.68	12.225	0.00115675	0	16.64	10.499	0.00101887	0	15.445	18.122	0.000503402
GN=Ckb	Q04447	Creatine kinase B-type OS=Mus musculus (Mouse) OX=10090 GN=Ckb PE=1 SV=1	42.7	381	0	28.07	16.641	0.000613185	0	7.04	7.765	0.000423739	0.0095	9.7	15.1305	0.000159958
GN=Cltc	Q68FD5	Clathrin heavy chain 1 OS=Mus musculus (Mouse) OX=10090 GN=Cltc PE=1 SV=3	191.4	1675	0	114.86	78.598	0.000813361	0	77.715	57.637	0.00110405	0	730.415	329.911	0.00226156
GN=Cmpk1	Q9DBP5	UMP-CMP kinase OS=Mus musculus (Mouse) OX=10090 GN=Cmpk1 PE=1 SV=1	22.2	196	0.001	2.84	3.132	0.000119196	0.017	2.04	1.821	0.000274566	0.015	2.185	2.0745	0.00015357
GN=Cnrip1	Q5M8N0	CB1 cannabinoid receptor-interacting protein 1 OS=Mus musculus (Mouse) OX=10090 GN=Cnrip1 PE=1 SV=1	18.6	164	0	12.09	14.383	0.000712267	0	7.89	9.411	0.000984419	0	6.35	9.813	0.00025816
GN=Coro1c	Q9WUM4	Coronin-1C OS=Mus musculus (Mouse) OX=10090 GN=Coro1c PE=1 SV=2	53.1	474	0	44.63	20.8085	0.00100812	0	25.185	14.4695	0.00170967	0	92.11	67.6735	0.00103836
GN=Coro2a	Q8C0P5	Coronin-2A OS=Mus musculus (Mouse) OX=10090 GN=Coro2a PE=2 SV=1	59.5	524	0	8.535	6.9345	0.000449844	0	8.06	7.344	0.000308101	0	13.81	11.934	0.000116779
GN=Coro2b	Q8BH44	Coronin-2B OS=Mus musculus (Mouse) OX=10090 GN=Coro2b PE=1 SV=2	54.9	480	0	39.86	27.7285	0.00167904	0	22.705	16.501	0.00124273	0	83.535	71.7455	0.00101418
GN=Cox4i1	P19783	Cytochrome c oxidase subunit 4 isoform 1, mitochondrial OS=Mus musculus (Mouse) OX=10090 GN=Cox4i1 PE=1 SV=2	19.5	169	0.005	0	2.181	0.000502617	0	2.19	2.785	0.000760947	0.001	7.175	6.2515	0.000392418
GN=Cox7a2	P48771	Cytochrome c oxidase subunit 7A2, mitochondrial OS=Mus musculus (Mouse) OX=10090 GN=Cox7a2 PE=1 SV=2	9.3	83	0.022	2.71	1.789	0.000281474	0.012	2.75	2.048	0.00129674	0.003	8.88	3.3	0.000866766
GN=Cracdl	E9Q3M9	DUF4592 domain-containing protein OS=Mus musculus (Mouse) OX=10090 GN=Cracdl PE=1 SV=1	125.8	1175	0	4.03	4.339	0.000144583	0.009	1.73	1.4	0.000109447	0	14.42	13.6545	6.21669e-05
GN=Crmp1	P97427	Dihydropyrimidinase-related protein 1 OS=Mus musculus (Mouse) OX=10090 GN=Crmp1 PE=1 SV=1	62.1	572	0	34.26	28.799	0.000678215	0	21.545	12.971	0.000545353	0	94.37	39.7255	0.000575238
GN=Csnk1d	Q9DC28	Casein kinase I isoform delta OS=Mus musculus (Mouse) OX=10090 GN=Csnk1d PE=1 SV=2	47.3	415	0.006	3.61	2.334	0.000409361	0.004	2.2	1.743	0.00030988	0	22.175	30.333	0.000194105
GN=Csnk1e	Q9JMK2	Casein kinase I isoform epsilon OS=Mus musculus (Mouse) OX=10090 GN=Csnk1e PE=1 SV=2	47.3	416	0.006	3.61	2.334	0.000408377	0.01	2.475	1.8045	0.000219249	0	20.55	27.441	0.00020054
GN=Csnk2a1	Q60737	Casein kinase II subunit alpha OS=Mus musculus (Mouse) OX=10090 GN=Csnk2a1 PE=1 SV=2	45.1	391	0	0	3.791	5.97503e-05	0	5.24	7.966	0.000412902	0	8.965	12.723	0.000170883
GN=Csnk2b	P67871	Casein kinase II subunit beta OS=Mus musculus (Mouse) OX=10090 GN=Csnk2b PE=1 SV=1	24.9	215	0	11.21	7.214	0.000543311	0	4.79	5.558	0.000750906	0	10.935	6.8115	0.000419996
GN=Ctnna1	P26231	Catenin alpha-1 OS=Mus musculus (Mouse) OX=10090 GN=Ctnna1 PE=1 SV=1	100	906	0.002	2.38	3.775	2.50014e-05	0	4.65	5.105	0.000157714	0	7.26	8.2115	3.05869e-05
GN=Ctnna2	Q61301	Catenin alpha-2 OS=Mus musculus (Mouse) OX=10090 GN=Ctnna2 PE=1 SV=3	105.2	953	0	30.025	24.728	0.000803316	0.0185	13.48	13.4845	0.000627978	0	52.155	55.6385	0.000288425
GN=Ctnnb1	Q02248	Catenin beta-1 OS=Mus musculus (Mouse) OX=10090 GN=Ctnnb1 PE=1 SV=1	85.4	781	0	33.205	33.7865	0.000731965	0	31.05	22.3995	0.000811657	0	75.585	54.835	0.000475955
GN=Cttn	Q60598	Src substrate cortactin OS=Mus musculus (Mouse) OX=10090 GN=Cttn PE=1 SV=2	61.2	546	0	27.4	22.738	0.00107738	0	14.3	13.3845	0.00102148	0	117.825	105.865	0.00103365
GN=Cyc1	Q9D0M3	Cytochrome c1, heme protein, mitochondrial OS=Mus musculus (Mouse) OX=10090 GN=Cyc1 PE=1 SV=1	35.3	325	0	15.21	15.802	0.000431305	0	2.76	3.233	0.000395692	0.012	1.81	2.01	7.37862e-05
GN=Cyfip2	Q5SQX6	Cytoplasmic FMR1-interacting protein 2 OS=Mus musculus (Mouse) OX=10090 GN=Cyfip2 PE=1 SV=2	145.6	1253	0	4.08	5.533	1.86451e-05	0	3.08	8.755	0.000128847	0.0015	5.49	8.0385	4.82424e-05
GN=D1Pas1	P16381	Putative ATP-dependent RNA helicase Pl10 OS=Mus musculus (Mouse) OX=10090 GN=D1Pas1 PE=1 SV=1	73.1	660	0	4.7	7.311	0.000170685	0	5.46	5.497	0.000259798	0	82.4	78.8795	0.000624916
GN=Dbn1	Q9QXS6	Drebrin OS=Mus musculus (Mouse) OX=10090 GN=Dbn1 PE=1 SV=4	77.2	706	0	324.69	132.645	0.00682073	0	184.975	112.929	0.00773649	0	689.9	233.31	0.0044478
GN=Dclk1	Q9JLM8	Serine/threonine-protein kinase DCLK1 OS=Mus musculus (Mouse) OX=10090 GN=Dclk1 PE=1 SV=1	84.1	756	0	12.15	7.644	0.000292147	0	11.57	6.2185	0.000383657	0	132.215	67.726	0.00105297
GN=Dclk2	Q6PGN3	Serine/threonine-protein kinase DCLK2 OS=Mus musculus (Mouse) OX=10090 GN=Dclk2 PE=1 SV=1	82.9	756	0.006	2.86	2.519	0.000112358	0.016	2.8	1.244	0.000170106	0	19.115	22.4325	0.000168009
GN=Dctn1	O08788	Dynactin subunit 1 OS=Mus musculus (Mouse) OX=10090 GN=Dctn1 PE=1 SV=3	141.6	1281	0	7.965	13.2725	0.00025032	0	15.69	11.97	0.000602342	0	31.68	31.0165	0.000150924
GN=Ddx17	Q501J6	Probable ATP-dependent RNA helicase DDX17 OS=Mus musculus (Mouse) OX=10090 GN=Ddx17 PE=1 SV=1	72.4	650	0	7.73	6.992	0.000141882	0	1.83	3.974	0.000197846	0	99.04	67.565	0.000707329
GN=Ddx3x	Q62167	ATP-dependent RNA helicase DDX3X OS=Mus musculus (Mouse) OX=10090 GN=Ddx3x PE=1 SV=3	73.1	662	0	6.62	9.9045	0.000199578	0	5.46	5.497	0.000259013	0	98.055	96.8055	0.00102859
GN=Ddx3y	Q62095	ATP-dependent RNA helicase DDX3Y OS=Mus musculus (Mouse) OX=10090 GN=Ddx3y PE=1 SV=2	73.4	658	0	3.38	5.8735	6.51638e-05	0	8.61	8.498	0.000586322	0	83.34	77.2555	0.000578254
GN=Ddx5	Q61656	Probable ATP-dependent RNA helicase DDX5 OS=Mus musculus (Mouse) OX=10090 GN=Ddx5 PE=1 SV=2	69.2	614	0.003	7.965	7.476	0.000414289	0	1.83	3.974	0.000209446	0	133.325	103.371	0.0011621
GN=Dhx30	Q99PU8	ATP-dependent RNA helicase DHX30 OS=Mus musculus (Mouse) OX=10090 GN=Dhx30 PE=1 SV=1	136.6	1217	0.005	2.29	2.044	6.97965e-05	0.0215	2.045	1.4345	7.49445e-05	0	121.775	104.424	0.000647334
GN=Dlg1	Q811D0	Disks large homolog 1 OS=Mus musculus (Mouse) OX=10090 GN=Dlg1 PE=1 SV=1	100.1	905	0	2.47	4.439	2.58148e-05	0.013	2.5	1.348	0.000142099	0	33.81	21.102	1.67082e-05
GN=Dlg2	Q91XM9	Disks large homolog 2 OS=Mus musculus (Mouse) OX=10090 GN=Dlg2 PE=1 SV=2	94.8	852	0.0025	2.01	2.848	7.72694e-05	0.0065	1.25	3.1005	0.000138633	0	72.735	59.9235	0.000445489
GN=Dmtn	Q9WV69	Dematin OS=Mus musculus (Mouse) OX=10090 GN=Dmtn PE=1 SV=1	45.4	405	0	24.805	17.3355	0.00101466	0.001	4.785	5.008	0.0007015	0	36.39	25.318	0.000581292
GN=Dnaja3	Q99M87	DnaJ homolog subfamily A member 3, mitochondrial OS=Mus musculus (Mouse) OX=10090 GN=Dnaja3 PE=1 SV=1	52.4	480	0.02	0	1.814	4.86716e-05	0.001	2.84	3.347	0.000112114	0.0025	5.3	5.624	6.32249e-05
GN=Dnm1	P39053	Dynamin-1 OS=Mus musculus (Mouse) OX=10090 GN=Dnm1 PE=1 SV=2	97.7	867	0	21	19.361	0.000269462	0	8.32	6.162	0.000186211	0	4.875	6.3325	7.64922e-05
GN=Dpysl2	O08553	Dihydropyrimidinase-related protein 2 OS=Mus musculus (Mouse) OX=10090 GN=Dpysl2 PE=1 SV=2	62.2	572	0	40.865	31.408	0.000751678	0	43.62	45.1875	0.00217161	0	178.735	74.8175	0.0015902
GN=Dpysl3	Q62188	Dihydropyrimidinase-related protein 3 OS=Mus musculus (Mouse) OX=10090 GN=Dpysl3 PE=1 SV=1	61.9	570	0	29.375	20.4065	0.000363264	0	31.21	25.2585	0.00109786	0	116.735	40.3865	0.00079772
GN=Dpysl4	O35098	Dihydropyrimidinase-related protein 4 OS=Mus musculus (Mouse) OX=10090 GN=Dpysl4 PE=1 SV=1	61.9	572	0	7.61	6.875	5.10541e-05	0	26.055	28.3165	0.00150045	0.001	7.33	8.3645	9.63289e-05
GN=Dpysl5	Q9EQF6	Dihydropyrimidinase-related protein 5 OS=Mus musculus (Mouse) OX=10090 GN=Dpysl5 PE=1 SV=1	61.5	564	0	10	8.516	0.000425482	0	19.8	18.6485	0.00119831	0	41.75	30.6785	0.000542773
GN=Dst	Q91ZU6	Dystonin OS=Mus musculus (Mouse) OX=10090 GN=Dst PE=1 SV=2	833.7	7393	0	59.42	64.346	7.37198e-05	0	292.005	244.907	0.000770298	0	138.455	148.019	0.000107987
GN=Dstn	Q9R0P5	Destrin OS=Mus musculus (Mouse) OX=10090 GN=Dstn PE=1 SV=3	18.5	165	0.003	7.865	6.458	0.000375393	0	3.25	4.501	0.000326151	0	13.215	11.447	0.00040494
GN=Dync1h1	Q9JHU4	Cytoplasmic dynein 1 heavy chain 1 OS=Mus musculus (Mouse) OX=10090 GN=Dync1h1 PE=1 SV=2	531.7	4644	0	25.78	25.081	6.03678e-05	0	35.76	31.325	0.000162233	0	46.565	45.5295	8.6787e-05
GN=Dynll1	P63168	Dynein light chain 1, cytoplasmic OS=Mus musculus (Mouse) OX=10090 GN=Dynll1 PE=1 SV=1	10.4	89	0	1.83	4.086	0.00190882	0	5.345	3.677	0.00220077	0	46.59	51.408	0.00158666
GN=Dynll2	Q9D0M5	Dynein light chain 2, cytoplasmic OS=Mus musculus (Mouse) OX=10090 GN=Dynll2 PE=1 SV=1	10.3	89	0	1.83	4.086	0.00190882	0	7.535	11.2485	0.00220077	0	48.05	33.3145	0.00221238
GN=Eef2	P58252	Elongation factor 2 OS=Mus musculus (Mouse) OX=10090 GN=Eef2 PE=1 SV=2	95.3	858	0.01	18.68	10.8525	0.000253717	0	7.195	5.842	0.000243965	0	12.69	16.111	0.00011713
GN=Efhd2	Q9D8Y0	EF-hand domain-containing protein D2 OS=Mus musculus (Mouse) OX=10090 GN=Efhd2 PE=1 SV=1	26.8	240	0	13.845	16.081	0.000920262	0	6.445	7.4635	0.000828489	0	56.025	49.438	0.00126863
GN=Eif4a1	P60843	Eukaryotic initiation factor 4A-I OS=Mus musculus (Mouse) OX=10090 GN=Eif4a1 PE=1 SV=1	46.1	406	0	12.18	13.082	0.000287714	0	5.505	5.8605	0.000357198	0	20.185	21.384	0.000197903
GN=Eif4a2	P10630	Eukaryotic initiation factor 4A-II OS=Mus musculus (Mouse) OX=10090 GN=Eif4a2 PE=1 SV=2	46.4	407	0	10.05	10.191	0.000183684	0	5.505	5.8605	0.00035632	0	23.55	23.0665	0.000194505
GN=Eif4e	P63073	Eukaryotic translation initiation factor 4E OS=Mus musculus (Mouse) OX=10090 GN=Eif4e PE=1 SV=1	25	217	0.015	1.89	1.932	0.000107661	0.028	0	1.527	0.000247995	0	11.85	10.142	0.000307904
GN=Eif5a	P63242	Eukaryotic translation initiation factor 5A-1 OS=Mus musculus (Mouse) OX=10090 GN=Eif5a PE=1 SV=2	16.8	154	0.001	3.18	3.9795	0.00042749	0	5.88	6.858	0.000698895	0	6.87	8.983	0.000158941
GN=Eif5a2	Q8BGY2	Eukaryotic translation initiation factor 5A-2 OS=Mus musculus (Mouse) OX=10090 GN=Eif5a2 PE=1 SV=3	16.8	153	0.001	3.18	3.9795	0.000430284	0	5.88	6.858	0.000703463	0	6.87	8.983	0.00015998
GN=Elavl2	Q60899	ELAV-like protein 2 OS=Mus musculus (Mouse) OX=10090 GN=Elavl2 PE=1 SV=1	39.6	360	0.0055	3.465	3.4	0.000166647	0	9.445	9.309	0.000477583	0	204	132.196	0.00263051
GN=Elavl3	Q60900	ELAV-like protein 3 OS=Mus musculus (Mouse) OX=10090 GN=Elavl3 PE=1 SV=1	39.5	367	0.0055	7.285	5.802	0.000306698	0	10.94	11.5195	0.000615108	0	144.97	97.355	0.00186452
GN=Elavl4	Q61701	ELAV-like protein 4 OS=Mus musculus (Mouse) OX=10090 GN=Elavl4 PE=1 SV=1	42.3	385	0.0055	3.465	3.4	0.000155826	0	8.43	8.298	0.000271847	0	141.88	113.8	0.000797478
GN=Eno1	P17182	Alpha-enolase OS=Mus musculus (Mouse) OX=10090 GN=Eno1 PE=1 SV=3	47.1	434	0	25.01	11.21	0.000538303	0	3.66	5.155	0.000371992	0	26.22	23.468	0.000371714
GN=Epb41l1	Q9Z2H5	Band 4.1-like protein 1 OS=Mus musculus (Mouse) OX=10090 GN=Epb41l1 PE=1 SV=2	98.3	879	0	6.98	11.501	0.000212597	0	7.99	5.884	0.000163515	0	39.15	22.3055	0.000322394
GN=Epb41l3	Q9WV92	Band 4.1-like protein 3 OS=Mus musculus (Mouse) OX=10090 GN=Epb41l3 PE=1 SV=1	103.3	929	0	38.875	42.0955	0.00106866	0.0005	26.96	28.738	0.00129564	0	56.46	63.821	0.000322224
GN=Eprs1	Q8CGC7	Bifunctional glutamate/proline--tRNA ligase OS=Mus musculus (Mouse) OX=10090 GN=Eprs1 PE=1 SV=4	170	1512	0.005	1.96	2.271	5.61788e-05	0	18.6	24.554	0.000249143	0	23.79	21.291	0.000103747
GN=Erc2	Q6PH08	ERC protein 2 OS=Mus musculus (Mouse) OX=10090 GN=Erc2 PE=1 SV=2	110.6	957	0.008	2.18	1.916	4.43795e-05	0.003	3.02	2.678	5.62329e-05	0	54.17	50.047	0.000433265
GN=Fam120c	Q8C3F2	Constitutive coactivator of PPAR-gamma-like protein 2 OS=Mus musculus (Mouse) OX=10090 GN=Fam120c PE=1 SV=3	119.6	1091	0.027	1.85	1.659	2.14137e-05	0	2.65	4.09	4.93262e-05	0	206.375	103.163	0.00125098
GN=Flii	Q9JJ28	Protein flightless-1 homolog OS=Mus musculus (Mouse) OX=10090 GN=Flii PE=1 SV=1	144.7	1271	0	6.56	6.863	0.000152043	0	9.96	5.249	0.000303541	0	11.72	18.999	4.8145e-05
GN=Fscn1	Q61553	Fascin OS=Mus musculus (Mouse) OX=10090 GN=Fscn1 PE=1 SV=4	54.5	493	0	23.84	15.28	0.000426493	0.004	2.18	2.569	0.000327474	0.005	2.87	2.69	4.8642e-05
GN=Fus	P56959	RNA-binding protein FUS OS=Mus musculus (Mouse) OX=10090 GN=Fus PE=1 SV=1	52.6	518	0	5	6.441	0.000327963	0.008	2.71	1.52	0.000248263	0	58.675	41.798	0.000653393
GN=Fyttd1	Q91Z49	UAP56-interacting factor OS=Mus musculus (Mouse) OX=10090 GN=Fyttd1 PE=1 SV=1	35.9	317	0	5	3.748	0.000147397	0.002	2.32	3.824	0.000169763	0.002	3.02	4.583	3.86071e-05
GN=G3bp2	P97379	Ras GTPase-activating protein-binding protein 2 OS=Mus musculus (Mouse) OX=10090 GN=G3bp2 PE=1 SV=2	54.1	482	0	3.87	3.522	4.84696e-05	0	10.765	9.5465	0.000834486	0	507.56	212.364	0.00585462
GN=Gabarap	Q9DCD6	Gamma-aminobutyric acid receptor-associated protein OS=Mus musculus (Mouse) OX=10090 GN=Gabarap PE=1 SV=2	13.9	117	0.006	2.1	2.455	0.000726003	0.013	1.81	1.336	0.00109915	0	20.39	24.589	0.00032078
GN=Gabarapl1	Q8R3R8	Gamma-aminobutyric acid receptor-associated protein-like 1 OS=Mus musculus (Mouse) OX=10090 GN=Gabarapl1 PE=1 SV=2	14	117	0	3.42	4.1235	0.000662519	0.013	1.81	1.336	0.00109915	0	21.91	28.745	0.000641561
GN=Gabarapl2	P60521	Gamma-aminobutyric acid receptor-associated protein-like 2 OS=Mus musculus (Mouse) OX=10090 GN=Gabarapl2 PE=1 SV=1	13.7	117	0	17.345	14.7025	0.0020874	0	6.255	4.5225	0.00233865	0	16.605	20.1365	0.000974775
GN=Gap43	P06837	Neuromodulin OS=Mus musculus (Mouse) OX=10090 GN=Gap43 PE=1 SV=1	23.6	227	0	25.52	13.633	0.000926261	0	22.86	11.535	0.00189656	0.001	9.81	8.223	0.000370837
GN=Gapdh	P16858	Glyceraldehyde-3-phosphate dehydrogenase OS=Mus musculus (Mouse) OX=10090 GN=Gapdh PE=1 SV=2	35.8	333	0	65.735	31.9205	0.00217792	0	37.435	23.5525	0.00330458	0	67.965	33.724	0.00123243
GN=Gdi2	Q61598	Rab GDP dissociation inhibitor beta OS=Mus musculus (Mouse) OX=10090 GN=Gdi2 PE=1 SV=1	50.5	445	0	5.34	3.763	0.000104999	0	5.39	4.295	0.000241865	0.014	1.86	2.086	2.75022e-05
GN=Gfap	P03995	Glial fibrillary acidic protein OS=Mus musculus (Mouse) OX=10090 GN=Gfap PE=1 SV=4	49.9	430	0	241.43	17.2815	0.00173336	0	41.305	20.8	0.00186069	0	70.795	63.816	0.00087822
GN=Gm10358	A0A1D5RLD8	Glyceraldehyde-3-phosphate dehydrogenase OS=Mus musculus (Mouse) OX=10090 GN=Gm10358 PE=1 SV=1	35.8	333	0	64.235	29.6535	0.00210883	0	36.155	22.311	0.00293771	0	63.62	29.491	0.00109182
GN=Gm11214	V9GX06	Gp_dh_C domain-containing protein (Fragment) OS=Mus musculus (Mouse) OX=10090 GN=Gm11214 PE=1 SV=1	19.9	183	0	24.36	10.348	0.000394579	0	13.9	6.145	0.000458944	0.001	8.66	6.057	3.17182e-05
GN=Gm12728	V9GX31	Peptidyl-prolyl cis-trans isomerase OS=Mus musculus (Mouse) OX=10090 GN=Gm12728 PE=1 SV=1	8.6	77	0	7.42	8.7685	0.000678708	0	5.53	8.188	0.000393128	0	7.46	10.712	6.21943e-05
GN=Gm15013	V9GWY0	40S ribosomal protein S4 OS=Mus musculus (Mouse) OX=10090 GN=Gm15013 PE=3 SV=1	29.9	266	0.001	25.235	15.6535	0.000711538	0.0005	3.585	3.224	0.000444041	0	106.105	59.3935	0.00167786
GN=Gm8797	A0A0A6YW67	Predicted pseudogene 8797 OS=Mus musculus (Mouse) OX=10090 GN=Gm8797 PE=4 SV=1	8.7	77	0	51.81	15.419	0.00515792	0	58.74	17.658	0.0139779	0	131.165	22.0335	0.0109229
GN=Gnai1	B2RSH2	Guanine nucleotide-binding protein G(i) subunit alpha-1 OS=Mus musculus (Mouse) OX=10090 GN=Gnai1 PE=1 SV=1	40.3	354	0	11.55	11.332	0.00021164	0	5.53	4.9975	0.000239525	0	8.43	9.596	0.00013172
GN=Gnai2	P08752	Guanine nucleotide-binding protein G(i) subunit alpha-2 OS=Mus musculus (Mouse) OX=10090 GN=Gnai2 PE=1 SV=5	40.5	355	0	5.71	8.894	2.64751e-05	0	5.53	4.9975	0.00023885	0	12.675	13.395	0.000172718
GN=Gnao1	P18872	Guanine nucleotide-binding protein G(o) subunit alpha OS=Mus musculus (Mouse) OX=10090 GN=Gnao1 PE=1 SV=3	40.1	354	0.001	38.86	26.7195	0.00115706	0	24.335	21.8155	0.00233561	0	44.73	40.5565	0.000875572
GN=Gnaq	P21279	Guanine nucleotide-binding protein G(q) subunit alpha OS=Mus musculus (Mouse) OX=10090 GN=Gnaq PE=1 SV=4	42.1	359	0	16.23	9.835	0.000289228	0.008	2.5	2.105	0.000149902	0.0305	2.395	1.9995	5.04443e-05
GN=Gnb1	P62874	Guanine nucleotide-binding protein G(I)/G(S)/G(T) subunit beta-1 OS=Mus musculus (Mouse) OX=10090 GN=Gnb1 PE=1 SV=3	37.4	340	0	9.265	10.825	0.000830714	0	2.865	3.2835	0.000268257	0	8.72	11.528	0.000198655
GN=Gnb2	P62880	Guanine nucleotide-binding protein G(I)/G(S)/G(T) subunit beta-2 OS=Mus musculus (Mouse) OX=10090 GN=Gnb2 PE=1 SV=3	37.3	340	0	9.265	10.825	0.000830714	0	2.865	3.2835	0.000268257	0	8.58	13.63	0.000165736
GN=Gnb3	Q61011	Guanine nucleotide-binding protein G(I)/G(S)/G(T) subunit beta-3 OS=Mus musculus (Mouse) OX=10090 GN=Gnb3 PE=1 SV=2	37.2	340	0.0015	3.075	3.306	3.07091e-05	0	2.57	4.336	0.000158279	0	4.3	4.064	7.05309e-05
GN=Gnb4	P29387	Guanine nucleotide-binding protein subunit beta-4 OS=Mus musculus (Mouse) OX=10090 GN=Gnb4 PE=1 SV=4	37.4	340	0.0005	4.135	4.2935	0.000405455	0	2.57	4.336	0.000158279	0.001	4.73	5.432	4.48643e-05
GN=Gpd2	Q64521	Glycerol-3-phosphate dehydrogenase, mitochondrial OS=Mus musculus (Mouse) OX=10090 GN=Gpd2 PE=1 SV=2	80.9	727	0	10.14	8.229	0.000128541	0.004	4.71	2.357	0.000148046	0.012	2.17	2.06	3.29856e-05
GN=Gpm6a	P35802	Neuronal membrane glycoprotein M6-a OS=Mus musculus (Mouse) OX=10090 GN=Gpm6a PE=1 SV=1	31.1	278	0.002	2.03	3.538	0.000611096	0	5.32	5.989	0.00092518	0.003	3.8	7.412	0.000108272
GN=Grk2	Q99MK8	Beta-adrenergic receptor kinase 1 OS=Mus musculus (Mouse) OX=10090 GN=Grk2 PE=1 SV=2	79.6	689	0	20.085	21.0705	0.000634938	0	4.68	6.4595	0.000264753	0	6.045	9.27	7.92114e-05
GN=Hnrnpa1	P49312	Heterogeneous nuclear ribonucleoprotein A1 OS=Mus musculus (Mouse) OX=10090 GN=Hnrnpa1 PE=1 SV=2	34.2	320	0.004	2.95	2.581	0.000265445	0	5.65	6.297	0.00080375	0	133.915	121.093	0.00211248
GN=Hnrnpa2b1	O88569	Heterogeneous nuclear ribonucleoproteins A2/B1 OS=Mus musculus (Mouse) OX=10090 GN=Hnrnpa2b1 PE=1 SV=2	37.4	353	0	9.85	7.646	0.000406086	0.0015	6.105	5.474	0.000698909	0	231.805	162.561	0.00346935
GN=Hnrnpa3	Q8BG05	Heterogeneous nuclear ribonucleoprotein A3 OS=Mus musculus (Mouse) OX=10090 GN=Hnrnpa3 PE=1 SV=1	39.6	379	0.003	4.06	3.0645	0.000367004	0.006	2.2	1.615	0.000339314	0	156.59	128.097	0.00233828
GN=Hnrnpab	Q99020	Heterogeneous nuclear ribonucleoprotein A/B OS=Mus musculus (Mouse) OX=10090 GN=Hnrnpab PE=1 SV=1	30.8	285	0.006	1.91	2.266	8.19732e-05	0.003	2.31	2.934	0.000377648	0.0015	19.89	16.7155	0.000298496
GN=Hnrnpd	Q60668	Heterogeneous nuclear ribonucleoprotein D0 OS=Mus musculus (Mouse) OX=10090 GN=Hnrnpd PE=1 SV=2	38.3	355	0	8.89	7.034	0.000263238	0	7.31	7.108	0.000454774	0	18	20.066	0.000295615
GN=Hnrnpf	Q9Z2X1	Heterogeneous nuclear ribonucleoprotein F OS=Mus musculus (Mouse) OX=10090 GN=Hnrnpf PE=1 SV=3	45.7	415	0.0025	10.185	4.8515	0.000233695	0.004	1.98	1.77	0.00030988	0.006	16.105	19.6075	0.000163986
GN=Hnrnph1	O35737	Heterogeneous nuclear ribonucleoprotein H OS=Mus musculus (Mouse) OX=10090 GN=Hnrnph1 PE=1 SV=3	49.2	449	0.0025	11.95	6.4725	0.000233343	0.004	1.98	1.77	0.000286414	0	102.575	61.885	0.000500245
GN=Hnrnph2	P70333	Heterogeneous nuclear ribonucleoprotein H2 OS=Mus musculus (Mouse) OX=10090 GN=Hnrnph2 PE=1 SV=1	49.2	449	0.0025	7.03	5.728	0.000163967	0.004	1.98	1.77	0.000286414	0	107.29	62.546	0.000651003
GN=Hnrnpk	P61979	Heterogeneous nuclear ribonucleoprotein K OS=Mus musculus (Mouse) OX=10090 GN=Hnrnpk PE=1 SV=1	50.9	463	0	4.015	8.783	0.000233919	0	7.055	9.438	0.000671739	0	251.43	126.629	0.00343037
GN=Hnrnpl	Q8R081	Heterogeneous nuclear ribonucleoprotein L OS=Mus musculus (Mouse) OX=10090 GN=Hnrnpl PE=1 SV=2	63.9	586	0.002	2.21	3.164	0.000289906	0.002	2.92	3.634	9.18343e-05	0	161.175	99.5355	0.00134311
GN=Hnrnpm	Q9D0E1	Heterogeneous nuclear ribonucleoprotein M OS=Mus musculus (Mouse) OX=10090 GN=Hnrnpm PE=1 SV=3	77.6	729	0.008	3.44	2.948	0.000132543	0.001	3.59	3.187	0.000162023	0	72.245	68.8635	0.0005979
GN=Hnrnpr	Q8VHM5	Heterogeneous nuclear ribonucleoprotein R OS=Mus musculus (Mouse) OX=10090 GN=Hnrnpr PE=1 SV=1	70.8	632	0.001	5.4	4.0765	0.000234873	0.016	2.37	1.904	2.83834e-05	0	70.03	41.4765	0.0002586
GN=Hpcal4	Q8BGZ1	Hippocalcin-like protein 4 OS=Mus musculus (Mouse) OX=10090 GN=Hpcal4 PE=1 SV=3	22.2	191	0.012	0	1.576	0.000444724	0.003	2.72	2.685	0.000281753	0.001	6.485	5.86	0.0001656
GN=Hras	Q61411	GTPase HRas OS=Mus musculus (Mouse) OX=10090 GN=Hras PE=1 SV=2	21.3	189	0.001	5.625	5.9885	0.000410131	0.001	2.35	3.122	0.000284735	0.0035	2.435	3.2055	9.58174e-05
GN=Hsp90aa1	P07901	Heat shock protein HSP 90-alpha OS=Mus musculus (Mouse) OX=10090 GN=Hsp90aa1 PE=1 SV=4	84.7	733	0	45.335	27.3505	0.000432366	0	31.045	22.5395	0.000615406	0	54.84	41.0925	0.000219283
GN=Hsp90ab1	P11499	Heat shock protein HSP 90-beta OS=Mus musculus (Mouse) OX=10090 GN=Hsp90ab1 PE=1 SV=3	83.2	724	0	55.8	34.5785	0.000864658	0	43.215	30.2115	0.00120239	0	102.77	58.6355	0.000963304
GN=Hspa8	P63017	Heat shock cognate 71 kDa protein OS=Mus musculus (Mouse) OX=10090 GN=Hspa8 PE=1 SV=1	70.8	646	0	143.675	115.737	0.0030675	0	162.355	131.901	0.00621827	0	457.5	224.375	0.00375535
GN=Hspa9	P38647	Stress-70 protein, mitochondrial OS=Mus musculus (Mouse) OX=10090 GN=Hspa9 PE=1 SV=3	73.4	679	0	43.575	52.2105	0.00151063	0	45.985	42.0585	0.00210289	0	65.01	65.7315	0.000553268
GN=Iars1	Q8BU30	Isoleucine--tRNA ligase, cytoplasmic OS=Mus musculus (Mouse) OX=10090 GN=Iars1 PE=1 SV=2	144.2	1262	0.03	1.67	1.574	1.85122e-05	0	4.61	6.223	0.000114915	0.0065	2.155	2.7305	1.43498e-05
GN=Ilf2	Q9CXY6	Interleukin enhancer-binding factor 2 OS=Mus musculus (Mouse) OX=10090 GN=Ilf2 PE=1 SV=1	43	390	0.001	2.635	3.7435	0.000138852	0	2.76	5.015	0.000137987	0.0095	33.895	35.1445	0.000422366
GN=Immt	Q8CAQ8	MICOS complex subunit Mic60 OS=Mus musculus (Mouse) OX=10090 GN=Immt PE=1 SV=1	83.8	757	0	50.3	50.207	0.000555512	0	8.665	7.4815	0.000312061	0	70.1	54.546	0.000691135
GN=Ina	P46660	Alpha-internexin OS=Mus musculus (Mouse) OX=10090 GN=Ina PE=1 SV=3	55.3	501	0	244.16	126.041	0.00561307	0	219.36	121.172	0.00949463	0	362.395	174.55	0.00396223
GN=Iqsec1	Q8R0S2	IQ motif and SEC7 domain-containing protein 1 OS=Mus musculus (Mouse) OX=10090 GN=Iqsec1 PE=1 SV=2	107.9	961	0.011	0	1.714	8.83895e-05	0	2.23	1.891	0.000133819	0	15.23	17.9445	0.000103523
GN=Kif2a	P28740	Kinesin-like protein KIF2A OS=Mus musculus (Mouse) OX=10090 GN=Kif2a PE=1 SV=2	79.7	705	0	3.82	4.0625	0.000137055	0	31.24	18.955	0.000839665	0	373.255	146.804	0.00292729
GN=Kif5a	P33175	Kinesin heavy chain isoform 5A OS=Mus musculus (Mouse) OX=10090 GN=Kif5a PE=1 SV=3	116.9	1027	0	12.815	15.934	9.92601e-05	0	70.795	52.1305	0.000178017	0	17.125	11.7155	1.41436e-05
GN=Kif5b	Q61768	Kinesin-1 heavy chain OS=Mus musculus (Mouse) OX=10090 GN=Kif5b PE=1 SV=3	109.5	963	0	6.49	9.3065	5.2926e-05	0	190.75	130.18	0.00396928	0	26.38	7.663	3.51556e-05
GN=Kif5c	P28738	Kinesin heavy chain isoform 5C OS=Mus musculus (Mouse) OX=10090 GN=Kif5c PE=1 SV=3	109.2	956	0	20.23	24.1885	0.000356536	0	130.54	108.478	0.00275558	0	57.345	35.979	0.00035727
GN=Klc2	O88448	Kinesin light chain 2 OS=Mus musculus (Mouse) OX=10090 GN=Klc2 PE=1 SV=1	66.6	599	0.027	4.34	1.658	7.80045e-05	0	33.75	39.316	0.00132207	0.001	19.26	11.6855	0.000270438
GN=Kpnb1	P70168	Importin subunit beta-1 OS=Mus musculus (Mouse) OX=10090 GN=Kpnb1 PE=1 SV=2	97.1	876	0	13.75	8.116	0.000133347	0.002	7.72	3.611	0.000184298	0	5.61	7.495	5.50334e-05
GN=Kras	P32883	GTPase KRas OS=Mus musculus (Mouse) OX=10090 GN=Kras PE=1 SV=1	21.6	189	0.001	2.955	3.8705	0.000245317	0.001	2.35	3.122	0.000284735	0.0015	4.46	5.972	0.000128194
GN=Ldha	P06151	L-lactate dehydrogenase A chain OS=Mus musculus (Mouse) OX=10090 GN=Ldha PE=1 SV=3	36.5	332	0	8.72	11.343	0.000211106	0	3.38	2.665	0.000387349	0.0025	3.26	4.3065	5.45467e-05
GN=Lmo7	E9PYF4	LIM domain only 7 OS=Mus musculus (Mouse) OX=10090 GN=Lmo7 PE=1 SV=1	192.4	1699	0	16.38	13.8405	0.000171248	0	36.14	29.96	0.000601815	0	110.865	92.4805	0.000371213
GN=Macf1	Q9QXZ0	Microtubule-actin cross-linking factor 1 OS=Mus musculus (Mouse) OX=10090 GN=Macf1 PE=1 SV=2	831.4	7354	0	63.745	66.6265	0.000104598	0	320.02	309.981	0.00086138	0	694.855	519.567	0.00058381
GN=Map1a	Q9QYR6	Microtubule-associated protein 1A OS=Mus musculus (Mouse) OX=10090 GN=Map1a PE=1 SV=2	300	2776	0.0075	3.615	4.0755	2.33322e-05	0	4.47	4.751	3.87715e-05	0	219.035	199.684	0.000531934
GN=Map1b	P14873	Microtubule-associated protein 1B OS=Mus musculus (Mouse) OX=10090 GN=Map1b PE=1 SV=2	270.1	2464	0	16.905	13.2885	0.000112045	0	4.805	6.024	0.000100128	0	252.47	170.55	0.000662464
GN=Map2	P20357	Microtubule-associated protein 2 OS=Mus musculus (Mouse) OX=10090 GN=Map2 PE=1 SV=2	199	1828	0	10.65	12.27	0.000200977	0	6.72	4.808	5.88784e-05	0	696.295	302.596	0.00239412
GN=Map4	P27546	Microtubule-associated protein 4 OS=Mus musculus (Mouse) OX=10090 GN=Map4 PE=1 SV=3	117.4	1125	0.017	2.31	1.451	7.55043e-05	0	2.76	3.983	8.10733e-05	0	81.015	53.5685	0.000584502
GN=Map6	Q7TSJ2	Microtubule-associated protein 6 OS=Mus musculus (Mouse) OX=10090 GN=Map6 PE=1 SV=2	96.4	906	0	33.48	26.319	0.000768822	0	65.165	42.314	0.00205622	0	741.905	289.704	0.00441607
GN=Mapk1	P63085	Mitogen-activated protein kinase 1 OS=Mus musculus (Mouse) OX=10090 GN=Mapk1 PE=1 SV=3	41.2	358	0	4.43	4.263	0.000130516	0.002	4.69	2.966	0.000509539	0.003	4.62	7.4785	0.00012323
GN=Mapk3	Q63844	Mitogen-activated protein kinase 3 OS=Mus musculus (Mouse) OX=10090 GN=Mapk3 PE=1 SV=5	43	380	0.036	2.14	1.449	3.07399e-05	0.02	3.705	1.757	0.000226223	0.004	3.38	3.4	5.9734e-05
GN=Mapk8ip3	Q9ESN9	C-Jun-amino-terminal kinase-interacting protein 3 OS=Mus musculus (Mouse) OX=10090 GN=Mapk8ip3 PE=1 SV=1	147.5	1337	0	24.26	17.9385	0.000428058	0.005	2.05	2.274	4.02505e-05	0	50.67	46.417	0.000213069
GN=Mapre3	Q6PER3	Microtubule-associated protein RP/EB family member 3 OS=Mus musculus (Mouse) OX=10090 GN=Mapre3 PE=1 SV=1	31.9	281	0.011	2.44	1.719	0.000302286	0.0015	2.775	2.5435	0.000324582	0	9.08	7.645	0.000194223
GN=Marcks	P26645	Myristoylated alanine-rich C-kinase substrate OS=Mus musculus (Mouse) OX=10090 GN=Marcks PE=1 SV=2	29.6	309	0	7.04	3.856	0.000151213	0.0155	1.825	1.5645	0.00029517	0	17.27	13.432	0.000388034
GN=Matr3	Q8K310	Matrin-3 OS=Mus musculus (Mouse) OX=10090 GN=Matr3 PE=1 SV=1	94.6	846	0	15.325	17.41	0.000579841	0	7.69	8.0235	0.000323431	0	173.415	92.083	0.00121672
GN=Mlip	Q5FW52	Muscular LMNA-interacting protein OS=Mus musculus (Mouse) OX=10090 GN=Mlip PE=1 SV=1	29.4	269	0.034	2.38	1.489	8.68489e-05	0.0085	6.825	4.0745	0.000639144	0	15.31	21.079	0.000363969
GN=Mtco2	P00405	Cytochrome c oxidase subunit 2 OS=Mus musculus (Mouse) OX=10090 GN=Mtco2 PE=1 SV=1	26	227	0.0055	3.93	5.082	0.000290016	0.004	0	2.617	0.00047414	0	8.86	15.152	0.000215656
GN=Myh10	Q61879	Myosin-10 OS=Mus musculus (Mouse) OX=10090 GN=Myh10 PE=1 SV=2	228.9	1976	0	220.11	138.921	0.00145276	0	380.4	233.738	0.00463574	0	472	319.414	0.00122134
GN=Myh9	Q8VDD5	Myosin-9 OS=Mus musculus (Mouse) OX=10090 GN=Myh9 PE=1 SV=4	226.2	1960	0	56.935	43.9655	0.000212046	0	101.6	88.483	0.000805485	0	87.025	98.2625	0.000192545
GN=Myl1	P05977	Myosin light chain 1/3, skeletal muscle isoform OS=Mus musculus (Mouse) OX=10090 GN=Myl1 PE=1 SV=2	20.6	188	0.0175	1.96	2.0725	1.91181e-05	0	6.04	8.864	0.000572499	0.002	3.82	4.254	5.85884e-05
GN=Myl12b	Q3THE2	Myosin regulatory light chain 12B OS=Mus musculus (Mouse) OX=10090 GN=Myl12b PE=1 SV=2	19.8	172	0	13.5	13.554	0.00200013	0	14.535	12.223	0.00199918	0	30.81	28.8035	0.000917785
GN=Myl3	P09542	Myosin light chain 3 OS=Mus musculus (Mouse) OX=10090 GN=Myl3 PE=1 SV=4	22.4	204	0.0175	1.96	2.0725	1.76187e-05	0	6.04	8.864	0.000527597	0.002	3.82	4.254	5.39932e-05
GN=Myl6	Q60605	Myosin light polypeptide 6 OS=Mus musculus (Mouse) OX=10090 GN=Myl6 PE=1 SV=3	16.9	151	0	25.96	23.5	0.00381832	0	16.93	19.5805	0.00319831	0	25.475	25.8115	0.000824182
GN=Myl6b	Q8CI43	Myosin light chain 6B OS=Mus musculus (Mouse) OX=10090 GN=Myl6b PE=1 SV=1	22.7	207	0.003	6.14	2.7495	0.000121137	0.002	6.04	3.608	0.000173317	0.0035	9.705	5.825	0.000204233
GN=Myl9	Q9CQ19	Myosin regulatory light polypeptide 9 OS=Mus musculus (Mouse) OX=10090 GN=Myl9 PE=1 SV=3	19.8	172	0	7.12	8.762	0.000632315	0	7.72	7.8245	0.000675789	0	17.77	16.2045	0.000490862
GN=Myo18a	Q9JMH9	Unconventional myosin-XVIIIa OS=Mus musculus (Mouse) OX=10090 GN=Myo18a PE=1 SV=2	232.6	2050	0	19.7	17.3205	0.000279177	0	102.545	77.569	0.00128427	0	84.885	92.905	0.000243074
GN=Myo1c	Q9WTI7	Unconventional myosin-Ic OS=Mus musculus (Mouse) OX=10090 GN=Myo1c PE=1 SV=2	121.9	1063	0	43.91	44.0945	0.000758172	0	21.915	24.5455	0.000606199	0	39.49	36.4165	0.000205835
GN=Myo5a	Q99104	Unconventional myosin-Va OS=Mus musculus (Mouse) OX=10090 GN=Myo5a PE=1 SV=2	215.4	1853	0	563.57	322.821	0.00416749	0	452.605	261.069	0.0056445	0	1635.05	727.349	0.00502964
GN=Myo5b	P21271	Unconventional myosin-Vb OS=Mus musculus (Mouse) OX=10090 GN=Myo5b PE=1 SV=2	210.4	1818	0	27.53	13.1535	1.5737e-05	0.0055	21.49	7.8235	1.62689e-05	0	165.625	105.278	0.00025014
GN=Napa	Q9DB05	Alpha-soluble NSF attachment protein OS=Mus musculus (Mouse) OX=10090 GN=Napa PE=1 SV=1	33.2	295	0.023	2.55	1.741	3.95972e-05	0	3.2	5.298	6.08078e-05	0	10.38	13.033	7.46754e-05
GN=Napb	P28663	Beta-soluble NSF attachment protein OS=Mus musculus (Mouse) OX=10090 GN=Napb PE=1 SV=2	33.5	298	0	5.21	4.489	0.000156794	0	9.06	7.678	0.000541761	0	12.59	14.767	0.000183143
GN=Ncam1	P13595	Neural cell adhesion molecule 1 OS=Mus musculus (Mouse) OX=10090 GN=Ncam1 PE=1 SV=3	119.4	1115	0	4.09	5.557	0.000152363	0	5.57	4.463	0.000230673	0.002	4.365	3.766	2.69953e-05
GN=Ncdn	Q9Z0E0	Neurochondrin OS=Mus musculus (Mouse) OX=10090 GN=Ncdn PE=1 SV=1	78.8	729	0.0095	6.48	4.931	0.000154401	0	12.48	8.869	0.000295281	0	4.27	7.508	9.86852e-05
GN=Nckipsd	Q9ESJ4	NCK-interacting protein with SH3 domain OS=Mus musculus (Mouse) OX=10090 GN=Nckipsd PE=1 SV=2	78.5	714	0.0055	2.865	3.096	7.58436e-05	0.016	0	1.224	0.000180112	0.022	2.25	1.84	1.71407e-05
GN=Ncl	P09405	Nucleolin OS=Mus musculus (Mouse) OX=10090 GN=Ncl PE=1 SV=2	76.7	707	0	12.175	15.1835	0.000536162	0.002	3.805	3.0005	0.000219954	0	50.875	41.308	0.000402582
GN=Nde1	Q9CZA6	Nuclear distribution protein nudE homolog 1 OS=Mus musculus (Mouse) OX=10090 GN=Nde1 PE=1 SV=1	38.5	344	0.004	19.605	7.661	0.000363769	0	12.31	9.186	0.000625755	0.001	3.2	3.852	1.1859e-05
GN=Ndel1	Q9ERR1	Nuclear distribution protein nudE-like 1 OS=Mus musculus (Mouse) OX=10090 GN=Ndel1 PE=1 SV=2	38.3	345	0	30.095	15.042	0.000889521	0	12.31	9.186	0.000623941	0	9.11	10.199	0.000106421
GN=Ndufa12	Q7TMF3	NADH dehydrogenase [ubiquinone] 1 alpha subcomplex subunit 12 OS=Mus musculus (Mouse) OX=10090 GN=Ndufa12 PE=1 SV=2	17.1	145	0.004	3.445	4.643	0.000534584	0.002	2.32	3.865	0.000371137	0.001	4.91	6.638	0.000249786
GN=Ndufa4	Q62425	Cytochrome c oxidase subunit NDUFA4 OS=Mus musculus (Mouse) OX=10090 GN=Ndufa4 PE=1 SV=2	9.3	82	0	24.51	17.898	0.00256416	0	4.73	5.299	0.00131256	0.001	6.97	4.6405	0.00073414
GN=Ndufa8	Q9DCJ5	NADH dehydrogenase [ubiquinone] 1 alpha subcomplex subunit 8 OS=Mus musculus (Mouse) OX=10090 GN=Ndufa8 PE=1 SV=3	20	172	0	4.47	7.294	0.000135828	0.004	0	1.774	0.000747675	0.0065	2.615	2.5885	0.000105288
GN=Ndufs1	Q91VD9	NADH-ubiquinone oxidoreductase 75 kDa subunit, mitochondrial OS=Mus musculus (Mouse) OX=10090 GN=Ndufs1 PE=1 SV=2	79.7	727	0.001	5.05	3.424	6.42706e-05	0.006	2.29	1.672	0.000176891	0	44.56	22.587	0.000560755
GN=Nefh	P19246	Neurofilament heavy polypeptide OS=Mus musculus (Mouse) OX=10090 GN=Nefh PE=1 SV=3	116.9	1090	0	28.47	15.553	4.44005e-05	0	28.51	15.712	0.000255391	0	48.505	33.059	0.000193491
GN=Nefl	P08551	Neurofilament light polypeptide OS=Mus musculus (Mouse) OX=10090 GN=Nefl PE=1 SV=5	61.5	543	0	105.585	74.601	0.00209872	0	115.465	86.8245	0.00525698	0	250.65	138.221	0.00262572
GN=Nefm	P08553	Neurofilament medium polypeptide OS=Mus musculus (Mouse) OX=10090 GN=Nefm PE=1 SV=4	95.9	848	0	158.46	95.729	0.00237057	0	188.92	122.79	0.00515076	0	319.82	201.352	0.00236677
GN=Nono	Q99K48	Non-POU domain-containing octamer-binding protein OS=Mus musculus (Mouse) OX=10090 GN=Nono PE=1 SV=3	54.5	473	0	7.83	7.598	0.000538746	0.002	4.46	2.79	0.000347731	0	130.55	104.957	0.00162239
GN=Nras	P08556	GTPase NRas OS=Mus musculus (Mouse) OX=10090 GN=Nras PE=1 SV=1	21.2	189	0.001	5.625	5.9885	0.000410131	0.001	2.35	3.122	0.000284735	0.0035	2.435	3.2055	9.58174e-05
GN=Nsf	P46460	Vesicle-fusing ATPase OS=Mus musculus (Mouse) OX=10090 GN=Nsf PE=1 SV=2	82.6	744	0	26.57	27.649	0.000593718	0	25.475	18.856	0.0010972	0	41.99	32.416	0.000413125
GN=Pabpc1	P29341	Polyadenylate-binding protein 1 OS=Mus musculus (Mouse) OX=10090 GN=Pabpc1 PE=1 SV=2	70.6	636	0	10.67	12.828	0.000584338	0	84.565	72.3595	0.00375781	0	561.23	335.522	0.00511102
GN=Pabpc5	Q8C7D3	Poly(A)-binding protein, cytoplasmic 5 OS=Mus musculus (Mouse) OX=10090 GN=Pabpc5 PE=2 SV=1	43.3	381	0.006	1.865	2.4005	2.16447e-05	0.001	12.23	3.286	9.05426e-05	0.0005	15.965	7.033	1.87168e-05
GN=Pabpc6	Q9D4E6	Polyadenylate-binding protein OS=Mus musculus (Mouse) OX=10090 GN=Pabpc6 PE=1 SV=1	71	643	0	7.61	9.3355	0.000391482	0	30.275	25.133	0.000600293	0	183.5	77.3935	0.000212463
GN=Palm2	Q8BR92	Paralemmin-2 OS=Mus musculus (Mouse) OX=10090 GN=Palm2 PE=1 SV=1	42.1	376	0	2.54	4.217	6.21339e-05	0	2.21	4.434	0.000143125	0	11.25	12.119	0.000162746
GN=Panx2	Q6IMP4	Pannexin-2 OS=Mus musculus (Mouse) OX=10090 GN=Panx2 PE=1 SV=2	74.6	677	0.018	1.99	1.885	3.45087e-05	0	3.14	4.942	7.94903e-05	0.0035	17.01	22.794	0.000126176
GN=Pcbp2	Q61990	Poly(rC)-binding protein 2 OS=Mus musculus (Mouse) OX=10090 GN=Pcbp2 PE=1 SV=1	38.2	362	0.007	4.95	2.183	0.000129074	0	5	5.002	0.00029732	0	56.12	45.844	0.000720233
GN=Pebp1	P70296	Phosphatidylethanolamine-binding protein 1 OS=Mus musculus (Mouse) OX=10090 GN=Pebp1 PE=1 SV=3	20.8	187	0.014	2.05	2.006	0.000124932	0.005	1.75	2.267	0.00028778	0	6.04	8.644	0.000193684
GN=Pfkm	P47857	ATP-dependent 6-phosphofructokinase, muscle type OS=Mus musculus (Mouse) OX=10090 GN=Pfkm PE=1 SV=3	85.2	780	0.003	10.44	7.6605	0.00020682	0.002	5.01	3.723	9.19913e-05	0.003	8.35	3.132	0.000122977
GN=Pfkp	Q9WUA3	ATP-dependent 6-phosphofructokinase, platelet type OS=Mus musculus (Mouse) OX=10090 GN=Pfkp PE=1 SV=1	85.4	784	0.003	16.66	7.9995	0.000264216	0	7.91	5.269	0.000205924	0	7.94	6.627	9.17622e-05
GN=Pfn1	P62962	Profilin-1 OS=Mus musculus (Mouse) OX=10090 GN=Pfn1 PE=1 SV=2	14.9	140	0.0055	4.16	4.2035	0.000553676	0	7.76	8.3	0.00115318	0	8.3	8.785	0.00034967
GN=Pfn2	Q9JJV2	Profilin-2 OS=Mus musculus (Mouse) OX=10090 GN=Pfn2 PE=1 SV=3	15	140	0	5.205	8.1545	0.000857042	0	5.88	8.124	0.000768784	0	9.195	9.405	0.000431769
GN=Pgam1	Q9DBJ1	Phosphoglycerate mutase 1 OS=Mus musculus (Mouse) OX=10090 GN=Pgam1 PE=1 SV=3	28.8	254	0	11.13	6.584	0.000551867	0	5.37	8.262	0.000423739	0.0035	9.005	9.227	0.000191755
GN=Pgam5	Q8BX10	Serine/threonine-protein phosphatase PGAM5, mitochondrial OS=Mus musculus (Mouse) OX=10090 GN=Pgam5 PE=1 SV=1	32	288	0.001	4.995	4.51	0.000376058	0	13.79	9.373	0.000934286	0	95.035	62.4535	0.00195015
GN=Pgk1	P09411	Phosphoglycerate kinase 1 OS=Mus musculus (Mouse) OX=10090 GN=Pgk1 PE=1 SV=4	44.5	417	0	15.56	6.009	0.000336149	0	9.94	4.456	0.00051621	0.001	5.66	6.042	0.00011561
GN=Pgrmc1	O55022	Membrane-associated progesterone receptor component 1 OS=Mus musculus (Mouse) OX=10090 GN=Pgrmc1 PE=1 SV=4	21.7	195	0	14.3	10.71	0.000479228	0	3.34	5.046	0.000275974	0	12.035	12.1295	0.000311261
GN=Phb2	O35129	Prohibitin-2 OS=Mus musculus (Mouse) OX=10090 GN=Phb2 PE=1 SV=1	33.3	299	0	10.7	12.777	0.00031254	0.0155	1.625	2.068	0.000305042	0	11.235	9.7715	0.000202166
GN=Pkp4	Q68FH0	Plakophilin-4 OS=Mus musculus (Mouse) OX=10090 GN=Pkp4 PE=1 SV=1	131.5	1190	0	27.24	22.182	0.000999322	0	13.045	9.2965	0.000360613	0	114.305	87.298	0.000529456
GN=Plec	Q9QXS1	Plectin OS=Mus musculus (Mouse) OX=10090 GN=Plec PE=1 SV=3	533.9	4691	0	21.33	20.7	8.01305e-05	0	151.27	132.54	0.000789706	0	671.6	549.485	0.000807072
GN=Plekha5	E9Q6H8	Pleckstrin homology domain-containing, family A member 5 OS=Mus musculus (Mouse) OX=10090 GN=Plekha5 PE=1 SV=1	144.3	1269	0.002	2.42	3.138	6.69364e-05	0	5.595	5.27	0.000114281	0	19.485	16.2525	8.15843e-05
GN=Plgrkt	Q9D3P8	Plasminogen receptor (KT) OS=Mus musculus (Mouse) OX=10090 GN=Plgrkt PE=1 SV=1	17.3	147	0.015	2.07	1.952	0.000158928	0.001	2.48	3.297	0.000366088	0.002	4.24	5.337	0.00016651
GN=Ppia	P17742	Peptidyl-prolyl cis-trans isomerase A OS=Mus musculus (Mouse) OX=10090 GN=Ppia PE=1 SV=2	18	164	0	32.685	32.7275	0.00293307	0	27.595	28.3225	0.00419341	0	47.835	37.193	0.00115063
GN=Ppib	P24369	Peptidyl-prolyl cis-trans isomerase B OS=Mus musculus (Mouse) OX=10090 GN=Ppib PE=1 SV=2	23.7	216	0	7.06	7.095	0.000806195	0	5.89	8.729	0.000498286	0	14.05	18.689	0.000449829
GN=Ppp1ca	P62137	Serine/threonine-protein phosphatase PP1-alpha catalytic subunit OS=Mus musculus (Mouse) OX=10090 GN=Ppp1ca PE=1 SV=1	37.5	330	0	17.43	14.9815	0.000681841	0	7.48	9.3915	0.000585388	0	106.52	83.671	0.00154275
GN=Ppp1cb	P62141	Serine/threonine-protein phosphatase PP1-beta catalytic subunit OS=Mus musculus (Mouse) OX=10090 GN=Ppp1cb PE=1 SV=3	37.2	327	0	9.915	13.7755	0.000249639	0	5.29	7.8095	0.000142204	0	82.59	61.3915	0.000460657
GN=Ppp1cc	P63087	Serine/threonine-protein phosphatase PP1-gamma catalytic subunit OS=Mus musculus (Mouse) OX=10090 GN=Ppp1cc PE=1 SV=1	37	323	0	11.55	15.653	0.000322477	0	8.33	9.9875	0.000399433	0	99.695	75.337	0.000403397
GN=Ppp1r12a	Q9DBR7	Protein phosphatase 1 regulatory subunit 12A OS=Mus musculus (Mouse) OX=10090 GN=Ppp1r12a PE=1 SV=2	114.9	1029	0	0	4.896	0.000247645	0	13.6	14.694	0.000499903	0	20.815	25.2845	9.3508e-05
GN=Ppp1r12b	Q8BG95	Protein phosphatase 1 regulatory subunit 12B OS=Mus musculus (Mouse) OX=10090 GN=Ppp1r12b PE=1 SV=2	109	976	0.012	0	1.574	2.90104e-05	0	4.14	3.773	3.29406e-05	0.0025	9.045	13.569	3.88391e-05
GN=Ppp1r9a	H3BJD6	Protein phosphatase 1, regulatory subunit 9A OS=Mus musculus (Mouse) OX=10090 GN=Ppp1r9a PE=1 SV=1	144.3	1292	0.0005	6.915	8.3415	0.000147451	0.0035	6.235	5.0365	0.000219897	0	154.6	117.857	0.000571843
GN=Ppp1r9b	Q6R891	Neurabin-2 OS=Mus musculus (Mouse) OX=10090 GN=Ppp1r9b PE=1 SV=1	89.5	817	0	61.795	36.948	0.00120684	0	45.34	35.9435	0.00179903	0	328.485	183.097	0.00174811
GN=Ppp2ca	P63330	Serine/threonine-protein phosphatase 2A catalytic subunit alpha isoform OS=Mus musculus (Mouse) OX=10090 GN=Ppp2ca PE=1 SV=1	35.6	309	0.004	5.545	4.2265	0.000388304	0.002	3.18	3.592	0.000174158	0	20.51	20.745	0.000277247
GN=Ppp2cb	P62715	Serine/threonine-protein phosphatase 2A catalytic subunit beta isoform OS=Mus musculus (Mouse) OX=10090 GN=Ppp2cb PE=1 SV=1	35.6	309	0.004	5.545	4.2265	0.000388304	0.002	3.18	3.592	0.000174158	0	16.24	16.669	0.000203692
GN=Ppp2r1a	Q76MZ3	Serine/threonine-protein phosphatase 2A 65 kDa regulatory subunit A alpha isoform OS=Mus musculus (Mouse) OX=10090 GN=Ppp2r1a PE=1 SV=3	65.3	589	0	12.95	13.9815	0.000355147	0	11.66	13.798	0.000456833	0	23.41	28.433	0.000287526
GN=Ppp2r2a	Q6P1F6	Serine/threonine-protein phosphatase 2A 55 kDa regulatory subunit B alpha isoform OS=Mus musculus (Mouse) OX=10090 GN=Ppp2r2a PE=1 SV=1	51.7	447	0	10.05	6.163	7.83972e-05	0	2.84	4.998	0.000120391	0	13.01	11.615	0.000148919
GN=Ppp3ca	P63328	Serine/threonine-protein phosphatase 2B catalytic subunit alpha isoform OS=Mus musculus (Mouse) OX=10090 GN=Ppp3ca PE=1 SV=1	58.6	521	0	5.62	7.259	0.000326074	0	5.02	3.286	0.000493666	0.001	4.475	6.0865	5.7773e-05
GN=Prdx1	P35700	Peroxiredoxin-1 OS=Mus musculus (Mouse) OX=10090 GN=Prdx1 PE=1 SV=1	22.2	199	0	8.23	14.021	0.000586994	0	59.42	48.771	0.0106231	0.0015	8.945	12.9055	0.000244752
GN=Prdx5	P99029	Peroxiredoxin-5, mitochondrial OS=Mus musculus (Mouse) OX=10090 GN=Prdx5 PE=1 SV=2	21.9	210	0	3.23	4.527	0.000515737	0	2.3	6.036	0.000512523	0	16	15.943	0.000407949
GN=Prkacb	P68181	cAMP-dependent protein kinase catalytic subunit beta OS=Mus musculus (Mouse) OX=10090 GN=Prkacb PE=1 SV=2	40.7	351	0.004	1.86	2.7745	0.00015428	0.003	2.06	2.774	0.000153319	0.001	4.655	7.696	0.000154782
GN=Prkcg	P63318	Protein kinase C gamma type OS=Mus musculus (Mouse) OX=10090 GN=Prkcg PE=1 SV=1	78.3	697	0	9.38	7.114	0.000134074	0	8.425	7.4965	0.000353967	0.001	6.965	6.8735	7.759e-05
GN=Prr36	E9PV26	DUF4596 domain-containing protein OS=Mus musculus (Mouse) OX=10090 GN=Prr36 PE=1 SV=1	110.6	1098	0	2.19	5.808	0.000309444	0	2.6	1.847	0.000117122	0	69.515	58.591	0.000462035
GN=Psd3	Q2PFD7	PH and SEC7 domain-containing protein 3 OS=Mus musculus (Mouse) OX=10090 GN=Psd3 PE=1 SV=2	114.7	1037	0.005	1.77	2.289	8.19116e-05	0	3.84	5.5255	0.000113901	0	119.825	128.127	0.000660818
GN=Psma2	P49722	Proteasome subunit alpha type-2 OS=Mus musculus (Mouse) OX=10090 GN=Psma2 PE=1 SV=3	25.9	234	0.001	2.52	3.166	9.98391e-05	0.004	2.53	2.51	0.000229978	0.002	5.38	6.943	0.000104602
GN=Psmb6	Q60692	Proteasome subunit beta type-6 OS=Mus musculus (Mouse) OX=10090 GN=Psmb6 PE=1 SV=3	25.4	238	0	2.97	4.728	9.81612e-05	0	1.77	4.327	0.000226113	0.001	4.115	6.362	0.000101801
GN=Psmd1	Q3TXS7	26S proteasome non-ATPase regulatory subunit 1 OS=Mus musculus (Mouse) OX=10090 GN=Psmd1 PE=1 SV=1	105.7	953	0	8.2	6.209	7.35436e-05	0.004	2.625	2.48	9.57056e-05	0.031	0	1.485	2.51632e-05
GN=Psmd2	Q8VDM4	26S proteasome non-ATPase regulatory subunit 2 OS=Mus musculus (Mouse) OX=10090 GN=Psmd2 PE=1 SV=1	100.1	908	0	10	12.285	0.000128647	0.002	0	3.688	0.000118535	0.0035	1.075	3.8295	1.99444e-05
GN=Ptges3	Q9R0Q7	Prostaglandin E synthase 3 OS=Mus musculus (Mouse) OX=10090 GN=Ptges3 PE=1 SV=1	18.7	160	0.029	1.74	1.606	0.000146015	0.032	2.18	1.459	0.000336343	0.005	2.2	3.096	7.64904e-05
GN=Pura	P42669	Transcriptional activator protein Pur-alpha OS=Mus musculus (Mouse) OX=10090 GN=Pura PE=1 SV=1	34.9	321	0.012	2.61	2.05	7.27799e-05	0	8.23	10.916	0.000502943	0	159.4	76.641	0.00303231
GN=Purb	O35295	Transcriptional activator protein Pur-beta OS=Mus musculus (Mouse) OX=10090 GN=Purb PE=1 SV=3	33.9	324	0	15.74	21.105	0.00036053	0	8.785	10.624	0.000729104	0	224.34	126.454	0.00375207
GN=Rab10	P61027	Ras-related protein Rab-10 OS=Mus musculus (Mouse) OX=10090 GN=Rab10 PE=1 SV=1	22.5	200	0.003	18.18	11.0825	0.000992871	0	9.925	10.065	0.00107106	0	7.245	11.7495	0.000457108
GN=Rab11a	P62492	Ras-related protein Rab-11A OS=Mus musculus (Mouse) OX=10090 GN=Rab11a PE=1 SV=3	24.4	216	0	8.43	9.343	0.000432636	0.028	2.36	1.531	0.000249143	0	9.975	10.6685	0.00030818
GN=Rab11b	P46638	Ras-related protein Rab-11B OS=Mus musculus (Mouse) OX=10090 GN=Rab11b PE=1 SV=3	24.5	218	0	8.43	9.343	0.000428667	0.028	2.36	1.531	0.000246857	0	9.975	10.6685	0.000305353
GN=Rab1A	P62821	Ras-related protein Rab-1A OS=Mus musculus (Mouse) OX=10090 GN=Rab1A PE=1 SV=3	22.7	205	0.003	7.11	5.3705	0.000549065	0	9.05	6.49	0.00090004	0.002	5.65	6.636	7.67569e-05
GN=Rab2a	P53994	Ras-related protein Rab-2A OS=Mus musculus (Mouse) OX=10090 GN=Rab2a PE=1 SV=1	23.5	212	0	9.545	10.377	0.000676171	0	5.99	7.323	0.000507688	0	12.77	17.559	0.000288643
GN=Rab2b	P59279	Ras-related protein Rab-2B OS=Mus musculus (Mouse) OX=10090 GN=Rab2b PE=1 SV=1	24.2	216	0.001	7.13	6.7315	0.000271367	0.003	2.8	2.743	0.000124572	0.002	4.31	5.242	4.53276e-05
GN=Rab3a	P63011	Ras-related protein Rab-3A OS=Mus musculus (Mouse) OX=10090 GN=Rab3a PE=1 SV=1	25	220	0	9.92	8.169	0.000844713	0	9.75	10.74	0.00122307	0	56.775	22.7985	0.00151445
GN=Rab3c	P62823	Ras-related protein Rab-3C OS=Mus musculus (Mouse) OX=10090 GN=Rab3c PE=1 SV=1	25.9	227	0	8.2	7.209	0.000437735	0	9.42	8.729	0.00118535	0	8.695	7.9005	0.000117875
GN=Rab3d	P35276	Ras-related protein Rab-3D OS=Mus musculus (Mouse) OX=10090 GN=Rab3d PE=1 SV=1	24.4	219	0	8.36	6.631	0.000453725	0	7.25	7.651	0.000368595	0.002	4.76	7.88	1.81621e-05
GN=Rab6a	P35279	Ras-related protein Rab-6A OS=Mus musculus (Mouse) OX=10090 GN=Rab6a PE=1 SV=4	23.6	208	0.001	11.075	9.8845	0.000578585	0	11.56	8.5	0.000517451	0	11.915	13.855	0.0003122
GN=Rab6b	P61294	Ras-related protein Rab-6B OS=Mus musculus (Mouse) OX=10090 GN=Rab6b PE=1 SV=1	23.4	208	0.001	10.285	9.913	0.000391387	0	13.25	6.752	0.0010349	0	15.22	15.825	0.000493738
GN=Rab7a	P51150	Ras-related protein Rab-7a OS=Mus musculus (Mouse) OX=10090 GN=Rab7a PE=1 SV=2	23.5	207	0	6.25	7.5555	0.000579642	0	11.07	11.493	0.0010399	0.001	6.785	4.9985	0.000232895
GN=Rai14	Q9EP71	Ankycorbin OS=Mus musculus (Mouse) OX=10090 GN=Rai14 PE=1 SV=1	108.8	979	0.002	0	2.958	8.67644e-05	0.004	5.31	2.308	0.000109939	0	36.44	54.592	0.000187515
GN=Rala	P63321	Ras-related protein Ral-A OS=Mus musculus (Mouse) OX=10090 GN=Rala PE=1 SV=1	23.5	206	0	61.51	46.654	0.00260842	0.029	0	1.501	0.000261237	0.001	4.74	6.007	0.000205525
GN=Ralb	Q9JIW9	Ras-related protein Ral-B OS=Mus musculus (Mouse) OX=10090 GN=Ralb PE=1 SV=1	23.3	206	0	35.87	23.849	0.000966446	0.029	0	1.501	0.000261237	0.0045	3.405	4.0125	6.87092e-05
GN=Rap1a	P62835	Ras-related protein Rap-1A OS=Mus musculus (Mouse) OX=10090 GN=Rap1a PE=1 SV=1	21	184	0.0055	1.975	3.3775	0.000421276	0.035	2.23	1.401	0.000292472	0.005	5.3	3.965	0.000327171
GN=Rap1b	Q99JI6	Ras-related protein Rap-1b OS=Mus musculus (Mouse) OX=10090 GN=Rap1b PE=1 SV=2	20.8	184	0.0055	1.975	3.3775	0.000421276	0.035	2.23	1.401	0.000292472	0.007	4.055	2.4435	0.000277286
GN=Rap2b	P61226	Ras-related protein Rap-2b OS=Mus musculus (Mouse) OX=10090 GN=Rap2b PE=1 SV=1	20.5	183	0.001	4.77	3.06	0.000255326	0	6.22	4.176	0.000588141	0.001	2.24	3.527	0.000131041
GN=Rasal2	E9PW37	RAS protein activator-like 2 OS=Mus musculus (Mouse) OX=10090 GN=Rasal2 PE=1 SV=1	144.5	1286	0.002	1.79	3.123	1.32103e-05	0	24.565	18.126	0.000569236	0	50.095	45.978	0.000231882
GN=Rpl10	Q6ZWV3	60S ribosomal protein L10 OS=Mus musculus (Mouse) OX=10090 GN=Rpl10 PE=1 SV=3	24.6	214	0	3.9	5.4585	0.000506097	0.008	2.1	1.907	0.000426203	0	71.57	54.7935	0.00187912
GN=Rpl10a	P53026	60S ribosomal protein L10a OS=Mus musculus (Mouse) OX=10090 GN=Rpl10a PE=1 SV=3	24.9	217	0.005	6.135	4.488	0.000357211	0.001	2.71	3.285	0.000247995	0	25.46	26.1245	0.000867313
GN=Rpl10l	P86048	60S ribosomal protein L10-like OS=Mus musculus (Mouse) OX=10090 GN=Rpl10l PE=2 SV=1	24.5	214	0	3.9	5.4585	0.000506097	0.012	2.45	2.052	0.000251471	0	53.755	39.4105	0.00116798
GN=Rpl11	Q9CXW4	60S ribosomal protein L11 OS=Mus musculus (Mouse) OX=10090 GN=Rpl11 PE=1 SV=4	20.2	178	0	24.465	10.644	0.00165845	0	12.81	16.918	0.00151165	0	26.135	23.4105	0.000918437
GN=Rpl12	P35979	60S ribosomal protein L12 OS=Mus musculus (Mouse) OX=10090 GN=Rpl12 PE=1 SV=2	17.8	165	0	3.945	8.566	0.000913793	0	4.79	6.332	0.000652302	0	33.655	31.925	0.000955217
GN=Rpl13	P47963	60S ribosomal protein L13 OS=Mus musculus (Mouse) OX=10090 GN=Rpl13 PE=1 SV=3	24.3	211	0	24.5	14.4985	0.00128835	0	6.75	5.264	0.000765141	0	46.175	28.2265	0.00157389
GN=Rpl14	Q9CR57	60S ribosomal protein L14 OS=Mus musculus (Mouse) OX=10090 GN=Rpl14 PE=1 SV=3	23.5	217	0.001	10.36	8.0125	0.000464871	0	6.2	4.906	0.00049599	0	30.52	14.425	0.000917993
GN=Rpl15	Q9CZM2	60S ribosomal protein L15 OS=Mus musculus (Mouse) OX=10090 GN=Rpl15 PE=1 SV=4	24.1	204	0.0025	4.44	4.372	0.000437235	0.004	2.28	2.345	0.000263799	0	15.82	17.4155	0.000798948
GN=Rpl18a	P62717	60S ribosomal protein L18a OS=Mus musculus (Mouse) OX=10090 GN=Rpl18a PE=1 SV=1	20.7	176	0	8.825	8.7075	0.000947219	0.005	1.95	2.274	0.000305766	0	22.655	20.1285	0.000724495
GN=Rpl21	O09167	60S ribosomal protein L21 OS=Mus musculus (Mouse) OX=10090 GN=Rpl21 PE=1 SV=3	18.6	160	0	19.04	18.4625	0.00140698	0	2.88	4.497	0.00080375	0	26.71	34.158	0.000841394
GN=Rpl22	P67984	60S ribosomal protein L22 OS=Mus musculus (Mouse) OX=10090 GN=Rpl22 PE=1 SV=2	14.8	128	0	5.935	7.238	0.00093739	0.002	4.525	4.5315	0.00113299	0	39.44	35.391	0.00156598
GN=Rpl23	P62830	60S ribosomal protein L23 OS=Mus musculus (Mouse) OX=10090 GN=Rpl23 PE=1 SV=1	14.9	140	0	12.18	21.426	0.00116812	0	5.03	7.375	0.000768784	0.004	26.545	37.882	0.00087063
GN=Rpl23a	P62751	60S ribosomal protein L23a OS=Mus musculus (Mouse) OX=10090 GN=Rpl23a PE=1 SV=1	17.7	156	0.002	7.66	10.04	0.000721527	0.0045	2.415	2.768	0.000584663	0	99.645	49.2475	0.00362414
GN=Rpl24	Q8BP67	60S ribosomal protein L24 OS=Mus musculus (Mouse) OX=10090 GN=Rpl24 PE=1 SV=2	17.8	157	0	14.66	16.655	0.00128506	0	15.62	16.629	0.00171385	0	42.84	34.4475	0.00139523
GN=Rpl26	P61255	60S ribosomal protein L26 OS=Mus musculus (Mouse) OX=10090 GN=Rpl26 PE=1 SV=1	17.2	145	0	17.22	17.5565	0.00256303	0	13.37	14.305	0.00222682	0	72.825	70.3935	0.00351412
GN=Rpl27	P61358	60S ribosomal protein L27 OS=Mus musculus (Mouse) OX=10090 GN=Rpl27 PE=1 SV=2	15.8	136	0	7.8	9.929	0.00233446	0	4.985	4.6185	0.00134129	0.0025	17.395	16.5545	0.000806248
GN=Rpl27a	P14115	60S ribosomal protein L27a OS=Mus musculus (Mouse) OX=10090 GN=Rpl27a PE=1 SV=5	16.6	148	0	6.685	9.0905	0.00109768	0	2.47	5.276	0.000363614	0	51.9	36.529	0.00198462
GN=Rpl28	P41105	60S ribosomal protein L28 OS=Mus musculus (Mouse) OX=10090 GN=Rpl28 PE=1 SV=2	15.7	137	0.0095	16.54	7.7905	0.00141844	0	9.12	8.232	0.00157124	0	19.605	17.6965	0.000882448
GN=Rpl3	P27659	60S ribosomal protein L3 OS=Mus musculus (Mouse) OX=10090 GN=Rpl3 PE=1 SV=3	46.1	403	0	13.645	13.936	0.000806238	0.0155	1.075	1.5505	0.000226321	0	30.005	21.9295	0.000376525
GN=Rpl30	P62889	60S ribosomal protein L30 OS=Mus musculus (Mouse) OX=10090 GN=Rpl30 PE=1 SV=2	12.8	115	0	20.67	18.993	0.00477349	0	4.76	4.833	0.00158622	0	27.21	40.558	0.000957793
GN=Rpl31	P62900	60S ribosomal protein L31 OS=Mus musculus (Mouse) OX=10090 GN=Rpl31 PE=1 SV=1	14.5	125	0	6.96	8.418	0.00139311	0	7.41	5.727	0.00129156	0	59.045	30.9185	0.0034241
GN=Rpl34	Q9D1R9	60S ribosomal protein L34 OS=Mus musculus (Mouse) OX=10090 GN=Rpl34 PE=1 SV=2	13.3	117	0	8.48	10.866	0.00119807	0	6.33	6.847	0.00183983	0	6.895	8.8985	0.000466467
GN=Rpl35	Q6ZWV7	60S ribosomal protein L35 OS=Mus musculus (Mouse) OX=10090 GN=Rpl35 PE=1 SV=1	14.5	123	0.0015	2.365	3.253	0.000440263	0	2.25	5.418	0.00126429	0	27.975	17.685	0.0017251
GN=Rpl35a	O55142	60S ribosomal protein L35a OS=Mus musculus (Mouse) OX=10090 GN=Rpl35a PE=1 SV=2	12.5	110	0.005	4.44	2.267	0.00154441	0.028	2.58	1.547	0.000489226	0.002	8.22	6.866	0.000445035
GN=Rpl4	Q9D8E6	60S ribosomal protein L4 OS=Mus musculus (Mouse) OX=10090 GN=Rpl4 PE=1 SV=3	47.1	419	0	6.05	7.241	0.00046121	0	5	1.899	0.000613843	0	37.605	42.756	0.000553189
GN=Rpl5	P47962	60S ribosomal protein L5 OS=Mus musculus (Mouse) OX=10090 GN=Rpl5 PE=1 SV=3	34.4	297	0.024	2.62	1.721	7.86611e-05	0.023	1.99	1.179	0.000432997	0	21.625	27.3545	0.000408727
GN=Rpl6	P47911	60S ribosomal protein L6 OS=Mus musculus (Mouse) OX=10090 GN=Rpl6 PE=1 SV=3	33.5	296	0	18.865	15.4555	0.00108696	0	6.62	11.293	0.000545421	0	39.195	25.679	0.000759873
GN=Rpl7	P14148	60S ribosomal protein L7 OS=Mus musculus (Mouse) OX=10090 GN=Rpl7 PE=1 SV=2	31.4	270	0	18.57	12.9165	0.00171855	0	14.95	10.871	0.00238148	0	24.365	28.161	0.000650816
GN=Rpl7a	P12970	60S ribosomal protein L7a OS=Mus musculus (Mouse) OX=10090 GN=Rpl7a PE=1 SV=2	30	266	0	8.235	6.423	0.000814321	0.009	1.79	1.431	0.000483459	0	26.61	24.014	0.00057325
GN=Rpl8	P62918	60S ribosomal protein L8 OS=Mus musculus (Mouse) OX=10090 GN=Rpl8 PE=1 SV=2	28	257	0.001	11.24	5.715	0.000648679	0.0005	4.795	3.9955	0.000459591	0	21.935	18.017	0.000660892
GN=Rplp0	P14869	60S acidic ribosomal protein P0 OS=Mus musculus (Mouse) OX=10090 GN=Rplp0 PE=1 SV=3	34.2	317	0	23.215	12.883	0.0011255	0	12.84	13.21	0.00120269	0	39.82	29.226	0.00061145
GN=Rplp1	P47955	60S acidic ribosomal protein P1 OS=Mus musculus (Mouse) OX=10090 GN=Rplp1 PE=1 SV=1	11.5	114	0	7.685	7.2865	0.00115497	0	4.705	6.3465	0.0010361	0.0035	14.47	13.905	0.00053242
GN=Rplp2	P99027	60S acidic ribosomal protein P2 OS=Mus musculus (Mouse) OX=10090 GN=Rplp2 PE=1 SV=3	11.6	115	0	28.715	20.8045	0.0051428	0	11.655	12.4715	0.0026133	0	42.435	39.679	0.00137269
GN=Rplp2-ps1	A0A5F8MPY2	Uncharacterized protein OS=Mus musculus (Mouse) OX=10090 GN=Rplp2-ps1 PE=3 SV=1	11.6	115	0	24.66	17.725	0.0032039	0.003	9.27	11.6175	0.00112229	0	38.86	33.863	0.00117315
GN=Rps11	P62281	40S ribosomal protein S11 OS=Mus musculus (Mouse) OX=10090 GN=Rps11 PE=1 SV=3	18.4	158	0	23.195	16.827	0.00198932	0	10.49	7.1005	0.00241299	0	56.715	57.0175	0.00284712
GN=Rps13	P62301	40S ribosomal protein S13 OS=Mus musculus (Mouse) OX=10090 GN=Rps13 PE=1 SV=2	17.2	151	0	17.775	23.585	0.00197601	0	8.805	8.039	0.001495	0	85.445	50.2585	0.00458037
GN=Rps14	P62264	40S ribosomal protein S14 OS=Mus musculus (Mouse) OX=10090 GN=Rps14 PE=1 SV=3	16.3	151	0	26.085	20.785	0.00256671	0	13.4	8.227	0.00252485	0	90.185	60.3405	0.00332739
GN=Rps15	P62843	40S ribosomal protein S15 OS=Mus musculus (Mouse) OX=10090 GN=Rps15 PE=1 SV=2	17	145	0.007	35.06	18.58	0.0023069	0	2.54	1.891	0.000886897	0	130.115	80.9085	0.00403424
GN=Rps15a	P62245	40S ribosomal protein S15a OS=Mus musculus (Mouse) OX=10090 GN=Rps15a PE=1 SV=2	14.8	130	0	12.24	11.2495	0.00320988	0	3.55	5.26	0.000908576	0	90.565	57.926	0.00383691
GN=Rps16	P14131	40S ribosomal protein S16 OS=Mus musculus (Mouse) OX=10090 GN=Rps16 PE=1 SV=4	16.4	146	0	45.7	32.1955	0.00504746	0	15.075	11.5965	0.0027238	0	86.205	55.9365	0.00423088
GN=Rps17	P63276	40S ribosomal protein S17 OS=Mus musculus (Mouse) OX=10090 GN=Rps17 PE=1 SV=2	15.5	135	0	24.185	20.912	0.00264284	0.0075	5.62	3.73	0.0016282	0	250.73	129.551	0.00843398
GN=Rps18	P62270	40S ribosomal protein S18 OS=Mus musculus (Mouse) OX=10090 GN=Rps18 PE=1 SV=3	17.7	152	0	80.9	58.6725	0.00806171	0	19.98	16.54	0.00392442	0	195.405	79.869	0.00740799
GN=Rps18-ps5	A0A1Y7VKY1	40S ribosomal protein S18 OS=Mus musculus (Mouse) OX=10090 GN=Rps18-ps5 PE=3 SV=1	17.7	152	0	80.9	58.6725	0.00806171	0	19.98	16.54	0.00392442	0	195.405	79.869	0.00740799
GN=Rps18-ps6	F6YVP7	40S ribosomal protein S18 OS=Mus musculus (Mouse) OX=10090 GN=Rps18-ps6 PE=3 SV=2	17.7	152	0	80.9	58.6725	0.00806171	0	19.98	15.7545	0.00358218	0	190.825	78.693	0.00701685
GN=Rps19	Q9CZX8	40S ribosomal protein S19 OS=Mus musculus (Mouse) OX=10090 GN=Rps19 PE=1 SV=3	16.1	145	0	16.645	17.9525	0.00168431	0	18.27	22.722	0.00259796	0	100.1	48.7145	0.00438324
GN=Rps2	P25444	40S ribosomal protein S2 OS=Mus musculus (Mouse) OX=10090 GN=Rps2 PE=1 SV=3	31.2	293	0	11.525	6.957	0.000648713	0	6.64	4.053	0.000367337	0	186.525	75.1525	0.00384305
GN=Rps20	P60867	40S ribosomal protein S20 OS=Mus musculus (Mouse) OX=10090 GN=Rps20 PE=1 SV=1	13.4	119	0	8.295	11.468	0.00182025	0.018	8.505	8.994	0.0016709	0	41.735	29.171	0.00219238
GN=Rps21	Q9CQR2	40S ribosomal protein S21 OS=Mus musculus (Mouse) OX=10090 GN=Rps21 PE=1 SV=1	9.1	83	0	4.54	6.24	0.00167584	0	5.18	9.28	0.0030988	0	239.955	74.209	0.01395
GN=Rps23	P62267	40S ribosomal protein S23 OS=Mus musculus (Mouse) OX=10090 GN=Rps23 PE=1 SV=3	15.8	143	0	7.95	9.204	0.00108412	0	4.605	4.6835	0.00127563	0	36.97	20.284	0.00135892
GN=Rps24	P62849	40S ribosomal protein S24 OS=Mus musculus (Mouse) OX=10090 GN=Rps24 PE=1 SV=1	15.4	133	0	14.525	19.108	0.00279428	0.003	4.625	4.948	0.00109039	0	58.12	31.1045	0.00232781
GN=Rps26	P62855	40S ribosomal protein S26 OS=Mus musculus (Mouse) OX=10090 GN=Rps26 PE=1 SV=3	13	115	0.001	7.71	5.4985	0.000775616	0	5.75	8.424	0.000935911	0.001	36.815	23.4385	0.00164737
GN=Rps27a	P62983	Ubiquitin-40S ribosomal protein S27a OS=Mus musculus (Mouse) OX=10090 GN=Rps27a PE=1 SV=2	17.9	156	0	51.81	15.419	0.0025459	0	58.74	17.658	0.00689935	0	156.615	46.174	0.00688674
GN=Rps28	P62858	40S ribosomal protein S28 OS=Mus musculus (Mouse) OX=10090 GN=Rps28 PE=1 SV=1	7.8	69	0	6.675	6.0775	0.00173893	0.002	2.72	3.651	0.000779926	0	43.315	35.1385	0.00421009
GN=Rps3	P62908	40S ribosomal protein S3 OS=Mus musculus (Mouse) OX=10090 GN=Rps3 PE=1 SV=1	26.7	243	0	98.025	44.992	0.00357029	0.014	0	1.998	0.00022146	0	299.185	104.493	0.00729866
GN=Rps3a	P97351	40S ribosomal protein S3a OS=Mus musculus (Mouse) OX=10090 GN=Rps3a PE=1 SV=3	29.9	264	0	22.975	20.189	0.00130721	0	4.655	6.7565	0.000549327	0	282.255	139.459	0.0073151
GN=Rps4x	P62702	40S ribosomal protein S4, X isoform OS=Mus musculus (Mouse) OX=10090 GN=Rps4x PE=1 SV=2	29.6	263	0	54.355	31.256	0.00264463	0.0005	3.585	3.224	0.000449106	0	232.375	125.389	0.00525675
GN=Rps6	P62754	40S ribosomal protein S6 OS=Mus musculus (Mouse) OX=10090 GN=Rps6 PE=1 SV=1	28.7	249	0	41.49	11.822	0.0011259	0	3.915	4.288	0.000474357	0	148.135	83.771	0.00345679
GN=Rps8	P62242	40S ribosomal protein S8 OS=Mus musculus (Mouse) OX=10090 GN=Rps8 PE=1 SV=2	24.2	208	0	17.58	23.643	0.000786233	0	5.71	4.402	0.000517451	0	178.17	68.4015	0.00445224
GN=Rps9	Q6ZWN5	40S ribosomal protein S9 OS=Mus musculus (Mouse) OX=10090 GN=Rps9 PE=1 SV=3	22.6	194	0	24.79	23.228	0.00303221	0	4.39	4.886	0.000554793	0	116.665	63.571	0.00403699
GN=Rpsa	P14206	40S ribosomal protein SA OS=Mus musculus (Mouse) OX=10090 GN=Rpsa PE=1 SV=4	32.8	295	0	13.005	12.459	0.000629896	0	7.85	10.671	0.0013078	0	703.23	161.533	0.0113966
GN=Rras2	P62071	Ras-related protein R-Ras2 OS=Mus musculus (Mouse) OX=10090 GN=Rras2 PE=1 SV=1	23.4	204	0	10.56	4.426	0.000458085	0	2.58	4.344	0.000263799	0.0005	5.88	4.8645	0.000206324
GN=Rtn1	Q8K0T0	Reticulon-1 OS=Mus musculus (Mouse) OX=10090 GN=Rtn1 PE=1 SV=1	83.5	780	0	3.285	5.56	0.000138852	0	4.465	6.0055	0.000185926	0.002	3.65	6.083	1.56903e-05
GN=Rtn3	Q9ES97	Reticulon-3 OS=Mus musculus (Mouse) OX=10090 GN=Rtn3 PE=1 SV=2	103.8	964	0.001	1.03	3.6395	0.000100232	0	2.85	3.387	0.000133403	0.0195	1.085	2.3715	1.87858e-05
GN=Rufy3	Q9D394	Protein RUFY3 OS=Mus musculus (Mouse) OX=10090 GN=Rufy3 PE=1 SV=1	53	469	0	3.25	4.111	4.98131e-05	0	37.63	21.687	0.00160641	0	11.1	7.991	0.000204525
GN=Sdha	Q8K2B3	Succinate dehydrogenase [ubiquinone] flavoprotein subunit, mitochondrial OS=Mus musculus (Mouse) OX=10090 GN=Sdha PE=1 SV=1	72.5	664	0	5.38	7.807	7.03685e-05	0	3.46	6.24	8.10465e-05	0	3.19	4.589	3.61152e-05
GN=Septin3	Q9Z1S5	Neuronal-specific septin-3 OS=Mus musculus (Mouse) OX=10090 GN=Septin3 PE=1 SV=2	40	350	0	4.72	3.74	0.000133499	0	13.845	10.792	0.00108929	0	6.02	6.328	0.000137032
GN=Septin7	O55131	Septin-7 OS=Mus musculus (Mouse) OX=10090 GN=Septin7 PE=1 SV=1	50.5	436	0	7.65	3.611	0.000375084	0	36.675	26.978	0.0028833	0	7.71	6.414	0.000165004
GN=Sfpq	Q8VIJ6	Splicing factor, proline- and glutamine-rich OS=Mus musculus (Mouse) OX=10090 GN=Sfpq PE=1 SV=1	75.4	699	0	11.13	4.7345	0.000265836	0	6.395	5.5	0.000391448	0	170.54	117.581	0.00151612
GN=Sfxn3	Q91V61	Sideroflexin-3 OS=Mus musculus (Mouse) OX=10090 GN=Sfxn3 PE=1 SV=1	35.4	321	0	91.53	68.987	0.00195986	0	5.26	5.76	0.000335295	0.001	6.87	5.8385	0.000150185
GN=Sgip1	Q8VD37	SH3-containing GRB2-like protein 3-interacting protein 1 OS=Mus musculus (Mouse) OX=10090 GN=Sgip1 PE=1 SV=1	86	806	0	46.5	38.7455	0.00114745	0.001	11.825	13.366	0.000625205	0	33.5	37.268	0.000197395
GN=Slc12a5	Q91V14	Solute carrier family 12 member 5 OS=Mus musculus (Mouse) OX=10090 GN=Slc12a5 PE=1 SV=2	126.2	1138	0	4.45	6.035	4.10586e-05	0.003	2.85	2.722	4.7289e-05	0.005	4.61	2.819	4.2145e-05
GN=Slc12a6	Q924N4	Solute carrier family 12 member 6 OS=Mus musculus (Mouse) OX=10090 GN=Slc12a6 PE=1 SV=2	127.4	1150	0	4.45	6.035	4.06302e-05	0.003	2.85	2.722	4.67956e-05	0.005	4.61	2.819	4.17052e-05
GN=Slc1a2	P43006	Excitatory amino acid transporter 2 OS=Mus musculus (Mouse) OX=10090 GN=Slc1a2 PE=1 SV=1	62	572	0	15.28	6.85	0.000204216	0.006	1.84	1.662	0.000224825	0	2.96	3.989	8.38479e-05
GN=Slc25a1	Q8JZU2	Tricarboxylate transport protein, mitochondrial OS=Mus musculus (Mouse) OX=10090 GN=Slc25a1 PE=1 SV=1	33.9	311	0	66.25	37.453	0.00247896	0	4.45	4.829	0.000346077	0	6.995	9.2875	0.000194366
GN=Slc25a11	Q9CR62	Mitochondrial 2-oxoglutarate/malate carrier protein OS=Mus musculus (Mouse) OX=10090 GN=Slc25a11 PE=1 SV=3	34.1	314	0	258.62	126.974	0.00662181	0	11.47	9.658	0.0011997	0.0035	6.695	5.594	0.000134045
GN=Slc25a12	Q8BH59	Calcium-binding mitochondrial carrier protein Aralar1 OS=Mus musculus (Mouse) OX=10090 GN=Slc25a12 PE=1 SV=1	74.5	677	0.001	100.875	80.393	0.00130505	0	16.54	19.293	0.00079285	0	24.885	23.1425	0.000266396
GN=Slc25a3	Q8VEM8	Phosphate carrier protein, mitochondrial OS=Mus musculus (Mouse) OX=10090 GN=Slc25a3 PE=1 SV=1	39.6	357	0.0055	83.865	38.459	0.00208219	0	5	6.289	0.000301484	0	10.795	8.29	0.000220048
GN=Slc25a4	P48962	ADP/ATP translocase 1 OS=Mus musculus (Mouse) OX=10090 GN=Slc25a4 PE=1 SV=4	32.9	298	0.01	194.915	59.214	0.0057563	0	11.645	10.3915	0.00129227	0	25.02	26.529	0.000499076
GN=Slc25a5	P51881	ADP/ATP translocase 2 OS=Mus musculus (Mouse) OX=10090 GN=Slc25a5 PE=1 SV=3	32.9	298	0	112.61	40.873	0.00271411	0	5.84	7.75	0.000545677	0	21.025	15.921	0.000448806
GN=Snap25	P60879	Synaptosomal-associated protein 25 OS=Mus musculus (Mouse) OX=10090 GN=Snap25 PE=1 SV=1	23.3	206	0	7.44	9.308	0.000226819	0.001	9.06	3.312	0.000783712	0.001	10.195	7.3225	0.000205525
GN=Snap91	Q61548	Clathrin coat assembly protein AP180 OS=Mus musculus (Mouse) OX=10090 GN=Snap91 PE=1 SV=1	91.8	901	0	7.495	7.778	0.000334686	0	7.605	9.263	0.000333551	0	54.215	42.777	0.000355547
GN=Snrpb	P27048	Small nuclear ribonucleoprotein-associated protein B OS=Mus musculus (Mouse) OX=10090 GN=Snrpb PE=1 SV=1	23.6	231	0.001	9.48	2.92	0.000404543	0.004	1.61	2.652	0.000232965	0.0115	13.195	8.8155	0.000316808
GN=Snrpd3	P62320	Small nuclear ribonucleoprotein Sm D3 OS=Mus musculus (Mouse) OX=10090 GN=Snrpd3 PE=1 SV=1	13.9	126	0.001	4.955	4.388	0.000615196	0.003	2.32	2.677	0.000427102	0	19.27	23.935	0.000582784
GN=Snrpe	P62305	Small nuclear ribonucleoprotein E OS=Mus musculus (Mouse) OX=10090 GN=Snrpe PE=1 SV=1	10.8	92	0.0265	0.995	1.5235	0.000588612	0	4.29	5.25	0.00116989	0	13.495	6.618	0.000851185
GN=Snrpn	P63163	Small nuclear ribonucleoprotein-associated protein N OS=Mus musculus (Mouse) OX=10090 GN=Snrpn PE=1 SV=1	24.6	240	0.001	9.48	2.92	0.000389373	0.004	1.61	2.652	0.000224229	0.0115	13.195	8.8155	0.000304927
GN=Sorbs1	Q62417	Sorbin and SH3 domain-containing protein 1 OS=Mus musculus (Mouse) OX=10090 GN=Sorbs1 PE=1 SV=2	143	1290	0	17.84	18.666	0.000497148	0	7.255	6.503	0.000261955	0	205.9	147.972	0.000837817
GN=Sorbs2	Q3UTJ2	Sorbin and SH3 domain-containing protein 2 OS=Mus musculus (Mouse) OX=10090 GN=Sorbs2 PE=1 SV=2	132.3	1180	0	11.83	13.508	0.000359925	0	14.655	13.097	0.000432078	0	158.88	112.441	0.000742757
GN=Spire1	Q52KF3	Protein spire homolog 1 OS=Mus musculus (Mouse) OX=10090 GN=Spire1 PE=1 SV=1	68.4	598	0.006	4.21	2.487	7.8135e-05	0	1.74	1.859	0.00021505	0	24.98	25.883	0.00023411
GN=Spta1	P08032	Spectrin alpha chain, erythrocytic 1 OS=Mus musculus (Mouse) OX=10090 GN=Spta1 PE=1 SV=3	279.7	2415	0.001	25.495	5.908	2.19825e-05	0	14.15	9.58	8.91915e-05	0.0035	8.505	6.8655	1.26775e-05
GN=Sptan1	P16546	Spectrin alpha chain, non-erythrocytic 1 OS=Mus musculus (Mouse) OX=10090 GN=Sptan1 PE=1 SV=4	284.4	2472	0	5772.34	1927.03	0.0277576	0	3558.44	1598.56	0.0331117	0	6560.63	2169.76	0.0133637
GN=Sptb	P15508	Spectrin beta chain, erythrocytic OS=Mus musculus (Mouse) OX=10090 GN=Sptb PE=1 SV=4	245.1	2128	0	220.945	146.519	0.000891109	0	107.635	68.8335	0.000302316	0	116.97	66.328	2.06922e-05
GN=Sptbn1	Q62261	Spectrin beta chain, non-erythrocytic 1 OS=Mus musculus (Mouse) OX=10090 GN=Sptbn1 PE=1 SV=2	274.1	2363	0	4373.66	1572.11	0.0217215	0	2170.61	1098.47	0.0205586	0	6882.09	2050.46	0.0154143
GN=Sptbn2	Q68FG2	Spectrin beta chain OS=Mus musculus (Mouse) OX=10090 GN=Sptbn2 PE=1 SV=1	270.8	2388	0	2312.76	1021.49	0.00997191	0	1856.66	933.294	0.0164115	0	1457.23	794.416	0.00279061
GN=Sptbn4	E9PX29	Spectrin beta chain OS=Mus musculus (Mouse) OX=10090 GN=Sptbn4 PE=1 SV=1	288.6	2561	0	202.16	128.877	0.000664181	0	51.555	30.525	0.000157679	0	215.26	186.49	0.00039369
GN=Srcin1	Q9QWI6	SRC kinase signaling inhibitor 1 OS=Mus musculus (Mouse) OX=10090 GN=Srcin1 PE=1 SV=2	134.8	1250	0	44.875	48.266	0.00114079	0	39.58	44.4925	0.00113279	0	300.53	200.548	0.00127028
GN=Srsf3	P84104	Serine/arginine-rich splicing factor 3 OS=Mus musculus (Mouse) OX=10090 GN=Srsf3 PE=1 SV=1	19.3	164	0.005	3.99	2.478	0.000472651	0	4.13	7.517	0.000984419	0	61.63	44.6985	0.00257458
GN=Stxbp1	O08599	Syntaxin-binding protein 1 OS=Mus musculus (Mouse) OX=10090 GN=Stxbp1 PE=1 SV=2	67.5	594	0	13.72	10.5255	0.000391488	0	9.67	4.778	0.000452987	0	23.665	22.5095	0.000304038
GN=Sv2a	Q9JIS5	Synaptic vesicle glycoprotein 2A OS=Mus musculus (Mouse) OX=10090 GN=Sv2a PE=1 SV=1	82.6	742	0	26.44	13.97	0.000314857	0.016	2.57	1.901	7.25268e-05	0.0005	7.25	7.281	8.90438e-05
GN=Syn1	O88935	Synapsin-1 OS=Mus musculus (Mouse) OX=10090 GN=Syn1 PE=1 SV=2	74.1	706	0	18.105	17.0485	0.000454212	0	32.465	31.808	0.00114537	0	142.88	68.212	0.00125502
GN=Syn2	Q64332	Synapsin-2 OS=Mus musculus (Mouse) OX=10090 GN=Syn2 PE=1 SV=2	63.3	586	0	7.345	7.029	0.00018664	0	8.68	7.5805	0.00030691	0	49.875	28.4795	0.000416843
GN=Syncrip	Q7TMK9	Heterogeneous nuclear ribonucleoprotein Q OS=Mus musculus (Mouse) OX=10090 GN=Syncrip PE=1 SV=2	69.6	623	0.001	8.565	6.23	0.000298265	0	8.3	5.611	0.000259141	0	168.42	104.453	0.00130749
GN=Syngap1	F6SEU4	Ras/Rap GTPase-activating protein SynGAP OS=Mus musculus (Mouse) OX=10090 GN=Syngap1 PE=1 SV=2	148.1	1340	0.007	6.26	6.4975	0.000167192	0	5.8	6.0345	9.52326e-05	0	254.56	174.328	0.00115759
GN=Syngr3	Q8R191	Synaptogyrin-3 OS=Mus musculus (Mouse) OX=10090 GN=Syngr3 PE=1 SV=1	24.5	229	0	45.05	12.343	0.00183634	0	5.66	5.029	0.000704999	0.002	11.77	5.206	0.000524676
GN=Synj1	Q8CHC4	Synaptojanin-1 OS=Mus musculus (Mouse) OX=10090 GN=Synj1 PE=1 SV=3	172.5	1574	0	6.33	5.012	2.96853e-05	0	11.61	8.908	0.00013676	0	23.885	24.8405	9.60885e-05
GN=Synpo	Q8CC35	Synaptopodin OS=Mus musculus (Mouse) OX=10090 GN=Synpo PE=1 SV=2	99.5	929	0.019	1.84	1.437	9.14342e-05	0	5.5	3.837	0.000276857	0	142.115	124.519	0.000906228
GN=Syt1	P46096	Synaptotagmin-1 OS=Mus musculus (Mouse) OX=10090 GN=Syt1 PE=1 SV=1	47.4	421	0	10.545	10.463	0.000615393	0	18.255	15.426	0.0014667	0	49.79	26.27	0.00070156
GN=Syt2	P46097	Synaptotagmin-2 OS=Mus musculus (Mouse) OX=10090 GN=Syt2 PE=1 SV=1	47.2	422	0.0005	5.07	4.519	0.000108195	0	5.315	5.7225	0.000174064	0.001	19.66	9.388	4.9107e-05
GN=Syt5	Q9R0N5	Synaptotagmin-5 OS=Mus musculus (Mouse) OX=10090 GN=Syt5 PE=1 SV=1	43.1	386	0.0015	3.92	3.255	5.22679e-05	0.001	4.045	3.138	5.86646e-05	0	22.625	13.074	0.000187066
GN=Tardbp	Q921F2	TAR DNA-binding protein 43 OS=Mus musculus (Mouse) OX=10090 GN=Tardbp PE=1 SV=1	44.5	414	0	3.11	3.829	5.64308e-05	0.002	5.52	3.874	0.000259975	0	27.965	31.464	0.000322179
GN=Tcp1	P11983	T-complex protein 1 subunit alpha OS=Mus musculus (Mouse) OX=10090 GN=Tcp1 PE=1 SV=3	60.4	556	0	6.91	5.89	0.000168075	0.004	2.27	2.376	9.67894e-05	0.001	7.985	9.4375	9.72667e-05
GN=Timm50	Q9D880	Mitochondrial import inner membrane translocase subunit TIM50 OS=Mus musculus (Mouse) OX=10090 GN=Timm50 PE=1 SV=1	39.8	353	0	8.53	6.886	0.000198547	0.001	3.27	3.01	0.00015245	0.0085	0.875	2.508	8.52684e-05
GN=Tkt	P40142	Transketolase OS=Mus musculus (Mouse) OX=10090 GN=Tkt PE=1 SV=1	67.6	623	0	6.87	7.753	7.49995e-05	0.004	2.55	2.655	8.63803e-05	0.0025	6.875	7.5945	0.000106451
GN=Tmed10	Q9D1D4	Transmembrane emp24 domain-containing protein 10 OS=Mus musculus (Mouse) OX=10090 GN=Tmed10 PE=1 SV=1	24.9	219	0	2.75	3.475	0.000106677	0.001	1.97	3.481	0.00024573	0.005	2.48	2.871	5.58834e-05
GN=Tmod1	P49813	Tropomodulin-1 OS=Mus musculus (Mouse) OX=10090 GN=Tmod1 PE=1 SV=2	40.4	359	0	28.73	24.936	0.000650762	0	23.505	23.188	0.00133258	0	19.41	19.207	0.000254295
GN=Tmod2	Q9JKK7	Tropomodulin-2 OS=Mus musculus (Mouse) OX=10090 GN=Tmod2 PE=1 SV=2	39.5	351	0	115.12	67.0415	0.00364539	0	93.835	85.852	0.00599743	0	132.355	84.5885	0.00160648
GN=Tpi1	P17751	Triosephosphate isomerase OS=Mus musculus (Mouse) OX=10090 GN=Tpi1 PE=1 SV=5	26.7	249	0	80.9	37.911	0.00253327	0	4.22	4.986	0.000648372	0	20.63	19.5365	0.000485524
GN=Tpm1	P58771	Tropomyosin alpha-1 chain OS=Mus musculus (Mouse) OX=10090 GN=Tpm1 PE=1 SV=1	32.7	284	0	63.41	42.785	0.000528826	0	75.885	55.654	0.0033143	0	31.425	33.721	0.000242155
GN=Tpm3	P21107	Tropomyosin alpha-3 chain OS=Mus musculus (Mouse) OX=10090 GN=Tpm3 PE=1 SV=3	33	285	0	39.4	28.948	0.000465354	0	92.95	66.691	0.00306948	0	41.055	37.8455	0.000304249
GN=Tpm3-rs7	D3Z2H9	Tropomyosin 3, related sequence 7 OS=Mus musculus (Mouse) OX=10090 GN=Tpm3-rs7 PE=3 SV=1	29	248	0	49.995	41.6175	0.00215106	0	108.52	79.17	0.00773035	0	55.15	52.055	0.000838499
GN=Tpm4	Q6IRU2	Tropomyosin alpha-4 chain OS=Mus musculus (Mouse) OX=10090 GN=Tpm4 PE=1 SV=3	28.5	248	0	19.59	10.885	0.000753624	0	28.825	30.9655	0.00262229	0.002	4.39	6.841	9.86973e-05
GN=Trim46	Q7TNM2	Tripartite motif-containing protein 46 OS=Mus musculus (Mouse) OX=10090 GN=Trim46 PE=1 SV=1	83.4	759	0.002	1.99	3.067	0.000111913	0	1.85	2.378	0.000169433	0	62.22	40.9725	0.000531667
GN=Tubb2a	Q7TMM9	Tubulin beta-2A chain OS=Mus musculus (Mouse) OX=10090 GN=Tubb2a PE=1 SV=1	49.9	445	0	525.22	182.065	0.00392385	0	295.77	131.327	0.00620642	0	629.845	225.16	0.00233018
GN=Tubb2b	Q9CWF2	Tubulin beta-2B chain OS=Mus musculus (Mouse) OX=10090 GN=Tubb2b PE=1 SV=1	49.9	445	0	517.645	179.47	0.00347916	0	296.765	133.252	0.006199	0	637.81	225.24	0.00296472
GN=Tubb3	Q9ERD7	Tubulin beta-3 chain OS=Mus musculus (Mouse) OX=10090 GN=Tubb3 PE=1 SV=1	50.4	450	0	282.095	113.421	0.00156543	0	295.44	119.413	0.000611571	0	301.1	131.261	0.00143637
GN=Tubb4a	Q9D6F9	Tubulin beta-4A chain OS=Mus musculus (Mouse) OX=10090 GN=Tubb4a PE=1 SV=3	49.6	444	0	297.755	124.733	0.00222271	0	171.43	82.2385	0.00367121	0	386.145	156.333	0.0011458
GN=Tubb5	P99024	Tubulin beta-5 chain OS=Mus musculus (Mouse) OX=10090 GN=Tubb5 PE=1 SV=1	49.6	444	0	457.93	166.68	0.00391422	0	427.35	173.158	0.00629551	0	553.985	193.505	0.00243376
GN=Tubb6	Q922F4	Tubulin beta-6 chain OS=Mus musculus (Mouse) OX=10090 GN=Tubb6 PE=1 SV=1	50.1	447	0	364.9	117.233	0.00105977	0	114.235	59.3765	0.00140077	0	190.67	118.835	0.000192494
GN=Tufm	Q8BFR5	Elongation factor Tu, mitochondrial OS=Mus musculus (Mouse) OX=10090 GN=Tufm PE=1 SV=1	49.5	452	0	3.06	4.543	5.16866e-05	0.002	2.34	3.796	0.00011906	0	7.045	12.3095	0.000133734
GN=Twf1	Q91YR1	Twinfilin-1 OS=Mus musculus (Mouse) OX=10090 GN=Twf1 PE=1 SV=2	40.1	350	0.001	5.84	6.112	0.000254845	0	2.19	2.628	0.000367429	0.001	9.955	10.278	0.000174126
GN=Uba1	Q02053	Ubiquitin-like modifier-activating enzyme 1 OS=Mus musculus (Mouse) OX=10090 GN=Uba1 PE=1 SV=1	117.7	1058	0	7.56	5.808	6.62449e-05	0	19.92	26.815	0.000406918	0	9.8	11.909	4.62702e-05
GN=Uba52	P62984	Ubiquitin-60S ribosomal protein L40 OS=Mus musculus (Mouse) OX=10090 GN=Uba52 PE=1 SV=2	14.7	128	0	51.81	15.419	0.00310281	0	58.74	17.658	0.00840858	0	131.165	22.0335	0.00657078
GN=Ubap2l	Q80X50	Ubiquitin-associated protein 2-like OS=Mus musculus (Mouse) OX=10090 GN=Ubap2l PE=1 SV=1	116.7	1107	0.001	4.81	3.325	4.22084e-05	0.001	2.67	3.407	4.86133e-05	0	103.97	65.8255	0.000572119
GN=Ubb	P0CG49	Polyubiquitin-B OS=Mus musculus (Mouse) OX=10090 GN=Ubb PE=2 SV=1	34.3	305	0	51.81	15.419	0.00130216	0	58.74	17.658	0.00352885	0	131.165	22.0335	0.00275757
GN=Ubc	P0CG50	Polyubiquitin-C OS=Mus musculus (Mouse) OX=10090 GN=Ubc PE=1 SV=2	82.5	734	0	51.81	15.419	0.00054109	0	58.74	17.658	0.00146635	0	131.165	22.0335	0.00114586
GN=Uchl1	Q9R0P9	Ubiquitin carboxyl-terminal hydrolase isozyme L1 OS=Mus musculus (Mouse) OX=10090 GN=Uchl1 PE=1 SV=1	24.8	223	0.007	6.525	6.007	0.000399982	0	11.95	10.743	0.00096529	0	30.08	28.815	0.000840638
GN=Uqcrc2	Q9DB77	Cytochrome b-c1 complex subunit 2, mitochondrial OS=Mus musculus (Mouse) OX=10090 GN=Uqcrc2 PE=1 SV=1	48.2	453	0.014	5.025	7.332	0.0001969	0.014	2.62	1.294	0.000283885	0	12.76	13.904	0.000172868
GN=Vamp1	Q62442	Vesicle-associated membrane protein 1 OS=Mus musculus (Mouse) OX=10090 GN=Vamp1 PE=1 SV=1	12.9	118	0.008	2.74	1.94	0.00014397	0.002	2.23	1.796	0.000181638	0.005	2.43	2.916	1.48165e-05
GN=Vamp2	P63044	Vesicle-associated membrane protein 2 OS=Mus musculus (Mouse) OX=10090 GN=Vamp2 PE=1 SV=2	12.7	116	0	18.35	22.62	0.00253555	0	18.205	18.4025	0.00448567	0	29.87	35.169	0.000738528
GN=Vamp3	P63024	Vesicle-associated membrane protein 3 OS=Mus musculus (Mouse) OX=10090 GN=Vamp3 PE=1 SV=1	11.5	103	0	8.335	8.913	0.00080702	0	8.555	6.637	0.00171697	0	11.76	14.041	0.000152769
GN=Vapa	Q9WV55	Vesicle-associated membrane protein-associated protein A OS=Mus musculus (Mouse) OX=10090 GN=Vapa PE=1 SV=2	27.8	249	0.004	4.91	2.645	0.000187649	0	8.18	6.0335	0.00073259	0	11.71	17.2865	0.00038822
GN=Vcp	Q01853	Transitional endoplasmic reticulum ATPase OS=Mus musculus (Mouse) OX=10090 GN=Vcp PE=1 SV=4	89.3	806	0	17	20.388	0.000173913	0	5.06	6.111	0.000133536	0.007	6.14	2.414	5.9505e-05
GN=Vdac1	Q60932	Voltage-dependent anion-selective channel protein 1 OS=Mus musculus (Mouse) OX=10090 GN=Vdac1 PE=1 SV=3	32.3	296	0	9.945	8.149	0.000879348	0	19.185	16.1355	0.00201524	0	185.945	91.6095	0.00371378
GN=Vdac2	Q60930	Voltage-dependent anion-selective channel protein 2 OS=Mus musculus (Mouse) OX=10090 GN=Vdac2 PE=1 SV=2	31.7	295	0.005	5.7	4.8405	0.000302359	0.0045	8.205	4.125	0.00094766	0	75.375	38.5245	0.00157282
GN=Vdac3	Q60931	Voltage-dependent anion-selective channel protein 3 OS=Mus musculus (Mouse) OX=10090 GN=Vdac3 PE=1 SV=1	30.7	283	0.002	7.075	4.5365	0.000267174	0.002	8.97	3.652	0.000621185	0	15.57	14.7035	0.000395138
GN=Vim	P20152	Vimentin OS=Mus musculus (Mouse) OX=10090 GN=Vim PE=1 SV=3	53.7	466	0	252.99	149.934	0.0064748	0	340.675	173.775	0.0169729	0	370.46	224.853	0.00408575
GN=Wdr47	Q8CGF6	WD repeat-containing protein 47 OS=Mus musculus (Mouse) OX=10090 GN=Wdr47 PE=1 SV=2	102.2	920	0	11.105	12.028	0.000327774	0	9.79	10.4685	0.000396554	0	73.88	61.316	0.000416606
GN=Ywhab	Q9CQV8	14-3-3 protein beta/alpha OS=Mus musculus (Mouse) OX=10090 GN=Ywhab PE=1 SV=3	28.1	246	0	47.17	35.6905	0.00109865	0	24.87	21.775	0.00147249	0	93.95	55.903	0.00118676
GN=Ywhae	P62259	14-3-3 protein epsilon OS=Mus musculus (Mouse) OX=10090 GN=Ywhae PE=1 SV=1	29.2	255	0	25.545	17.6265	0.00115043	0	21.725	16.3615	0.00249081	0	73.045	50.004	0.00127571
GN=Ywhag	P61982	14-3-3 protein gamma OS=Mus musculus (Mouse) OX=10090 GN=Ywhag PE=1 SV=2	28.3	247	0	69.78	42.2425	0.00289814	0	25.275	19.726	0.00167918	0	122.255	83.659	0.00221752
GN=Ywhah	P68510	14-3-3 protein eta OS=Mus musculus (Mouse) OX=10090 GN=Ywhah PE=1 SV=2	28.2	246	0	33.44	27.7085	0.000732962	0	20.79	18.151	0.000809233	0	54.915	48.479	0.000972435
GN=Ywhaq	P68254	14-3-3 protein theta OS=Mus musculus (Mouse) OX=10090 GN=Ywhaq PE=1 SV=1	27.8	245	0	40.02	25.8875	0.00133064	0	18.605	11.9725	0.00126762	0	62.915	46.9525	0.000894223
GN=Ywhaz	P63101	14-3-3 protein zeta/delta OS=Mus musculus (Mouse) OX=10090 GN=Ywhaz PE=1 SV=1	27.8	245	0	101.46	58.7945	0.00469633	0	45.5	24.5285	0.0035222	0	156.285	105.95	0.00324844
GN=Zc2hc1a	Q8BJH1	Zinc finger C2HC domain-containing protein 1A OS=Mus musculus (Mouse) OX=10090 GN=Zc2hc1a PE=1 SV=1	35.1	324	0.024	2.4	1.717	7.2106e-05	0	3	3.901	0.000396914	0.001	6.85	9.31	0.000222808

## Sheet: Brain capture co-IP
Gene Name	Uniprot Assession	Description	MW_kDa	Number_AAs	αII-spectrin co-IP from brain				βII-spectrin co-IP from brain				α-adducin co-IP from brain
					Average exp_q_value	Average score_Sequest_HT	Average sum_PEP_Score	Average dNSAF	Average exp_q_value	Average score_Sequest_HT	Average sum_PEP_Score	Average dNSAF	Average exp_q_value	Average score_Sequest_HT	Average sum_PEP_Score	Average dNSAF
GN=Aak1	Q3UHJ0	AP2-associated protein kinase 1 OS=Mus musculus (Mouse) OX=10090 GN=Aak1 PE=1 SV=2	103.3	959	0.0025	4.355	3.311	3.26157e-05	0.001	5.63	4.717	3.12509e-05	0.005	5.255	6.439	3.04838e-05
GN=Ablim1	Q8K4G5	Actin-binding LIM protein 1 OS=Mus musculus (Mouse) OX=10090 GN=Ablim1 PE=1 SV=1	96.7	861	0	178.075	77.238	0.00142397	0	116.415	60.042	0.000571743	0	38.99	31.1575	0.000210016
GN=Ablim2	Q8BL65	Actin-binding LIM protein 2 OS=Mus musculus (Mouse) OX=10090 GN=Ablim2 PE=1 SV=1	68.1	612	0	99.385	67.678	0.00114443	0	114.525	68.7835	0.000790018	0	71.785	50.472	0.000508759
GN=Ablim3	Q69ZX8	Actin-binding LIM protein 3 OS=Mus musculus (Mouse) OX=10090 GN=Ablim3 PE=1 SV=2	77.6	682	0	12.05	5.8445	0.000134842	0	16.035	14.31	0.000111575	0.002	6.925	4.5935	4.48518e-05
GN=Acta1	P68134	Actin, alpha skeletal muscle OS=Mus musculus (Mouse) OX=10090 GN=Acta1 PE=1 SV=1	42	377	0	2709.89	454.865	0.0119825	0	2788.37	430.469	0.00896643	0	6063.47	471.663	0.0206279
GN=Acta2	P62737	Actin, aortic smooth muscle OS=Mus musculus (Mouse) OX=10090 GN=Acta2 PE=1 SV=1	42	377	0	2477.96	415.169	0.00837669	0	2508.99	401.515	0.0080971	0	5473.39	425.267	0.013865
GN=Actb	P60710	Actin, cytoplasmic 1 OS=Mus musculus (Mouse) OX=10090 GN=Actb PE=1 SV=1	41.7	375	0	5503.34	724.416	0.0802	0	6066.04	818.326	0.0526219	0	13536.2	815.071	0.133329
GN=Actbl2	Q8BFZ3	Beta-actin-like protein 2 OS=Mus musculus (Mouse) OX=10090 GN=Actbl2 PE=1 SV=1	42	376	0	1487.68	169.17	0.00145213	0	1248.37	177.001	0.00110874	0	3268.49	173.117	0.00188657
GN=Actc1	P68033	Actin, alpha cardiac muscle 1 OS=Mus musculus (Mouse) OX=10090 GN=Actc1 PE=1 SV=1	42	377	0	2709.89	454.865	0.0119825	0	2788.37	430.469	0.00896643	0	6068.35	475.967	0.0207847
GN=Actg1	P63260	Actin, cytoplasmic 2 OS=Mus musculus (Mouse) OX=10090 GN=Actg1 PE=1 SV=1	41.8	375	0	5503.34	724.416	0.0802	0	6066.04	818.326	0.0526219	0	13536.2	815.071	0.133329
GN=Actg2	P63268	Actin, gamma-enteric smooth muscle OS=Mus musculus (Mouse) OX=10090 GN=Actg2 PE=1 SV=1	41.9	376	0	2477.96	415.169	0.00839897	0	2508.99	401.515	0.00811864	0	5473.39	425.267	0.0139019
GN=Actn1	Q7TPR4	Alpha-actinin-1 OS=Mus musculus (Mouse) OX=10090 GN=Actn1 PE=1 SV=1	103	892	0	273.82	199.264	0.00174649	0	316.81	225.289	0.00117425	0	341.15	155.175	0.00139796
GN=Actn2	Q9JI91	Alpha-actinin-2 OS=Mus musculus (Mouse) OX=10090 GN=Actn2 PE=1 SV=2	103.8	894	0	59.265	53.6305	0.000324624	0	102.76	85.7785	0.000232823	0	68.615	33.6985	0.000105805
GN=Actn4	P57780	Alpha-actinin-4 OS=Mus musculus (Mouse) OX=10090 GN=Actn4 PE=1 SV=1	104.9	912	0	231.885	149.756	0.0012069	0	292.19	188.297	0.00098757	0	304.375	146.752	0.00104989
GN=Actr10	Q9QZB7	Actin-related protein 10 OS=Mus musculus (Mouse) OX=10090 GN=Actr10 PE=1 SV=2	46.2	417	0	5.8	6.423	9.7016e-05	0	16.14	17.549	0.000172093	0	3.94	5.032	3.42405e-05
GN=Actr1a	P61164	Alpha-centractin OS=Mus musculus (Mouse) OX=10090 GN=Actr1a PE=1 SV=1	42.6	376	0	36.285	28.1005	0.000453171	0	80.105	74.772	0.000608391	0	22.475	15.1175	0.000124456
GN=Actr1b	Q8R5C5	Beta-centractin OS=Mus musculus (Mouse) OX=10090 GN=Actr1b PE=1 SV=1	42.3	376	0	32.005	25.283	0.000288042	0	75.96	70.71	0.000586267	0	29.735	18.625	0.000286885
GN=Actr2	P61161	Actin-related protein 2 OS=Mus musculus (Mouse) OX=10090 GN=Actr2 PE=1 SV=1	44.7	394	0	91.295	65.3335	0.00151976	0	208.255	142.783	0.00195748	0	70.53	48.1335	0.000775574
GN=Actr3	Q99JY9	Actin-related protein 3 OS=Mus musculus (Mouse) OX=10090 GN=Actr3 PE=1 SV=3	47.3	418	0	110.9	78.6385	0.0017817	0	197.84	133.391	0.00186628	0	119.975	76.4235	0.0013829
GN=Actr3b	Q641P0	Actin-related protein 3B OS=Mus musculus (Mouse) OX=10090 GN=Actr3b PE=1 SV=1	47.5	418	0	51.56	45.6865	0.000700186	0	97.26	92.369	0.000841409	0	25.62	22.193	0.000226421
GN=Adam22	Q9R1V6	Disintegrin and metalloproteinase domain-containing protein 22 OS=Mus musculus (Mouse) OX=10090 GN=Adam22 PE=1 SV=2	99.7	904	0.006	2.36	2.5195	2.2894e-05	0	44.455	36.547	0.000208496	0.001	8.29	11.7075	5.97773e-05
GN=Adam23	Q9R1V7	Disintegrin and metalloproteinase domain-containing protein 23 OS=Mus musculus (Mouse) OX=10090 GN=Adam23 PE=1 SV=1	91.5	829	0	11.8	7.9155	8.76608e-05	0	21.5	16.003	0.000118904	0	13.775	16.7665	8.24089e-05
GN=Add1	Q9QYC0	Alpha-adducin OS=Mus musculus (Mouse) OX=10090 GN=Add1 PE=1 SV=2	80.6	735	0	308.11	159.362	0.00274839	0	474.31	210.749	0.00282567	0	2988.84	561.254	0.0185774
GN=Add2	Q9QYB8	Beta-adducin OS=Mus musculus (Mouse) OX=10090 GN=Add2 PE=1 SV=4	80.6	725	0	269.37	162.026	0.00211904	0	232.105	132.41	0.0011511	0	3092.28	574.414	0.018086
GN=Add3	Q9QYB5	Gamma-adducin OS=Mus musculus (Mouse) OX=10090 GN=Add3 PE=1 SV=2	78.7	706	0	131.635	94.6495	0.00120414	0	152.69	118.697	0.000894362	0	849.235	268.51	0.00561279
GN=Adrm1	Q9JKV1	Proteasomal ubiquitin receptor ADRM1 OS=Mus musculus (Mouse) OX=10090 GN=Adrm1 PE=1 SV=2	42	407	0.0045	6.045	3.33	0.000102852	0.002	9.3	3.492	0.000110453	0.023	3.08	1.733	3.50818e-05
GN=Agap1	Q8BXK8	Arf-GAP with GTPase, ANK repeat and PH domain-containing protein 1 OS=Mus musculus (Mouse) OX=10090 GN=Agap1 PE=1 SV=1	94.4	857	0.004	8.01	6.2685	6.31237e-05	0	21.425	18.776	7.96763e-05	0	6.42	7.398	3.64835e-05
GN=Agap2	Q3UHD9	Arf-GAP with GTPase, ANK repeat and PH domain-containing protein 2 OS=Mus musculus (Mouse) OX=10090 GN=Agap2 PE=1 SV=1	124.4	1186	0	12.265	9.493	9.499e-05	0	83.86	68.0075	0.000315461	0	81.985	55.878	0.000284587
GN=Ak5	Q920P5	Adenylate kinase isoenzyme 5 OS=Mus musculus (Mouse) OX=10090 GN=Ak5 PE=1 SV=2	63.3	562	0	7.345	6.9845	0.000110478	0	72.975	51.875	0.000602423	0	31.32	22.206	0.000313869
GN=Akap2	O54931	A-kinase anchor protein 2 OS=Mus musculus (Mouse) OX=10090 GN=Akap2 PE=1 SV=3	98.5	893	0	26.43	25.4205	0.000182786	0.0005	6.93	5.8445	3.84109e-05	0	8.215	10.537	3.42541e-05
GN=Alyref	O08583	THO complex subunit 4 OS=Mus musculus (Mouse) OX=10090 GN=Alyref PE=1 SV=3	26.9	255	0.0075	3.615	2.647	0.000120824	0	31.02	27.168	0.000361762	0.003	8.045	5.919	0.0001173
GN=Ank1	Q02357	Ankyrin-1 OS=Mus musculus (Mouse) OX=10090 GN=Ank1 PE=1 SV=2	204.1	1862	0	41.06	19.18	2.82216e-05	0	80.79	54.6065	0.00011457	0	53.125	36.8135	6.08354e-05
GN=Ank2	Q8C8R3	Ankyrin-2 OS=Mus musculus (Mouse) OX=10090 GN=Ank2 PE=1 SV=2	426	3898	0	2774.77	1422.03	0.00460818	0	2325.74	1183.01	0.00244752	0	2880.52	1069.56	0.00341531
GN=Ank3	G5E8K5	Ankyrin-3 OS=Mus musculus (Mouse) OX=10090 GN=Ank3 PE=1 SV=1	213.9	1961	0	266.62	140.322	0.00029759	0	277.595	174.983	0.000239128	0	269.975	122.167	9.55978e-05
GN=Ankrd29	D3YVV3	ANK_REP_REGION domain-containing protein OS=Mus musculus (Mouse) OX=10090 GN=Ankrd29 PE=1 SV=1	33.2	309	0	8.01	10.789	0.000165171	0	26.705	29.8615	0.000398941	0	6.96	9.175	0.000122097
GN=Anks1b	Q8BIZ1	Ankyrin repeat and sterile alpha motif domain-containing protein 1B OS=Mus musculus (Mouse) OX=10090 GN=Anks1b PE=1 SV=3	139	1259	0	22.43	13.7415	0.000131881	0	80.045	35.39	0.000307967	0.0135	10.255	8.5825	3.4561e-05
GN=Ap1b1	O35643	AP-1 complex subunit beta-1 OS=Mus musculus (Mouse) OX=10090 GN=Ap1b1 PE=1 SV=2	103.9	943	0	40.16	30.9185	5.44564e-05	0	53.315	36.5075	4.36722e-05	0	42.28	29.452	8.40266e-05
GN=Ap2a1	P17426	AP-2 complex subunit alpha-1 OS=Mus musculus (Mouse) OX=10090 GN=Ap2a1 PE=1 SV=1	107.6	977	0	82.51	74.1425	0.000500959	0	188.3	117.613	0.000762435	0	84.25	43.135	0.000301603
GN=Ap2a2	P17427	AP-2 complex subunit alpha-2 OS=Mus musculus (Mouse) OX=10090 GN=Ap2a2 PE=1 SV=2	104	938	0	48.675	43.097	0.000239972	0	89.525	72.5675	0.000265219	0	70.215	37.5445	0.000192796
GN=Ap2b1	Q9DBG3	AP-2 complex subunit beta OS=Mus musculus (Mouse) OX=10090 GN=Ap2b1 PE=1 SV=1	104.5	937	0	79.485	64.745	0.000578153	0	103.74	70.465	0.000501534	0	129.935	82.4785	0.000641733
GN=Ap2m1	P84091	AP-2 complex subunit mu OS=Mus musculus (Mouse) OX=10090 GN=Ap2m1 PE=1 SV=1	49.6	435	0	21.94	14.926	0.000354139	0	91.205	70.994	0.00113785	0.002	11.745	7.588	0.000167233
GN=Appl2	Q8K3G9	DCC-interacting protein 13-beta OS=Mus musculus (Mouse) OX=10090 GN=Appl2 PE=1 SV=1	73.8	662	0	16.835	17.348	0.000169471	0	42.895	37.4185	0.000280291	0	39.695	31.2685	0.000285978
GN=Arf1	P84078	ADP-ribosylation factor 1 OS=Mus musculus (Mouse) OX=10090 GN=Arf1 PE=1 SV=2	20.7	181	0.001	3.74	4.28	0.000111756	0	17.37	20.0915	0.000429596	0.002	5.88	4.4845	0.000111419
GN=Arf2	Q8BSL7	ADP-ribosylation factor 2 OS=Mus musculus (Mouse) OX=10090 GN=Arf2 PE=1 SV=2	20.7	181	0.001	3.74	4.28	0.000111756	0	13.685	15.8965	0.000155056	0.004	3.72	3.199	7.88855e-05
GN=Arf3	P61205	ADP-ribosylation factor 3 OS=Mus musculus (Mouse) OX=10090 GN=Arf3 PE=2 SV=2	20.6	181	0.001	3.74	4.28	0.000111756	0	17.37	20.0915	0.000429596	0.002	5.88	4.4845	0.000111419
GN=Arglu1	Q3UL36	Arginine and glutamate-rich protein 1 OS=Mus musculus (Mouse) OX=10090 GN=Arglu1 PE=1 SV=2	32.9	271	0	10.18	7.613	0.000312391	0	7.34	5.799	0.000165883	0	10.83	5.781	0.000230748
GN=Arhgap21	Q6DFV3	Rho GTPase-activating protein 21 OS=Mus musculus (Mouse) OX=10090 GN=Arhgap21 PE=1 SV=1	215.6	1944	0	19.81	14.8905	7.51288e-05	0	19.145	14.336	4.68514e-05	0	9.995	9.636	2.67522e-05
GN=Arhgef11	Q68FM7	Rho guanine nucleotide exchange factor (GEF) 11 OS=Mus musculus (Mouse) OX=10090 GN=Arhgef11 PE=1 SV=1	171.7	1552	0	11.525	10.223	5.95556e-05	0.0005	33.975	34.8065	9.39862e-05	0	10.58	10.914	3.30727e-05
GN=Arhgef2	Q60875	Rho guanine nucleotide exchange factor 2 OS=Mus musculus (Mouse) OX=10090 GN=Arhgef2 PE=1 SV=4	111.9	985	0	13.49	16.61	9.52643e-05	0	74.02	47.802	0.000364279	0	35.08	36.076	0.000168394
GN=Arhgef33	Q8BW86	Rho guanine nucleotide exchange factor 33 OS=Mus musculus (Mouse) OX=10090 GN=Arhgef33 PE=1 SV=3	94.7	850	0.007	11.435	2.432	9.62918e-05	0	187.745	119.615	0.00086603	0.006	14.605	2.591	9.55769e-05
GN=Arhgef7	Q9ES28	Rho guanine nucleotide exchange factor 7 OS=Mus musculus (Mouse) OX=10090 GN=Arhgef7 PE=1 SV=2	97	862	0.002	5.02	3.685	4.69323e-05	0.0005	3.54	3.8685	1.61614e-05	0	3.09	4.868	3.62719e-05
GN=Arpc1a	Q9R0Q6	Actin-related protein 2/3 complex subunit 1A OS=Mus musculus (Mouse) OX=10090 GN=Arpc1a PE=1 SV=1	41.6	370	0	62.105	51.905	0.00116832	0	103.54	67.791	0.00128648	0	40.095	26.5425	0.000579695
GN=Arpc2	Q9CVB6	Actin-related protein 2/3 complex subunit 2 OS=Mus musculus (Mouse) OX=10090 GN=Arpc2 PE=1 SV=3	34.3	300	0	39.78	40.21	0.00110067	0	117.465	96.856	0.00188987	0	100.37	54.123	0.00158625
GN=Arpc3	Q9JM76	Actin-related protein 2/3 complex subunit 3 OS=Mus musculus (Mouse) OX=10090 GN=Arpc3 PE=1 SV=3	20.5	178	0	43.36	27.912	0.00167935	0	33.43	27.5355	0.000831314	0	34.81	20.23	0.000979562
GN=Arpc4	P59999	Actin-related protein 2/3 complex subunit 4 OS=Mus musculus (Mouse) OX=10090 GN=Arpc4 PE=1 SV=3	19.7	168	0	36.505	34.169	0.00191365	0	37.315	34.5335	0.00105919	0	55.68	24.5035	0.00201308
GN=Arpc5	Q9CPW4	Actin-related protein 2/3 complex subunit 5 OS=Mus musculus (Mouse) OX=10090 GN=Arpc5 PE=1 SV=3	16.3	151	0	12.125	10.8555	0.000612121	0	22.2	28.638	0.000689226	0	15.9	13.2835	0.000546988
GN=Arpc5l	Q9D898	Actin-related protein 2/3 complex subunit 5-like protein OS=Mus musculus (Mouse) OX=10090 GN=Arpc5l PE=1 SV=1	17	153	0	19.35	14.819	0.000808554	0	39.99	37.9905	0.00102301	0	49.71	31.638	0.00137735
GN=Atp1a3	Q6PIC6	Sodium/potassium-transporting ATPase subunit alpha-3 OS=Mus musculus (Mouse) OX=10090 GN=Atp1a3 PE=1 SV=1	111.6	1013	0	231.125	138.256	0.00080358	0	699.04	302.169	0.00239185	0	108.89	52.634	0.000325601
GN=Atp1b1	P14094	Sodium/potassium-transporting ATPase subunit beta-1 OS=Mus musculus (Mouse) OX=10090 GN=Atp1b1 PE=1 SV=1	35.2	304	0	36.64	26.93	0.00105138	0	128.53	74.0885	0.00229015	0	8.22	10.5055	0.000398029
GN=Atp1b2	P14231	Sodium/potassium-transporting ATPase subunit beta-2 OS=Mus musculus (Mouse) OX=10090 GN=Atp1b2 PE=1 SV=2	33.3	290	0	17.485	13.485	0.000463072	0	72.275	42.005	0.00115938	0	4	5.632	5.39075e-05
GN=Atp5f1a	Q03265	ATP synthase subunit alpha, mitochondrial OS=Mus musculus (Mouse) OX=10090 GN=Atp5f1a PE=1 SV=1	59.7	553	0	221.945	148.793	0.00278268	0	331.1	192.065	0.00264812	0	121.73	82.0605	0.00104249
GN=Atp5f1b	P56480	ATP synthase subunit beta, mitochondrial OS=Mus musculus (Mouse) OX=10090 GN=Atp5f1b PE=1 SV=2	56.3	529	0	361.585	198.404	0.00425646	0	490.46	279.958	0.00360123	0	163.6	106.359	0.00141299
GN=Atp5f1c	Q91VR2	ATP synthase subunit gamma, mitochondrial OS=Mus musculus (Mouse) OX=10090 GN=Atp5f1c PE=1 SV=1	32.9	298	0	21.38	19.535	0.000520091	0	46.26	44.7525	0.000744052	0	9.785	11.623	0.000203021
GN=Atp5pb	Q9CQQ7	ATP synthase F(0) complex subunit B1, mitochondrial OS=Mus musculus (Mouse) OX=10090 GN=Atp5pb PE=1 SV=1	28.9	256	0	14.785	11.2115	0.000530062	0	27.2	25.798	0.000519033	0.0105	8.175	6.6095	0.00016997
GN=Atp5pd	Q9DCX2	ATP synthase subunit d, mitochondrial OS=Mus musculus (Mouse) OX=10090 GN=Atp5pd PE=1 SV=3	18.7	161	0	37.55	32.5765	0.00161412	0	30.815	33.787	0.000772214	0.002	9.03	6.342	0.000282886
GN=Atp5po	Q9DB20	ATP synthase subunit O, mitochondrial OS=Mus musculus (Mouse) OX=10090 GN=Atp5po PE=1 SV=1	23.3	213	0	43.695	32.761	0.00155464	0	53.28	52.8855	0.00110747	0	15.55	10.587	0.000394132
GN=Atp6v0a1	Q9Z1G4	V-type proton ATPase 116 kDa subunit a1 OS=Mus musculus (Mouse) OX=10090 GN=Atp6v0a1 PE=1 SV=3	96.4	839	0	45.545	28.0355	0.00040283	0	138.835	71.844	0.000718736	0	102.715	62.7715	0.000625886
GN=Atp6v0c	P63082	V-type proton ATPase 16 kDa proteolipid subunit OS=Mus musculus (Mouse) OX=10090 GN=Atp6v0c PE=1 SV=1	15.8	155	0	4.12	6.521	0.000652511	0.0015	5.065	6.243	0.000262837	0.003	3.98	4.089	9.21179e-05
GN=Atp6v0d1	P51863	V-type proton ATPase subunit d 1 OS=Mus musculus (Mouse) OX=10090 GN=Atp6v0d1 PE=1 SV=2	40.3	351	0	35.625	28.2575	0.000759853	0	46.45	41.739	0.000634705	0	56.98	31.247	0.000778541
GN=Atp6v1a	P50516	V-type proton ATPase catalytic subunit A OS=Mus musculus (Mouse) OX=10090 GN=Atp6v1a PE=1 SV=2	68.3	617	0	177.06	111.762	0.00185064	0	236.7	144.657	0.00160291	0	417.56	182.181	0.00301338
GN=Atp6v1b1	Q91YH6	Vacuolar proton pump subunit B OS=Mus musculus (Mouse) OX=10090 GN=Atp6v1b1 PE=1 SV=1	56.8	513	0	30.395	16.088	7.50378e-05	0	61.19	48.263	8.75102e-05	0	65.92	26.5955	0.000184272
GN=Atp6v1b2	P62814	V-type proton ATPase subunit B, brain isoform OS=Mus musculus (Mouse) OX=10090 GN=Atp6v1b2 PE=1 SV=1	56.5	511	0	151.98	87.0065	0.00199611	0	188.93	141.052	0.00158043	0	216.55	100.937	0.00188322
GN=Atp6v1c1	Q9Z1G3	V-type proton ATPase subunit C 1 OS=Mus musculus (Mouse) OX=10090 GN=Atp6v1c1 PE=1 SV=4	43.9	382	0	14.385	10.638	0.000299821	0	32.62	29.502	0.00044866	0	21.98	15.141	0.000212671
GN=Atp6v1d	P57746	V-type proton ATPase subunit D OS=Mus musculus (Mouse) OX=10090 GN=Atp6v1d PE=1 SV=1	28.4	247	0	10.955	9.5645	0.000338953	0	32.915	32.694	0.000698145	0	26.945	14.086	0.000458235
GN=Atp6v1e1	P50518	V-type proton ATPase subunit E 1 OS=Mus musculus (Mouse) OX=10090 GN=Atp6v1e1 PE=1 SV=2	26.1	226	0	46.03	39.121	0.00132267	0	71.655	55.1645	0.00138462	0	65.385	32.15	0.00144226
GN=Atp6v1h	Q8BVE3	V-type proton ATPase subunit H OS=Mus musculus (Mouse) OX=10090 GN=Atp6v1h PE=1 SV=1	55.8	483	0	16.95	17.592	0.000274156	0	54.545	43.8835	0.000521112	0	27.99	26.7275	0.00025969
GN=Avil	O88398	Advillin OS=Mus musculus (Mouse) OX=10090 GN=Avil PE=1 SV=2	92	819	0	21.145	15.757	0.000137556	0	43.515	29.4635	0.00020955	0.0035	5.305	6.8995	3.56948e-05
GN=BC048507	Q80ZS7	Dynein light chain OS=Mus musculus (Mouse) OX=10090 GN=BC048507 PE=1 SV=1	10.4	89	0.018	1.66	1.94	5.68197e-05	0.011	2.09	1.966	4.20922e-05	0.004	8.15	3.238	0.00016043
GN=Baiap2	Q8BKX1	Brain-specific angiogenesis inhibitor 1-associated protein 2 OS=Mus musculus (Mouse) OX=10090 GN=Baiap2 PE=1 SV=2	59.2	535	0	14.495	13.609	0.000192547	0	68.685	62.7985	0.00057659	0.004	4.47	4.3565	4.12988e-05
GN=Basp1	Q91XV3	Brain acid soluble protein 1 OS=Mus musculus (Mouse) OX=10090 GN=Basp1 PE=1 SV=3	22.1	226	0	79.16	76.735	0.00182738	0	369.945	210.572	0.00606892	0	169.95	82.705	0.00344091
GN=Bcas1	Q80YN3	Breast carcinoma-amplified sequence 1 homolog OS=Mus musculus (Mouse) OX=10090 GN=Bcas1 PE=1 SV=3	67.3	633	0	16.735	15.6115	0.000228128	0	48.95	26.533	0.000407798	0.001	11.18	8.073	9.4507e-05
GN=Brsk1	Q5RJI5	Serine/threonine-protein kinase BRSK1 OS=Mus musculus (Mouse) OX=10090 GN=Brsk1 PE=1 SV=1	85.1	778	0	14.375	11.5815	0.000106407	0	64.225	34.861	0.000336007	0	46.88	25.3955	0.000272609
GN=Bsn	O88737	Protein bassoon OS=Mus musculus (Mouse) OX=10090 GN=Bsn PE=1 SV=4	418.6	3942	0	131.525	128.821	0.000240249	0	523.58	367.656	0.000593191	0	187.04	164.554	0.000243896
GN=C1qa	P98086	Complement C1q subcomponent subunit A OS=Mus musculus (Mouse) OX=10090 GN=C1qa PE=1 SV=2	26	245	0	101.065	44.127	0.00268406	0	72.68	48.269	0.00115969	0	103.06	45.2575	0.00197148
GN=C1qb	P14106	Complement C1q subcomponent subunit B OS=Mus musculus (Mouse) OX=10090 GN=C1qb PE=1 SV=2	26.7	253	0	75.125	37.069	0.00236118	0	74.04	36.065	0.00135623	0	87.845	38.451	0.00191182
GN=C1qbp	O35658	Complement component 1 Q subcomponent-binding protein, mitochondrial OS=Mus musculus (Mouse) OX=10090 GN=C1qbp PE=1 SV=1	31	278	0	15.92	9.847	0.000380657	0	20.9	15.415	0.00026614	0.0075	2.98	2.469	5.37976e-05
GN=C1qc	Q02105	Complement C1q subcomponent subunit C OS=Mus musculus (Mouse) OX=10090 GN=C1qc PE=1 SV=2	26	246	0	76.965	43.4045	0.002479	0	41.085	28.095	0.000728105	0	90.15	32.0945	0.00205604
GN=Ca7	Q9ERQ8	Carbonic anhydrase 7 OS=Mus musculus (Mouse) OX=10090 GN=Ca7 PE=1 SV=2	29.9	264	0	7.13	5.7445	0.000195099	0	8.105	7.7045	0.000158308	0	15.1	9.62	0.000270422
GN=Cacna2d1	O08532	Voltage-dependent calcium channel subunit alpha-2/delta-1 OS=Mus musculus (Mouse) OX=10090 GN=Cacna2d1 PE=1 SV=1	124.6	1103	0.002	3.73	3.787	1.83389e-05	0	15.865	12.751	6.3151e-05	0.005	2.68	2.96	1.35591e-05
GN=Cacnb1	Q8R3Z5	Voltage-dependent L-type calcium channel subunit beta-1 OS=Mus musculus (Mouse) OX=10090 GN=Cacnb1 PE=1 SV=1	65.4	597	0	3.53	4.497	1.77257e-05	0	14.34	14.7915	7.20613e-05	0	6.38	7.4265	3.6642e-05
GN=Cacnb2	Q8CC27	Voltage-dependent L-type calcium channel subunit beta-2 OS=Mus musculus (Mouse) OX=10090 GN=Cacnb2 PE=1 SV=1	73.1	655	0	3.53	4.497	1.61561e-05	0	10.57	10.193	2.32295e-05	0	5.34	5.427	3.26983e-05
GN=Cacnb3	P54285	Voltage-dependent L-type calcium channel subunit beta-3 OS=Mus musculus (Mouse) OX=10090 GN=Cacnb3 PE=1 SV=2	54.5	484	0.002	3.54	3.599	4.1793e-05	0	19.12	16.7305	0.000127246	0.004	2.79	3.505	1.9667e-05
GN=Cacnb4	Q8R0S4	Voltage-dependent L-type calcium channel subunit beta-4 OS=Mus musculus (Mouse) OX=10090 GN=Cacnb4 PE=1 SV=2	57.9	519	0	8.35	7.8975	9.92413e-05	0	26.885	23.258	0.000257015	0	19.245	15.138	0.000211627
GN=Cald1	E9QA15	Caldesmon 1 OS=Mus musculus (Mouse) OX=10090 GN=Cald1 PE=1 SV=1	89.2	768	0	17.815	14.127	0.000134131	0	32.865	29.259	0.000196638	0	26.46	19.595	0.000166849
GN=Calm1	P0DP26	Calmodulin-1 OS=Mus musculus (Mouse) OX=10090 GN=Calm1 PE=1 SV=1	16.8	149	0	156.46	82.438	0.00617007	0	172.895	120.952	0.00411301	0	183.27	74.752	0.00473577
GN=Calml3	Q9D6P8	Calmodulin-like protein 3 OS=Mus musculus (Mouse) OX=10090 GN=Calml3 PE=2 SV=1	16.7	149	0	40.84	33.5485	0.000750929	0	41.9	38.0885	0.000207645	0	30.22	17.415	0.00025955
GN=Calu	O35887	Calumenin OS=Mus musculus (Mouse) OX=10090 GN=Calu PE=1 SV=1	37	315	0	2.48	3.903	6.71889e-05	0.0145	9.805	6.196	0.000139367	0.046	2.87	1.39	4.96291e-05
GN=Camk2a	P11798	Calcium/calmodulin-dependent protein kinase type II subunit alpha OS=Mus musculus (Mouse) OX=10090 GN=Camk2a PE=1 SV=2	54.1	478	0	978.9	297.431	0.0112967	0	1208.08	311.866	0.00847478	0	2029.38	312.471	0.0174856
GN=Camk2b	P28652	Calcium/calmodulin-dependent protein kinase type II subunit beta OS=Mus musculus (Mouse) OX=10090 GN=Camk2b PE=1 SV=2	60.4	542	0	878.335	266.569	0.00740185	0	1132.64	318.691	0.00611653	0	2010.13	317.702	0.0125367
GN=Camk2d	Q6PHZ2	Calcium/calmodulin-dependent protein kinase type II subunit delta OS=Mus musculus (Mouse) OX=10090 GN=Camk2d PE=1 SV=1	56.3	499	0	496.945	153.132	0.00301436	0	631.235	168.397	0.00259605	0	1023.53	145.185	0.0027172
GN=Camk2g	Q923T9	Calcium/calmodulin-dependent protein kinase type II subunit gamma OS=Mus musculus (Mouse) OX=10090 GN=Camk2g PE=1 SV=1	59.6	529	0	368.42	98.785	0.00138788	0	528.4	175.19	0.00173564	0	966.94	166.325	0.00254027
GN=Camk4	P08414	Calcium/calmodulin-dependent protein kinase type IV OS=Mus musculus (Mouse) OX=10090 GN=Camk4 PE=1 SV=2	52.6	469	0.002	2.58	3.795	4.31297e-05	0	67.57	35.59	0.000769557	0	18.145	18.0305	0.000210887
GN=Camkv	Q3UHL1	CaM kinase-like vesicle-associated protein OS=Mus musculus (Mouse) OX=10090 GN=Camkv PE=1 SV=2	54.8	512	0	22.225	14.6165	0.000261372	0	78.085	52.951	0.000675659	0	95.51	52.358	0.000835092
GN=Camsap3	Q80VC9	Calmodulin-regulated spectrin-associated protein 3 OS=Mus musculus (Mouse) OX=10090 GN=Camsap3 PE=1 SV=1	135.1	1252	0	9.45	5.9775	6.53738e-05	0	37.805	35.006	0.000139509	0	20.53	17.321	8.25361e-05
GN=Caprin1	Q60865	Caprin-1 OS=Mus musculus (Mouse) OX=10090 GN=Caprin1 PE=1 SV=2	78.1	707	0	11.83	10.635	0.00011643	0	57.36	35.5475	0.000342594	0	13.53	11.369	8.8448e-05
GN=Capza1	P47753	F-actin-capping protein subunit alpha-1 OS=Mus musculus (Mouse) OX=10090 GN=Capza1 PE=1 SV=4	32.9	286	0	121.845	66.309	0.00165951	0	144.82	101.201	0.00150043	0	150.375	63.969	0.00159051
GN=Capza2	P47754	F-actin-capping protein subunit alpha-2 OS=Mus musculus (Mouse) OX=10090 GN=Capza2 PE=1 SV=3	32.9	286	0	222.44	103.248	0.00448982	0	452.9	166.078	0.00502057	0	447.01	153.971	0.00634852
GN=Capzb	P47757	F-actin-capping protein subunit beta OS=Mus musculus (Mouse) OX=10090 GN=Capzb PE=1 SV=3	31.3	277	0	153.04	83.256	0.00410089	0	321.405	158.606	0.00497095	0	398.395	144.43	0.00742528
GN=Caskin1	Q6P9K8	Caskin-1 OS=Mus musculus (Mouse) OX=10090 GN=Caskin1 PE=1 SV=2	150.4	1431	0	133.705	92.2655	0.000651478	0	183.905	133.893	0.000541329	0	111.935	96.753	0.000391685
GN=Ccdc177	Q3UHB8	Coiled-coil domain-containing protein 177 OS=Mus musculus (Mouse) OX=10090 GN=Ccdc177 PE=1 SV=1	79.8	706	0	30.18	29.106	0.000295137	0	100.92	72.1435	0.000681186	0	69.91	42.168	0.00053144
GN=Ccsap	Q8QZT2	Centriole, cilia and spindle-associated protein OS=Mus musculus (Mouse) OX=10090 GN=Ccsap PE=1 SV=1	28.4	252	0	8.95	9.2255	0.000286518	0	70.69	52.386	0.00120413	0	31.415	19.11	0.000689224
GN=Cdh11	P55288	Cadherin-11 OS=Mus musculus (Mouse) OX=10090 GN=Cdh11 PE=1 SV=1	88.1	796	0.023	5	1.719	5.31772e-05	0.0005	6.205	4.4285	3.63265e-05	0.003	3.93	4.115	1.79375e-05
GN=Cdh2	P15116	Cadherin-2 OS=Mus musculus (Mouse) OX=10090 GN=Cdh2 PE=1 SV=2	99.7	906	0.0025	7.165	5.6305	5.7884e-05	0	50.555	39.546	0.000247187	0	42.25	31.9595	0.000218335
GN=Cdk5	P49615	Cyclin-dependent-like kinase 5 OS=Mus musculus (Mouse) OX=10090 GN=Cdk5 PE=1 SV=1	33.3	292	0.0205	2.215	2.288	7.08773e-05	0	26.915	28.201	0.000380868	0.0265	2.355	2.3805	5.12183e-05
GN=Cend1	Q9JKC6	Cell cycle exit and neuronal differentiation protein 1 OS=Mus musculus (Mouse) OX=10090 GN=Cend1 PE=1 SV=1	15	149	0	42.47	29.1925	0.00217025	0	75.345	55.3345	0.00217166	0	27.23	22.2	0.000759625
GN=Cep170	Q6A065	Centrosomal protein of 170 kDa OS=Mus musculus (Mouse) OX=10090 GN=Cep170 PE=1 SV=2	174.9	1588	0	30.61	26.4825	0.000128559	0	144.805	99.4655	0.000395035	0	28.075	23.0975	8.79776e-05
GN=Cep170b	Q80U49	Centrosomal protein of 170 kDa protein B OS=Mus musculus (Mouse) OX=10090 GN=Cep170b PE=1 SV=2	170.7	1574	0	20.615	18.0145	9.29341e-05	0	125.92	84.948	0.000368717	0	20.205	16.5915	5.78712e-05
GN=Cfl1	P18760	Cofilin-1 OS=Mus musculus (Mouse) OX=10090 GN=Cfl1 PE=1 SV=3	18.5	166	0	19.45	15.889	0.000324408	0	27.64	21.522	0.000458148	0	51.525	19.0215	0.000949471
GN=Cfl2	P45591	Cofilin-2 OS=Mus musculus (Mouse) OX=10090 GN=Cfl2 PE=1 SV=1	18.7	166	0	32.75	32.248	0.00116376	0	34.49	29.814	0.000708771	0	51.305	23.2165	0.00115128
GN=Chchd3	Q9CRB9	MICOS complex subunit Mic19 OS=Mus musculus (Mouse) OX=10090 GN=Chchd3 PE=1 SV=1	26.3	227	0	15.575	14.702	0.000457926	0	37.83	32.2845	0.000689002	0	20.53	13.89	0.000536027
GN=Chchd6	Q91VN4	MICOS complex subunit Mic25 OS=Mus musculus (Mouse) OX=10090 GN=Chchd6 PE=1 SV=2	29.8	273	0	8.815	8.7115	0.000229146	0	35.36	34.7915	0.000490572	0	8.51	7.1875	0.000224095
GN=Chmp4b	Q9D8B3	Charged multivesicular body protein 4b OS=Mus musculus (Mouse) OX=10090 GN=Chmp4b PE=1 SV=2	24.9	224	0	6.225	7.0045	0.000184787	0	24.675	22.203	0.000511652	0	8.22	6.687	0.000127485
GN=Cirbp	P60824	Cold-inducible RNA-binding protein OS=Mus musculus (Mouse) OX=10090 GN=Cirbp PE=1 SV=1	18.6	172	0	5.53	6.591	0.00023793	0	10.735	9.9445	0.000286545	0.05	2.205	1.3405	8.69519e-05
GN=Cisd1	Q91WS0	CDGSH iron-sulfur domain-containing protein 1 OS=Mus musculus (Mouse) OX=10090 GN=Cisd1 PE=1 SV=1	12.1	108	0	16.83	15.364	0.0012391	0	31.325	40.2015	0.00129967	0.004	3.67	3.859	0.000132206
GN=Ckap4	Q8BMK4	Cytoskeleton-associated protein 4 OS=Mus musculus (Mouse) OX=10090 GN=Ckap4 PE=1 SV=2	63.7	575	0	6.52	5.6995	7.19867e-05	0	11.635	11.297	8.75469e-05	0.007	2.515	2.392	2.601e-05
GN=Ckb	Q04447	Creatine kinase B-type OS=Mus musculus (Mouse) OX=10090 GN=Ckb PE=1 SV=1	42.7	381	0.013	17.775	14.799	0.00027652	0	186.2	117.633	0.0018691	0	62.425	47.72	0.000631618
GN=Ckmt1	P30275	Creatine kinase U-type, mitochondrial OS=Mus musculus (Mouse) OX=10090 GN=Ckmt1 PE=1 SV=1	47	418	0.0275	4.19	5.722	7.48288e-05	0	37.595	29.57	0.000350926	0	72.35	42.3745	0.000671702
GN=Clasp1	Q80TV8	CLIP-associating protein 1 OS=Mus musculus (Mouse) OX=10090 GN=Clasp1 PE=1 SV=2	169.1	1535	0	13.35	13.787	5.53185e-05	0	131.81	85.9715	0.000363836	0	34.255	29.9245	8.84826e-05
GN=Clasp2	Q8BRT1	CLIP-associating protein 2 OS=Mus musculus (Mouse) OX=10090 GN=Clasp2 PE=1 SV=1	140.7	1286	0	114.41	73.748	0.000577708	0	357.255	183.012	0.00120686	0	169.485	105.754	0.000609062
GN=Clip1	Q922J3	CAP-Gly domain-containing linker protein 1 OS=Mus musculus (Mouse) OX=10090 GN=Clip1 PE=1 SV=1	155.7	1391	0	4.83	7.306	2.39673e-05	0	81.795	60.114	0.000231377	0	16.225	20.29	3.94032e-05
GN=Clip2	Q9Z0H8	CAP-Gly domain-containing linker protein 2 OS=Mus musculus (Mouse) OX=10090 GN=Clip2 PE=1 SV=2	115.8	1047	0	26.635	20.617	0.000176384	0	132.925	101.23	0.000570893	0	61.295	63.6805	0.000270368
GN=Clta	O08585	Clathrin light chain A OS=Mus musculus (Mouse) OX=10090 GN=Clta PE=1 SV=2	25.6	235	0	7.68	7.87	0.000266199	0	24.16	17.019	0.000560931	0	23.195	12.602	0.00069429
GN=Cltb	Q6IRU5	Clathrin light chain B OS=Mus musculus (Mouse) OX=10090 GN=Cltb PE=1 SV=1	25.2	229	0.0095	2.14	2.6255	9.03763e-05	0	34.885	20.105	0.000739727	0	17.625	12.692	0.000320628
GN=Cltc	Q68FD5	Clathrin heavy chain 1 OS=Mus musculus (Mouse) OX=10090 GN=Cltc PE=1 SV=3	191.4	1675	0	99.68	82.069	0.000359327	0	554.05	330.47	0.00133122	0	879.005	323.538	0.00227893
GN=Clu	Q06890	Clusterin OS=Mus musculus (Mouse) OX=10090 GN=Clu PE=1 SV=1	51.6	448	0	5.64	4.744	9.44844e-05	0.0045	16.08	12.949	0.000148165	0.004	5.72	3.957	6.9791e-05
GN=Cnksr2	Q80YA9	Connector enhancer of kinase suppressor of ras 2 OS=Mus musculus (Mouse) OX=10090 GN=Cnksr2 PE=1 SV=1	117.3	1032	0	7.795	9.067	6.01633e-05	0	32.285	31.2185	0.000142252	0	16.35	14.219	8.20035e-05
GN=Cnp	P16330	2',3'-cyclic-nucleotide 3'-phosphodiesterase OS=Mus musculus (Mouse) OX=10090 GN=Cnp PE=1 SV=3	47.1	420	0	174.595	113.882	0.00307299	0	337.33	186.531	0.00381532	0	84.81	50.4555	0.00112894
GN=Cntfr	O88507	Ciliary neurotrophic factor receptor subunit alpha OS=Mus musculus (Mouse) OX=10090 GN=Cntfr PE=1 SV=2	40.8	372	0.016	2.36	1.898	5.68939e-05	0.036	3.1	1.314	4.02817e-05	0.031	3.06	1.678	4.20247e-05
GN=Cntn1	P12960	Contactin-1 OS=Mus musculus (Mouse) OX=10090 GN=Cntn1 PE=1 SV=1	113.3	1020	0	46.195	45.226	0.000306192	0	237.935	125.547	0.000990719	0	131.19	82.081	0.000699763
GN=Coro1b	Q9WUM3	Coronin-1B OS=Mus musculus (Mouse) OX=10090 GN=Coro1b PE=1 SV=1	53.9	484	0.013	4.66	4.2335	8.6489e-05	0	17.65	9.672	0.000216722	0	16.955	10.9715	0.000186801
GN=Coro1c	Q9WUM4	Coronin-1C OS=Mus musculus (Mouse) OX=10090 GN=Coro1c PE=1 SV=2	53.1	474	0	151.02	83.8735	0.00222285	0	207.845	99.3375	0.00205662	0	300.14	101.06	0.00286302
GN=Coro2a	Q8C0P5	Coronin-2A OS=Mus musculus (Mouse) OX=10090 GN=Coro2a PE=2 SV=1	59.5	524	0	53.02	28.236	0.000708256	0	94.255	57.733	0.000868281	0	100.43	53.3455	0.000913327
GN=Coro2b	Q8BH44	Coronin-2B OS=Mus musculus (Mouse) OX=10090 GN=Coro2b PE=1 SV=2	54.9	480	0	189.61	111.69	0.00305448	0	367.36	173.929	0.00361936	0	263.725	110.583	0.00307832
GN=Cox4i1	P19783	Cytochrome c oxidase subunit 4 isoform 1, mitochondrial OS=Mus musculus (Mouse) OX=10090 GN=Cox4i1 PE=1 SV=2	19.5	169	0	46.55	44.2945	0.0022808	0	63.785	57.6385	0.00182668	0	55.565	28.6385	0.00171163
GN=Cox5a	P12787	Cytochrome c oxidase subunit 5A, mitochondrial OS=Mus musculus (Mouse) OX=10090 GN=Cox5a PE=1 SV=2	16.1	146	0	28.92	20.4025	0.00127579	0	47.905	41.0565	0.00132223	0	18.23	14.647	0.000586779
GN=Cox5b	P19536	Cytochrome c oxidase subunit 5B, mitochondrial OS=Mus musculus (Mouse) OX=10090 GN=Cox5b PE=1 SV=1	13.8	128	0	19.64	15.098	0.0011245	0	45.53	37.6445	0.00175876	0	10.59	7.022	0.000334647
GN=Cox6b1	P56391	Cytochrome c oxidase subunit 6B1 OS=Mus musculus (Mouse) OX=10090 GN=Cox6b1 PE=1 SV=2	10.1	86	0.002	11.665	4.1055	0.000957167	0	29.205	23.216	0.00145926	0	9.67	6.371	0.000498079
GN=Cox6c	Q9CPQ1	Cytochrome c oxidase subunit 6C OS=Mus musculus (Mouse) OX=10090 GN=Cox6c PE=1 SV=3	8.5	76	0	20.49	15.35	0.00259627	0	33.97	29.321	0.00241222	0.059	2.26	1.293	0.000187872
GN=Cox7a2l	Q61387	Cytochrome c oxidase subunit 7A-related protein, mitochondrial OS=Mus musculus (Mouse) OX=10090 GN=Cox7a2l PE=1 SV=1	12.4	111	0	6.125	8.14	0.000281788	0	19.035	13.5155	0.000666549	0.004	2.89	3.472	0.000128633
GN=Cracdl	E9Q3M9	DUF4592 domain-containing protein OS=Mus musculus (Mouse) OX=10090 GN=Cracdl PE=1 SV=1	125.8	1175	0	72.215	46.7035	0.000452776	0	87.325	65.293	0.000334144	0	110.475	49.4775	0.000329465
GN=Crad	Q5PR69	Capping protein inhibiting regulator of actin dynamics OS=Mus musculus (Mouse) OX=10090 GN=Crad PE=1 SV=3	132.2	1207	0	24.415	14.7815	0.000126467	0	38.21	35.3095	0.000143934	0.004	3.395	3.7815	1.23908e-05
GN=Crmp1	P97427	Dihydropyrimidinase-related protein 1 OS=Mus musculus (Mouse) OX=10090 GN=Crmp1 PE=1 SV=1	62.1	572	0	51.155	29.7225	0.000236676	0	237.225	123.471	0.00112306	0	92.935	69.565	0.000507204
GN=Cryab	P23927	Alpha-crystallin B chain OS=Mus musculus (Mouse) OX=10090 GN=Cryab PE=1 SV=2	20.1	175	0	5.265	5.7715	0.000236528	0	21.245	19.246	0.000575974	0.001	9.45	6.418	0.000349588
GN=Csnk1d	Q9DC28	Casein kinase I isoform delta OS=Mus musculus (Mouse) OX=10090 GN=Csnk1d PE=1 SV=2	47.3	415	0.008	3.565	2.837	5.79939e-05	0.0035	24.405	26.0415	0.000201213	0.0025	4.265	5.1265	5.48731e-05
GN=Csnk1e	Q9JMK2	Casein kinase I isoform epsilon OS=Mus musculus (Mouse) OX=10090 GN=Csnk1e PE=1 SV=2	47.3	416	0.007	4.765	3.9055	9.8375e-05	0.0035	23.42	24.786	0.000154416	0.0025	4.265	5.1265	5.47412e-05
GN=Csnk2a1	Q60737	Casein kinase II subunit alpha OS=Mus musculus (Mouse) OX=10090 GN=Csnk2a1 PE=1 SV=2	45.1	391	0.0045	2.455	3.6445	7.87982e-05	0	38.14	45.8495	0.000482047	0	3.6	6.636	5.65086e-05
GN=Csrp1	P97315	Cysteine and glycine-rich protein 1 OS=Mus musculus (Mouse) OX=10090 GN=Csrp1 PE=1 SV=3	20.6	193	0	6.69	6.3035	0.000212041	0	10.135	13.3365	0.000283268	0	26.1	14.462	0.000810009
GN=Ctnna1	P26231	Catenin alpha-1 OS=Mus musculus (Mouse) OX=10090 GN=Ctnna1 PE=1 SV=1	100	906	0	9.79	9.8875	3.65562e-05	0	49.525	30.314	6.22032e-05	0	37.585	18.9545	3.72368e-05
GN=Ctnna2	Q61301	Catenin alpha-2 OS=Mus musculus (Mouse) OX=10090 GN=Ctnna2 PE=1 SV=3	105.2	953	0	41.355	39.3905	0.000279838	0	215.52	166.902	0.000944974	0	128.3	103.143	0.000579942
GN=Ctnnb1	Q02248	Catenin beta-1 OS=Mus musculus (Mouse) OX=10090 GN=Ctnnb1 PE=1 SV=1	85.4	781	0	79.025	61.1155	0.000721518	0	240.27	147.262	0.00132421	0	226.23	111.584	0.00135376
GN=Ctnnd2	O35927	Catenin delta-2 OS=Mus musculus (Mouse) OX=10090 GN=Ctnnd2 PE=1 SV=1	134.9	1247	0	29.73	27.9295	0.000174454	0	148.905	72.1395	0.000491059	0	49.295	31.707	0.00019284
GN=Cttn	Q60598	Src substrate cortactin OS=Mus musculus (Mouse) OX=10090 GN=Cttn PE=1 SV=2	61.2	546	0	112.31	88.6345	0.00139305	0	181.47	117.232	0.00144084	0	234.8	109.874	0.00210294
GN=Cttnbp2	B9EJA2	Cortactin-binding protein 2 OS=Mus musculus (Mouse) OX=10090 GN=Cttnbp2 PE=1 SV=2	178.7	1648	0	5.09	7.769	2.56851e-05	0	20.445	16.3455	5.98128e-05	0.002	6.675	5.283	1.81502e-05
GN=Cyc1	Q9D0M3	Cytochrome c1, heme protein, mitochondrial OS=Mus musculus (Mouse) OX=10090 GN=Cyc1 PE=1 SV=1	35.3	325	0	24.87	13.819	0.000638246	0	54.955	50.9475	0.000834246	0	79.58	43.894	0.00125707
GN=D1Pas1	P16381	Putative ATP-dependent RNA helicase Pl10 OS=Mus musculus (Mouse) OX=10090 GN=D1Pas1 PE=1 SV=1	73.1	660	0	15.945	12.8975	0.000134314	0	72.425	44.915	0.00024523	0	79.52	49.89	0.000348294
GN=D430041D05Rik	A0A2R8VKG2	RIKEN cDNA D430041D05 gene OS=Mus musculus (Mouse) OX=10090 GN=D430041D05Rik PE=1 SV=1	225.8	2099	0	4.475	5.247	1.46785e-05	0	37.28	30.36	8.42178e-05	0.002	8.995	7.888	1.8297e-05
GN=Dbn1	Q9QXS6	Drebrin OS=Mus musculus (Mouse) OX=10090 GN=Dbn1 PE=1 SV=4	77.2	706	0	602.75	241.406	0.00531537	0	752.58	307.956	0.0043549	0	1855.39	336.026	0.0116007
GN=Dbnl	Q62418	Drebrin-like protein OS=Mus musculus (Mouse) OX=10090 GN=Dbnl PE=1 SV=2	48.7	436	0	38.09	32.052	0.000520003	0	56.465	50.2445	0.00050855	0	19.595	15.289	0.000186331
GN=Dclk1	Q9JLM8	Serine/threonine-protein kinase DCLK1 OS=Mus musculus (Mouse) OX=10090 GN=Dclk1 PE=1 SV=1	84.1	756	0	69.055	52.2375	0.000627167	0	191.03	117.999	0.0011352	0	98.26	75.001	0.000608301
GN=Dclk2	Q6PGN3	Serine/threonine-protein kinase DCLK2 OS=Mus musculus (Mouse) OX=10090 GN=Dclk2 PE=1 SV=1	82.9	756	0	16.14	16.7915	0.000149019	0	50.3	33.6915	0.000283407	0	10.715	13.446	6.96875e-05
GN=Dctn1	O08788	Dynactin subunit 1 OS=Mus musculus (Mouse) OX=10090 GN=Dctn1 PE=1 SV=3	141.6	1281	0	8.18	9.853	4.7372e-05	0	51.44	37.0755	0.00018232	0	9.55	8.681	3.5554e-05
GN=Dctn2	Q99KJ8	Dynactin subunit 2 OS=Mus musculus (Mouse) OX=10090 GN=Dctn2 PE=1 SV=3	44.1	402	0	24.245	29.4645	0.000410699	0	64.625	65.4235	0.000677364	0	18.525	21.8205	0.000218164
GN=Dctn4	Q8CBY8	Dynactin subunit 4 OS=Mus musculus (Mouse) OX=10090 GN=Dctn4 PE=1 SV=1	53	467	0	7.88	5.486	0.000129943	0	24.77	22.0245	0.000199792	0.0015	6.685	7.367	6.55009e-05
GN=Ddx1	Q91VR5	ATP-dependent RNA helicase DDX1 OS=Mus musculus (Mouse) OX=10090 GN=Ddx1 PE=1 SV=1	82.4	740	0.008	2.9	2.447	2.73349e-05	0	9.33	13.3765	5.64775e-05	0.01	3.43	2.3	2.11259e-05
GN=Ddx17	Q501J6	Probable ATP-dependent RNA helicase DDX17 OS=Mus musculus (Mouse) OX=10090 GN=Ddx17 PE=1 SV=1	72.4	650	0	11.865	12.5655	4.46628e-05	0	67.38	45.924	0.000265836	0	34.38	23.0255	0.000124224
GN=Ddx3x	Q62167	ATP-dependent RNA helicase DDX3X OS=Mus musculus (Mouse) OX=10090 GN=Ddx3x PE=1 SV=3	73.1	662	0	17.245	14.323	0.000162681	0	86.92	54.4515	0.000484714	0	85.56	53.2365	0.00055206
GN=Ddx3y	Q62095	ATP-dependent RNA helicase DDX3Y OS=Mus musculus (Mouse) OX=10090 GN=Ddx3y PE=1 SV=2	73.4	658	0	15.945	12.8975	0.000134722	0	62.18	41.881	0.000165835	0	71.995	47.729	0.000194788
GN=Ddx5	Q61656	Probable ATP-dependent RNA helicase DDX5 OS=Mus musculus (Mouse) OX=10090 GN=Ddx5 PE=1 SV=2	69.2	614	0	23.11	24.1055	0.000283689	0	104.86	68.524	0.000733418	0	66.57	47.399	0.00052584
GN=Dgkb	Q6NS52	Diacylglycerol kinase beta OS=Mus musculus (Mouse) OX=10090 GN=Dgkb PE=1 SV=2	90.2	802	0	7.73	8.791	7.9169e-05	0	34.39	34.0555	0.000180419	0	25.73	23.217	0.000175435
GN=Dgkz	Q80UP3	Diacylglycerol kinase zeta OS=Mus musculus (Mouse) OX=10090 GN=Dgkz PE=1 SV=2	104	929	0	8.05	5.382	4.55641e-05	0.0005	6.655	7.033	3.69225e-05	0.0085	1.22	3.0595	1.60987e-05
GN=Dhrs4	Q99LB2	Dehydrogenase/reductase SDR family member 4 OS=Mus musculus (Mouse) OX=10090 GN=Dhrs4 PE=1 SV=3	29.9	279	0	16.49	15.072	0.000370899	0	31.45	24.1195	0.000560586	0	6.47	7.062	0.000132798
GN=Dlat	Q8BMF4	Dihydrolipoyllysine-residue acetyltransferase component of pyruvate dehydrogenase complex, mitochondrial OS=Mus musculus (Mouse) OX=10090 GN=Dlat PE=1 SV=2	67.9	642	0.005	5.65	3.019	6.3015e-05	0	16.005	18.966	0.00010011	0	2.55	5.737	2.22403e-05
GN=Dld	O08749	Dihydrolipoyl dehydrogenase, mitochondrial OS=Mus musculus (Mouse) OX=10090 GN=Dld PE=1 SV=2	54.2	509	0	9.635	7.66	0.000121061	0	68.37	38.409	0.000601673	0.0015	4.035	5.84	4.34084e-05
GN=Dlg1	Q811D0	Disks large homolog 1 OS=Mus musculus (Mouse) OX=10090 GN=Dlg1 PE=1 SV=1	100.1	905	0	35.165	31.878	0.000223272	0	79.06	55.7125	0.000275305	0	46.125	23.374	7.65871e-05
GN=Dlg2	Q91XM9	Disks large homolog 2 OS=Mus musculus (Mouse) OX=10090 GN=Dlg2 PE=1 SV=2	94.8	852	0	24.79	27.418	0.000165767	0	119.96	76.997	0.000567706	0	75.98	36.184	0.000266598
GN=Dlg3	P70175	Disks large homolog 3 OS=Mus musculus (Mouse) OX=10090 GN=Dlg3 PE=1 SV=1	93.4	849	0.026	2.51	1.548	2.49288e-05	0	31.425	30.1145	0.000170294	0	24.43	20.853	0.000128895
GN=Dlg4	Q62108	Disks large homolog 4 OS=Mus musculus (Mouse) OX=10090 GN=Dlg4 PE=1 SV=1	80.4	724	0	39.015	39.0165	0.000357414	0	159.31	110.061	0.000950955	0	152.745	94.094	0.00103596
GN=Dlgap1	Q9D415	Disks large-associated protein 1 OS=Mus musculus (Mouse) OX=10090 GN=Dlgap1 PE=1 SV=3	110.3	992	0.0025	7.975	4.97	5.28659e-05	0	21.225	21.6935	0.000107746	0	9.405	6.549	4.65949e-05
GN=Dlgap3	Q6PFD5	Disks large-associated protein 3 OS=Mus musculus (Mouse) OX=10090 GN=Dlgap3 PE=1 SV=1	105.8	977	0.0005	13.965	5.942	8.52129e-05	0	23.825	14.056	0.000104128	0.005	12.285	4.7575	5.53108e-05
GN=Dlst	Q9D2G2	Dihydrolipoyllysine-residue succinyltransferase component of 2-oxoglutarate dehydrogenase complex, mitochondrial OS=Mus musculus (Mouse) OX=10090 GN=Dlst PE=1 SV=1	49	454	0	5.71	5.906	0.000114481	0	86.38	57.251	0.000818449	0	4.605	5.282	4.86671e-05
GN=Dmtn	Q9WV69	Dematin OS=Mus musculus (Mouse) OX=10090 GN=Dmtn PE=1 SV=1	45.4	405	0	212.265	114.89	0.00359052	0	186.11	84.0745	0.00188985	0	41.71	35.296	0.000518661
GN=Dnaja1	P63037	DnaJ homolog subfamily A member 1 OS=Mus musculus (Mouse) OX=10090 GN=Dnaja1 PE=1 SV=1	44.8	397	0	12.49	17.6485	0.000286133	0	42.35	36.7215	0.000502184	0	18.025	23.7965	0.000224325
GN=Dnaja2	Q9QYJ0	DnaJ homolog subfamily A member 2 OS=Mus musculus (Mouse) OX=10090 GN=Dnaja2 PE=1 SV=1	45.7	412	0	11.76	6.525	0.000196387	0	42.19	29.1705	0.000535616	0	10.87	7.818	0.000127873
GN=Dnajb2	Q9QYI5	DnaJ homolog subfamily B member 2 OS=Mus musculus (Mouse) OX=10090 GN=Dnajb2 PE=1 SV=3	35.6	324	0	18.79	14.075	0.000384708	0	20.115	15.997	0.000255576	0.003	3.32	4.039	4.40688e-05
GN=Dnajb6	O54946	DnaJ homolog subfamily B member 6 OS=Mus musculus (Mouse) OX=10090 GN=Dnajb6 PE=1 SV=4	39.8	365	0.008	2.1	2.323	5.7985e-05	0	19.905	15.9885	0.000219276	0.001	5.035	4.8275	6.23899e-05
GN=Dnm1	P39053	Dynamin-1 OS=Mus musculus (Mouse) OX=10090 GN=Dnm1 PE=1 SV=2	97.7	867	0.0005	2.805	4.089	4.82822e-05	0	79.29	68.0255	0.000428576	0	21.51	17.079	0.00011486
GN=Dpysl2	O08553	Dihydropyrimidinase-related protein 2 OS=Mus musculus (Mouse) OX=10090 GN=Dpysl2 PE=1 SV=2	62.2	572	0	265.58	149.158	0.00288464	0	650.455	295.019	0.00394586	0	567.335	227.913	0.00420205
GN=Dpysl4	O35098	Dihydropyrimidinase-related protein 4 OS=Mus musculus (Mouse) OX=10090 GN=Dpysl4 PE=1 SV=1	61.9	572	0.0045	5.375	3.4415	4.34838e-05	0	47.86	41.587	0.000266675	0	11.06	12.307	7.03205e-05
GN=Dst	Q91ZU6	Dystonin OS=Mus musculus (Mouse) OX=10090 GN=Dst PE=1 SV=2	833.7	7393	0	24.815	26.7665	2.04405e-05	0	222.885	223.512	0.000132234	0	34.585	40.979	1.97045e-05
GN=Dtna	Q9D2N4	Dystrobrevin alpha OS=Mus musculus (Mouse) OX=10090 GN=Dtna PE=1 SV=2	84	746	0.015	5.495	3.6565	5.48579e-05	0.0005	14.26	9.3465	8.7566e-05	0.061	2.94	0.904	1.91398e-05
GN=Dusp3	Q9D7X3	Dual specificity protein phosphatase 3 OS=Mus musculus (Mouse) OX=10090 GN=Dusp3 PE=1 SV=1	20.5	185	0	4.91	7.926	0.000111871	0	13.815	15.6775	0.000220214	0	10.52	14.409	0.000242525
GN=Dync1h1	Q9JHU4	Cytoplasmic dynein 1 heavy chain 1 OS=Mus musculus (Mouse) OX=10090 GN=Dync1h1 PE=1 SV=2	531.7	4644	0	21.005	25.6855	3.74268e-05	0	329.77	267.161	0.000323854	0	74.695	72.4275	7.56074e-05
GN=Dync1i1	O88485	Cytoplasmic dynein 1 intermediate chain 1 OS=Mus musculus (Mouse) OX=10090 GN=Dync1i1 PE=1 SV=2	70.7	628	0	9.33	6.25	9.66298e-05	0	18.4	13.612	0.000131422	0	13.1	15.071	9.95744e-05
GN=Dync1i2	O88487	Cytoplasmic dynein 1 intermediate chain 2 OS=Mus musculus (Mouse) OX=10090 GN=Dync1i2 PE=1 SV=1	68.4	612	0.005	3.24	2.797	3.3052e-05	0	12.305	12.742	7.53672e-05	0	12.52	8.174	7.66332e-05
GN=Dync1li1	Q8R1Q8	Cytoplasmic dynein 1 light intermediate chain 1 OS=Mus musculus (Mouse) OX=10090 GN=Dync1li1 PE=1 SV=1	56.6	523	0.005	2.89	2.991	3.86765e-05	0	35.195	32.3125	0.000317629	0.0035	4.61	3.9365	4.35417e-05
GN=Dync1li2	Q6PDL0	Cytoplasmic dynein 1 light intermediate chain 2 OS=Mus musculus (Mouse) OX=10090 GN=Dync1li2 PE=1 SV=2	54.2	492	0	20.085	15.9515	0.000271997	0	23.73	20.9355	0.000232947	0.002	5.4	4.429	5.80418e-05
GN=Dynll1	P63168	Dynein light chain 1, cytoplasmic OS=Mus musculus (Mouse) OX=10090 GN=Dynll1 PE=1 SV=1	10.4	89	0	7.94	9.286	0.000909116	0	34.965	40.7015	0.00115826	0.004	8.15	3.238	0.00016043
GN=Dynll2	Q9D0M5	Dynein light chain 2, cytoplasmic OS=Mus musculus (Mouse) OX=10090 GN=Dynll2 PE=1 SV=1	10.3	89	0	18.09	17.612	0.00126582	0	63.63	55.062	0.00239587	0	30.87	23.567	0.00144387
GN=Dzank1	Q8C008	Double zinc ribbon and ankyrin repeat-containing protein 1 OS=Mus musculus (Mouse) OX=10090 GN=Dzank1 PE=1 SV=2	85	778	0.002	2.75	3.736	2.59998e-05	0	26.295	28.122	0.00016522	0	20.38	25.284	0.000120564
GN=Efhd1	Q9D4J1	EF-hand domain-containing protein D1 OS=Mus musculus (Mouse) OX=10090 GN=Efhd1 PE=1 SV=1	27	240	0	32.02	22.3305	0.00030436	0	40.105	19.014	0.000156864	0	69.535	12.728	0.000220352
GN=Efhd2	Q9D8Y0	EF-hand domain-containing protein D2 OS=Mus musculus (Mouse) OX=10090 GN=Efhd2 PE=1 SV=1	26.8	240	0	193.69	124.515	0.00570275	0	385.725	158.163	0.00665955	0	720.42	170.793	0.0148765
GN=Eif3h	Q91WK2	Eukaryotic translation initiation factor 3 subunit H OS=Mus musculus (Mouse) OX=10090 GN=Eif3h PE=1 SV=1	39.8	352	0.0025	7.845	3.06	0.000146325	0	16.53	11.4	0.000222164	0.002	7.12	4.466	8.11266e-05
GN=Elavl1	P70372	ELAV-like protein 1 OS=Mus musculus (Mouse) OX=10090 GN=Elavl1 PE=1 SV=2	36.1	326	0	10.405	12.0535	0.000286402	0	14.12	18.1425	0.000223364	0	11.71	7.501	0.000239773
GN=Elavl2	Q60899	ELAV-like protein 2 OS=Mus musculus (Mouse) OX=10090 GN=Elavl2 PE=1 SV=1	39.6	360	0.022	2.51	1.798	5.87903e-05	0	62.875	41.705	0.000522325	0.002	2.97	4.623	4.15437e-05
GN=Emc2	Q9CRD2	ER membrane protein complex subunit 2 OS=Mus musculus (Mouse) OX=10090 GN=Emc2 PE=1 SV=1	34.9	297	0.002	4.43	3.4735	0.000103738	0	13.69	13.404	0.000191172	0	4.965	6.998	7.66745e-05
GN=Emc8	O70378	ER membrane protein complex subunit 8 OS=Mus musculus (Mouse) OX=10090 GN=Emc8 PE=1 SV=1	23.3	207	0.0225	3.935	4.0065	0.000151104	0.0005	4.975	4.832	0.000103495	0.025	2.46	1.783	7.55226e-05
GN=Emd	O08579	Emerin OS=Mus musculus (Mouse) OX=10090 GN=Emd PE=1 SV=1	29.4	259	0.006	3.07	2.441	8.17163e-05	0	12.05	9.1975	0.000223289	0	8.12	10.421	0.00012072
GN=Enpp6	Q8BGN3	Glycerophosphocholine cholinephosphodiesterase ENPP6 OS=Mus musculus (Mouse) OX=10090 GN=Enpp6 PE=1 SV=1	50.6	440	0	8.66	11.078	9.62023e-05	0.0005	35.2	33.6705	0.000403887	0	13.17	7.473	9.73519e-05
GN=Epb41	P48193	Protein 4.1 OS=Mus musculus (Mouse) OX=10090 GN=Epb41 PE=1 SV=2	95.9	858	0	7.985	7.214	6.05912e-05	0	8.905	9.845	2.49897e-05	0.003	7.7	7.0485	2.15869e-05
GN=Epb41l1	Q9Z2H5	Band 4.1-like protein 1 OS=Mus musculus (Mouse) OX=10090 GN=Epb41l1 PE=1 SV=2	98.3	879	0	38.375	32.6635	0.000329909	0	95.205	64.4235	0.000516101	0	50.4	46.634	0.000313116
GN=Epb41l3	Q9WV92	Band 4.1-like protein 3 OS=Mus musculus (Mouse) OX=10090 GN=Epb41l3 PE=1 SV=1	103.3	929	0	145.565	125.198	0.0011806	0	211.845	128.448	0.000982869	0	127.4	98.987	0.000615398
GN=Erc1	Q99MI1	ELKS/Rab6-interacting/CAST family member 1 OS=Mus musculus (Mouse) OX=10090 GN=Erc1 PE=1 SV=1	128.3	1120	0.022	2.52	2.2815	1.092e-05	0	46.12	24.915	0.000150517	0	13.66	7.4275	3.45581e-05
GN=Erc2	Q6PH08	ERC protein 2 OS=Mus musculus (Mouse) OX=10090 GN=Erc2 PE=1 SV=2	110.6	957	0	16.05	16.7535	0.000118699	0	55.38	32.033	0.000291143	0	22.745	18.131	0.000110102
GN=Erlin2	Q8BFZ9	Erlin-2 OS=Mus musculus (Mouse) OX=10090 GN=Erlin2 PE=1 SV=1	37.8	340	0	3.66	4.461	5.94936e-05	0	27.35	28.051	0.000348012	0.0015	8.18	7.342	0.000179935
GN=Ermn	Q5EBJ4	Ermin OS=Mus musculus (Mouse) OX=10090 GN=Ermn PE=1 SV=1	32.1	281	0	12.75	10.556	0.000255281	0	27.815	26.2365	0.000407865	0.0325	2.65	2.033	5.32232e-05
GN=Exoc4	O35382	Exocyst complex component 4 OS=Mus musculus (Mouse) OX=10090 GN=Exoc4 PE=1 SV=2	110.5	975	0	4.29	4.614	2.07465e-05	0.0005	6.54	4.771	2.96574e-05	0.004	5.39	3.908	2.92888e-05
GN=Fam107a	Q78TU8	Actin-associated protein FAM107A OS=Mus musculus (Mouse) OX=10090 GN=Fam107a PE=1 SV=1	17.5	144	0	7.575	8.6445	0.000504658	0	12.045	10.292	0.000417054	0.014	6.7	2.104	0.000217128
GN=Fam131b	Q3TY60	Protein FAM131B OS=Mus musculus (Mouse) OX=10090 GN=Fam131b PE=1 SV=1	35.9	332	0.041	2.33	1.249	6.37485e-05	0.003	13.015	14.5065	0.000199934	0.004	2.75	3.912	4.70879e-05
GN=Farp1	F8VPU2	FERM, ARHGEF and pleckstrin domain-containing protein 1 OS=Mus musculus (Mouse) OX=10090 GN=Farp1 PE=1 SV=1	118.8	1048	0.0185	5.685	3.7745	3.99434e-05	0	18.775	10.512	9.61789e-05	0.007	5.52	2.77	2.98343e-05
GN=Fbxo41	Q6NS60	F-box only protein 41 OS=Mus musculus (Mouse) OX=10090 GN=Fbxo41 PE=1 SV=3	94.3	873	0.0025	5.54	4.4515	3.58287e-05	0	44.425	31.83	0.000236819	0	13.6	9.875	9.61628e-05
GN=Flii	Q9JJ28	Protein flightless-1 homolog OS=Mus musculus (Mouse) OX=10090 GN=Flii PE=1 SV=1	144.7	1271	0	43.34	24.361	0.000242408	0	113.76	73.348	0.000384547	0	47.7	35.123	0.000187737
GN=Flot1	O08917	Flotillin-1 OS=Mus musculus (Mouse) OX=10090 GN=Flot1 PE=1 SV=1	47.5	428	0	6.18	6.802	9.45226e-05	0	69.98	78.24	0.000660834	0	5.82	8.115	6.98866e-05
GN=Fmr1	P35922	Synaptic functional regulator FMR1 OS=Mus musculus (Mouse) OX=10090 GN=Fmr1 PE=1 SV=1	68.9	614	0.002	7.41	6.137	7.43082e-05	0	22.675	16.38	0.000138202	0	7.61	5.762	6.78966e-05
GN=Fxr1	Q61584	Fragile X mental retardation syndrome-related protein 1 OS=Mus musculus (Mouse) OX=10090 GN=Fxr1 PE=1 SV=2	76.2	677	0.0085	5.48	6.6955	6.37416e-05	0.0085	12.17	9.3035	8.63976e-05	0	11.825	11.894	6.72742e-05
GN=G3bp2	P97379	Ras GTPase-activating protein-binding protein 2 OS=Mus musculus (Mouse) OX=10090 GN=G3bp2 PE=1 SV=2	54.1	482	0	26.84	21.012	0.000322522	0	81.32	63.608	0.000673749	0	48.8	32.875	0.000375153
GN=Gabarap	Q9DCD6	Gamma-aminobutyric acid receptor-associated protein OS=Mus musculus (Mouse) OX=10090 GN=Gabarap PE=1 SV=2	13.9	117	0	18.54	16.955	0.000508783	0	15.22	24.582	0.000209967	0	2.6	6.558	0.000122037
GN=Gabarapl1	Q8R3R8	Gamma-aminobutyric acid receptor-associated protein-like 1 OS=Mus musculus (Mouse) OX=10090 GN=Gabarapl1 PE=1 SV=2	14	117	0	16.685	14.084	0.00112309	0	35.18	37.239	0.0011853	0	2.6	6.558	0.000122037
GN=Gabarapl2	P60521	Gamma-aminobutyric acid receptor-associated protein-like 2 OS=Mus musculus (Mouse) OX=10090 GN=Gabarapl2 PE=1 SV=1	13.7	117	0	32.475	28.8225	0.00282786	0	31.075	37.684	0.0013965	0.004	3.01	3.564	0.000122037
GN=Gap43	P06837	Neuromodulin OS=Mus musculus (Mouse) OX=10090 GN=Gap43 PE=1 SV=1	23.6	227	0.0045	5.77	4.5075	0.000184408	0.0005	111.405	81.3245	0.00220677	0.002	10.4	5.461	0.000232087
GN=Gapdh	P16858	Glyceraldehyde-3-phosphate dehydrogenase OS=Mus musculus (Mouse) OX=10090 GN=Gapdh PE=1 SV=2	35.8	333	0	45.15	32.7505	0.000843957	0	163.555	113.175	0.00152871	0	52.445	30.69	0.000566487
GN=Gda	Q9R111	Guanine deaminase OS=Mus musculus (Mouse) OX=10090 GN=Gda PE=1 SV=1	51	454	0	16.055	13.6115	0.000202559	0	22.465	23.094	0.000240584	0	6.465	6.537	4.86671e-05
GN=Gfap	P03995	Glial fibrillary acidic protein OS=Mus musculus (Mouse) OX=10090 GN=Gfap PE=1 SV=4	49.9	430	0	56.225	49.365	0.000897496	0	52.215	39.9945	0.000508458	0.005	2.51	2.591	3.32053e-05
GN=Gipc1	Q9Z0G0	PDZ domain-containing protein GIPC1 OS=Mus musculus (Mouse) OX=10090 GN=Gipc1 PE=1 SV=1	36.1	333	0	22.185	19.021	0.00046402	0	76.36	66.4675	0.000923889	0	17.73	18.546	0.000220492
GN=Git1	Q68FF6	ARF GTPase-activating protein GIT1 OS=Mus musculus (Mouse) OX=10090 GN=Git1 PE=1 SV=1	85.2	770	0.006	3.685	2.591	4.00131e-05	0	21.53	19.963	0.000146107	0	14.075	13.292	9.97546e-05
GN=Gja1	P23242	Gap junction alpha-1 protein OS=Mus musculus (Mouse) OX=10090 GN=Gja1 PE=1 SV=2	43	382	0	199.24	95.078	0.00334362	0	451.575	198.471	0.00452368	0	446.4	143.807	0.00555646
GN=Glul	P15105	Glutamine synthetase OS=Mus musculus (Mouse) OX=10090 GN=Glul PE=1 SV=6	42.1	373	0	4.58	5.759	5.67413e-05	0	45.82	38.74	0.000493697	0.005	3.73	2.477	3.82796e-05
GN=Gm12728	V9GX31	Peptidyl-prolyl cis-trans isomerase OS=Mus musculus (Mouse) OX=10090 GN=Gm12728 PE=1 SV=1	8.6	77	0.0005	6.38	4.271	0.000681077	0	8.645	9.4575	0.000163007	0.004	3.1	3.698	0.000185432
GN=Gm15013	V9GWY0	40S ribosomal protein S4 OS=Mus musculus (Mouse) OX=10090 GN=Gm15013 PE=3 SV=1	29.9	266	0	16.42	16.6145	0.000439197	0	56.72	52.2385	0.000672716	0	22.225	22.754	0.000289612
GN=Gm3550	W4VSN7	60S ribosomal protein L29 OS=Mus musculus (Mouse) OX=10090 GN=Gm3550 PE=3 SV=1	17.6	160	0.007	2.3	2.454	2.52848e-05	0	5.435	7.239	0.000182025	0.014	3.455	2.5925	6.4921e-05
GN=Gm8797	A0A0A6YW67	Predicted pseudogene 8797 OS=Mus musculus (Mouse) OX=10090 GN=Gm8797 PE=4 SV=1	8.7	77	0	34.775	13.285	0.00269876	0	107.355	23.9015	0.00575119	0	64.425	16.517	0.00422908
GN=Gm9774	A0A0A6YVU8	Predicted pseudogene 9774 OS=Mus musculus (Mouse) OX=10090 GN=Gm9774 PE=3 SV=1	42.1	407	0.0045	6.045	3.33	0.000102852	0.002	9.3	3.492	0.000110453	0.022	3.08	1.733	3.50818e-05
GN=Gnai1	B2RSH2	Guanine nucleotide-binding protein G(i) subunit alpha-1 OS=Mus musculus (Mouse) OX=10090 GN=Gnai1 PE=1 SV=1	40.3	354	0	23.035	15.0315	0.000149092	0	87.93	76.6665	0.000570409	0	13.03	14.7425	4.78304e-05
GN=Gnao1	P18872	Guanine nucleotide-binding protein G(o) subunit alpha OS=Mus musculus (Mouse) OX=10090 GN=Gnao1 PE=1 SV=3	40.1	354	0	154.145	100.11	0.00313646	0	298.15	162.694	0.0035944	0	190.085	80.961	0.00265653
GN=Gnaq	P21279	Guanine nucleotide-binding protein G(q) subunit alpha OS=Mus musculus (Mouse) OX=10090 GN=Gnaq PE=1 SV=4	42.1	359	0	6.76	5.781	0.000117908	0	53.3	45.325	0.0005516	0.024	2.81	1.835	4.35465e-05
GN=Gnaz	O70443	Guanine nucleotide-binding protein G(z) subunit alpha OS=Mus musculus (Mouse) OX=10090 GN=Gnaz PE=1 SV=4	40.8	355	0.0045	6.735	5.669	0.000147727	0	57.805	43.268	0.000769868	0	8.27	5.574	0.000132111
GN=Gnb1	P62874	Guanine nucleotide-binding protein G(I)/G(S)/G(T) subunit beta-1 OS=Mus musculus (Mouse) OX=10090 GN=Gnb1 PE=1 SV=3	37.4	340	0	28.2	24.2135	0.0007602	0	79.345	69.93	0.000817979	0	54.87	32.4555	0.000776658
GN=Gnb2	P62880	Guanine nucleotide-binding protein G(I)/G(S)/G(T) subunit beta-2 OS=Mus musculus (Mouse) OX=10090 GN=Gnb2 PE=1 SV=3	37.3	340	0	28.2	24.2135	0.0007602	0	63.675	58.0415	0.000467281	0	39.725	22.439	0.000359397
GN=Gnb3	Q61011	Guanine nucleotide-binding protein G(I)/G(S)/G(T) subunit beta-3 OS=Mus musculus (Mouse) OX=10090 GN=Gnb3 PE=1 SV=2	37.2	340	0	4.935	5.2655	3.09687e-05	0	25.31	11.639	6.2389e-05	0	6.39	6.729	2.43423e-05
GN=Gphn	Q8BUV3	Gephyrin OS=Mus musculus (Mouse) OX=10090 GN=Gphn PE=1 SV=2	83.2	769	0	17.39	15.2435	0.000148936	0	57.54	43.434	0.000348161	0.002	13.705	10.566	8.0436e-05
GN=Gprasp2	Q8BUY8	G-protein coupled receptor-associated sorting protein 2 OS=Mus musculus (Mouse) OX=10090 GN=Gprasp2 PE=1 SV=2	92.7	826	0.001	2.635	3.8945	2.50559e-05	0	16.75	12.389	0.000108848	0.008	2.21	2.577	1.89264e-05
GN=Gpsm1	Q6IR34	G-protein-signaling modulator 1 OS=Mus musculus (Mouse) OX=10090 GN=Gpsm1 PE=1 SV=3	74.3	673	0.0045	8.92	6.7225	7.79241e-05	0	26.035	26.336	0.000157599	0	7.69	7.3805	6.76741e-05
GN=Gpx4	O70325	Phospholipid hydroperoxide glutathione peroxidase OS=Mus musculus (Mouse) OX=10090 GN=Gpx4 PE=1 SV=4	22.2	197	0	4.84	6.608	0.000205359	0.0025	8.235	6.722	0.000217498	0.001	6.23	4.549	0.000158713
GN=Grin1	P35438	Glutamate receptor ionotropic, NMDA 1 OS=Mus musculus (Mouse) OX=10090 GN=Grin1 PE=1 SV=1	105.4	938	0.005	2.475	2.686	2.20641e-05	0	24.04	19.056	0.000133543	0.007	2.53	2.802	1.66665e-05
GN=Gripap1	Q8VD04	GRIP1-associated protein 1 OS=Mus musculus (Mouse) OX=10090 GN=Gripap1 PE=1 SV=1	92.7	806	0.002	3.8	3.726	2.50966e-05	0	41.195	43.76	0.000204652	0	5.835	8.9745	3.79515e-05
GN=Grk2	Q99MK8	Beta-adrenergic receptor kinase 1 OS=Mus musculus (Mouse) OX=10090 GN=Grk2 PE=1 SV=2	79.6	689	0	6.16	4.8595	9.0114e-05	0	7.005	7.6305	4.97837e-05	0.024	2.37	1.885	2.26897e-05
GN=Gsk3b	Q9WV60	Glycogen synthase kinase-3 beta OS=Mus musculus (Mouse) OX=10090 GN=Gsk3b PE=1 SV=2	46.7	420	0.003	0	2.934	5.03917e-05	0	23.64	20.271	0.000294344	0	12.765	8.823	0.000123825
GN=Gsn	P13020	Gelsolin OS=Mus musculus (Mouse) OX=10090 GN=Gsn PE=1 SV=3	85.9	780	0	113.02	73.131	0.000850632	0	155.855	86.037	0.000754788	0	144.48	78.1835	0.000810987
GN=H1-2	P15864	Histone H1.2 OS=Mus musculus (Mouse) OX=10090 GN=H1-2 PE=1 SV=2	21.3	212	0.0005	7.765	7.7895	0.000297289	0	2.37	3.411	6.07426e-05	0.0175	4.09	3.2335	0.000104221
GN=H1-3	P43277	Histone H1.3 OS=Mus musculus (Mouse) OX=10090 GN=H1-3 PE=1 SV=2	22.1	221	0.0005	7.765	7.7895	0.000285182	0	2.37	3.411	5.82689e-05	0.0175	4.09	3.2335	9.99768e-05
GN=H1-4	P43274	Histone H1.4 OS=Mus musculus (Mouse) OX=10090 GN=H1-4 PE=1 SV=2	22	219	0.006	5.27	4.381	0.00013316	0	2.37	3.411	5.88011e-05	0.0175	4.09	3.2335	0.00010089
GN=Hadha	Q8BMS1	Trifunctional enzyme subunit alpha, mitochondrial OS=Mus musculus (Mouse) OX=10090 GN=Hadha PE=1 SV=1	82.6	763	0	2.815	5.0335	2.71247e-05	0	11.35	11.7085	6.59757e-05	0	6.345	8.0455	2.98458e-05
GN=Hap1	O35668	Huntingtin-associated protein 1 OS=Mus musculus (Mouse) OX=10090 GN=Hap1 PE=1 SV=1	70.1	628	0.0205	2.09	1.871	3.29557e-05	0	15.565	14.8105	0.000139811	0	15.905	10.576	0.000133679
GN=Hapln1	Q9QUP5	Hyaluronan and proteoglycan link protein 1 OS=Mus musculus (Mouse) OX=10090 GN=Hapln1 PE=1 SV=1	40.5	356	0	5.7	6.096	0.000118902	0	68.83	66.156	0.000883935	0.042	1.94	1.473	4.39134e-05
GN=Hapln4	Q80WM4	Hyaluronan and proteoglycan link protein 4 OS=Mus musculus (Mouse) OX=10090 GN=Hapln4 PE=2 SV=2	42.8	400	0	2.39	4.877	5.29113e-05	0	18.485	20.1085	0.000232966	0.005	0	2.388	3.56957e-05
GN=Hnrnpa0	Q9CX86	Heterogeneous nuclear ribonucleoprotein A0 OS=Mus musculus (Mouse) OX=10090 GN=Hnrnpa0 PE=1 SV=1	30.5	305	0.011	2.925	5.4215	0.000134177	0	26.64	25.482	0.000390354	0.001	8.825	11.657	0.000177176
GN=Hnrnpa1	P49312	Heterogeneous nuclear ribonucleoprotein A1 OS=Mus musculus (Mouse) OX=10090 GN=Hnrnpa1 PE=1 SV=2	34.2	320	0	12.35	11.9995	0.000194027	0	41.18	31.3895	0.000512539	0	13.93	12.2485	0.000191181
GN=Hnrnpa3	Q8BG05	Heterogeneous nuclear ribonucleoprotein A3 OS=Mus musculus (Mouse) OX=10090 GN=Hnrnpa3 PE=1 SV=1	39.6	379	0	10.655	11.815	0.000217194	0	71.77	52.8095	0.000871061	0.001	12.46	8.5445	0.000142582
GN=Hnrnpd	Q60668	Heterogeneous nuclear ribonucleoprotein D0 OS=Mus musculus (Mouse) OX=10090 GN=Hnrnpd PE=1 SV=2	38.3	355	0	9.065	7.9765	0.000202068	0	38.215	29.314	0.00054346	0	20.555	17.948	0.000272883
GN=Hnrnpf	Q9Z2X1	Heterogeneous nuclear ribonucleoprotein F OS=Mus musculus (Mouse) OX=10090 GN=Hnrnpf PE=1 SV=3	45.7	415	0	23.445	13.5865	0.000176013	0	28.615	22.75	0.000175623	0	21.035	11.937	0.000203325
GN=Hnrnph1	O35737	Heterogeneous nuclear ribonucleoprotein H OS=Mus musculus (Mouse) OX=10090 GN=Hnrnph1 PE=1 SV=3	49.2	449	0	47.69	29.806	0.000553127	0	89.65	55.564	0.000491118	0	26.475	15.337	0.000222747
GN=Hnrnph2	P70333	Heterogeneous nuclear ribonucleoprotein H2 OS=Mus musculus (Mouse) OX=10090 GN=Hnrnph2 PE=1 SV=1	49.2	449	0	28.93	19.4205	0.000193275	0	80.44	50.04	0.000358195	0	20.76	12.966	9.74607e-05
GN=Hnrnph3	D3Z3N4	Heterogeneous nuclear ribonucleoprotein H3 OS=Mus musculus (Mouse) OX=10090 GN=Hnrnph3 PE=1 SV=1	36.8	346	0	2.98	3.733	6.11691e-05	0	7.82	8.2865	0.000123835	0.002	6.9	4.313	8.25334e-05
GN=Hnrnpk	P61979	Heterogeneous nuclear ribonucleoprotein K OS=Mus musculus (Mouse) OX=10090 GN=Hnrnpk PE=1 SV=1	50.9	463	0	29.295	25.7645	0.00035659	0	98.095	69.97	0.000891285	0	86.535	40.458	0.000701073
GN=Hnrnpl	Q8R081	Heterogeneous nuclear ribonucleoprotein L OS=Mus musculus (Mouse) OX=10090 GN=Hnrnpl PE=1 SV=2	63.9	586	0.03	2.6	1.469	3.61169e-05	0.01	2.15	2.07	2.55713e-05	0	15.43	12.062	0.000160067
GN=Hnrnpm	Q9D0E1	Heterogeneous nuclear ribonucleoprotein M OS=Mus musculus (Mouse) OX=10090 GN=Hnrnpm PE=1 SV=3	77.6	729	0.0135	4.805	4.007	5.74221e-05	0	10.855	11.8985	7.35488e-05	0.007	2.58	2.678	2.14447e-05
GN=Hnrnpr	Q8VHM5	Heterogeneous nuclear ribonucleoprotein R OS=Mus musculus (Mouse) OX=10090 GN=Hnrnpr PE=1 SV=1	70.8	632	0.0025	4.7	3.5535	3.75874e-05	0	23.09	11.9115	0.000118797	0.004	2.79	2.98	2.25922e-05
GN=Hnrnpu	Q8VEK3	Heterogeneous nuclear ribonucleoprotein U OS=Mus musculus (Mouse) OX=10090 GN=Hnrnpu PE=1 SV=1	87.9	800	0	11.17	12.8165	0.000117294	0	55.585	32.2965	0.000294865	0.002	5.33	3.7235	3.82361e-05
GN=Homer1	Q9Z2Y3	Homer protein homolog 1 OS=Mus musculus (Mouse) OX=10090 GN=Homer1 PE=1 SV=2	41.4	366	0	41.93	39.732	0.000815836	0	126.135	91.141	0.00153695	0	25.45	22.55	0.000353811
GN=Homer3	Q99JP6	Homer protein homolog 3 OS=Mus musculus (Mouse) OX=10090 GN=Homer3 PE=1 SV=2	39.7	356	0	7.14	8.6065	9.00964e-05	0	49.315	42.2285	0.000559808	0	6.2	5.815	8.0215e-05
GN=Hook3	Q8BUK6	Protein Hook homolog 3 OS=Mus musculus (Mouse) OX=10090 GN=Hook3 PE=1 SV=2	83.2	718	0	2.9	4.299	2.9477e-05	0	18.18	16.817	0.000110384	0	4.975	7.054	3.17163e-05
GN=Hpca	P84075	Neuron-specific calcium-binding protein hippocalcin OS=Mus musculus (Mouse) OX=10090 GN=Hpca PE=1 SV=2	22.4	193	0.0035	3.795	2.941	0.000120942	0	8.92	9.37	0.000200167	0.025	2.57	1.815	8.10009e-05
GN=Hpcal1	P62748	Hippocalcin-like protein 1 OS=Mus musculus (Mouse) OX=10090 GN=Hpcal1 PE=1 SV=2	22.3	193	0	11.04	3.658	0.000411228	0	17.58	16.869	0.000329167	0.025	2.57	1.815	8.10009e-05
GN=Hspa12a	Q8K0U4	Heat shock 70 kDa protein 12A OS=Mus musculus (Mouse) OX=10090 GN=Hspa12a PE=1 SV=1	74.8	675	0	86.48	70.5445	0.000957868	0	74.065	63.38	0.000490473	0	51.97	35.878	0.000384692
GN=Hspa4l	P48722	Heat shock 70 kDa protein 4L OS=Mus musculus (Mouse) OX=10090 GN=Hspa4l PE=1 SV=2	94.3	838	0	8.135	6.97	7.40913e-05	0	15.07	17.5545	8.43786e-05	0.002	12.07	13.7065	7.3813e-05
GN=Hspa8	P63017	Heat shock cognate 71 kDa protein OS=Mus musculus (Mouse) OX=10090 GN=Hspa8 PE=1 SV=1	70.8	646	0	619.095	305.741	0.00610768	0	866.165	374.439	0.00550675	0	1211.35	339.577	0.0088059
GN=Hspa9	P38647	Stress-70 protein, mitochondrial OS=Mus musculus (Mouse) OX=10090 GN=Hspa9 PE=1 SV=3	73.4	679	0	38.735	34.437	0.00041183	0	90.525	99.209	0.000603099	0	71.295	54.595	0.000470725
GN=Hsph1	Q61699	Heat shock protein 105 kDa OS=Mus musculus (Mouse) OX=10090 GN=Hsph1 PE=1 SV=2	96.3	858	0.006	3.43	2.72	2.35756e-05	0	15.13	12.3005	8.11837e-05	0.003	3.93	4.108	1.66413e-05
GN=Immt	Q8CAQ8	MICOS complex subunit Mic60 OS=Mus musculus (Mouse) OX=10090 GN=Immt PE=1 SV=1	83.8	757	0	106.34	95.8635	0.000918665	0	201.32	195.433	0.00116311	0	169.41	117.305	0.00109556
GN=Ina	P46660	Alpha-internexin OS=Mus musculus (Mouse) OX=10090 GN=Ina PE=1 SV=3	55.3	501	0	554.61	247.122	0.00644592	0	459.85	206.196	0.00346642	0	812.44	225.827	0.00693386
GN=Inf2	Q0GNC1	Inverted formin-2 OS=Mus musculus (Mouse) OX=10090 GN=Inf2 PE=1 SV=1	138.5	1273	0	13.385	12.058	5.63504e-05	0	36.95	29.6915	0.000128839	0	26.725	20.874	0.000115888
GN=Iqsec1	Q8R0S2	IQ motif and SEC7 domain-containing protein 1 OS=Mus musculus (Mouse) OX=10090 GN=Iqsec1 PE=1 SV=2	107.9	961	0	29.66	23.9845	0.000268957	0	142.955	70.6575	0.000782864	0	60.655	42.829	0.000322207
GN=Itpka	Q8R071	Inositol-trisphosphate 3-kinase A OS=Mus musculus (Mouse) OX=10090 GN=Itpka PE=1 SV=1	50.9	459	0	88.275	62.6855	0.00130241	0	140.405	91.826	0.00127219	0	58.365	40.011	0.000603529
GN=Kcnj10	Q9JM63	ATP-sensitive inward rectifier potassium channel 10 OS=Mus musculus (Mouse) OX=10090 GN=Kcnj10 PE=1 SV=1	42.4	379	0.005	3.22	2.786	5.33716e-05	0	10.48	9.687	0.000118613	0	3.8	4.873	4.12485e-05
GN=Kiaa1549	Q68FD9	UPF0606 protein KIAA1549 OS=Mus musculus (Mouse) OX=10090 GN=Kiaa1549 PE=1 SV=3	209.1	1940	0	13.76	8.6845	4.29139e-05	0	32.695	31.0025	7.51288e-05	0.0025	8.955	8.7195	2.38258e-05
GN=Kif2a	P28740	Kinesin-like protein KIF2A OS=Mus musculus (Mouse) OX=10090 GN=Kif2a PE=1 SV=2	79.7	705	0	93.015	66.898	0.000776945	0	314.21	161.044	0.00175553	0	225.905	106.994	0.00153072
GN=Kif5a	P33175	Kinesin heavy chain isoform 5A OS=Mus musculus (Mouse) OX=10090 GN=Kif5a PE=1 SV=3	116.9	1027	0	54.835	38.2185	0.000139012	0	109.25	55.031	1.93415e-05	0	63.91	30.949	4.97223e-05
GN=Kif5b	Q61768	Kinesin-1 heavy chain OS=Mus musculus (Mouse) OX=10090 GN=Kif5b PE=1 SV=3	109.5	963	0	36.42	27.6265	7.19101e-05	0	105.385	45.6575	0.00012129	0	54.76	37.287	2.14166e-05
GN=Kif5c	P28738	Kinesin heavy chain isoform 5C OS=Mus musculus (Mouse) OX=10090 GN=Kif5c PE=1 SV=3	109.2	956	0	131.475	108.228	0.000929425	0	235.18	135.7	0.000977498	0	145.94	84.9305	0.000707733
GN=Klc1	O88447	Kinesin light chain 1 OS=Mus musculus (Mouse) OX=10090 GN=Klc1 PE=1 SV=3	61.4	541	0	7.78	7.531	7.82422e-05	0	28.775	24.442	0.000196568	0	9.12	10.715	4.62211e-05
GN=Klc2	O88448	Kinesin light chain 2 OS=Mus musculus (Mouse) OX=10090 GN=Klc2 PE=1 SV=1	66.6	599	0	23.59	20.7165	0.000328627	0	57.68	49.036	0.000445135	0	27.635	23.7695	0.000226637
GN=Lgi1	Q9JIA1	Leucine-rich glioma-inactivated protein 1 OS=Mus musculus (Mouse) OX=10090 GN=Lgi1 PE=1 SV=1	63.6	557	0	9.285	5.5245	0.000128787	0	43.44	41.8875	0.00040606	0	44.905	32.548	0.000448506
GN=Lima1	Q9ERG0	LIM domain and actin-binding protein 1 OS=Mus musculus (Mouse) OX=10090 GN=Lima1 PE=1 SV=3	84	753	0	11.93	13.864	0.000109318	0	9.82	10.42	5.13045e-05	0.002	4.85	4.699	1.89619e-05
GN=Limch1	Q3UH68	LIM and calponin homology domains-containing protein 1 OS=Mus musculus (Mouse) OX=10090 GN=Limch1 PE=1 SV=2	118.1	1057	0.0015	12.43	11.9035	7.69912e-05	0	52.595	52.5495	0.000223281	0	24.625	21.506	0.000111912
GN=Lin7a	Q8JZS0	Protein lin-7 homolog A OS=Mus musculus (Mouse) OX=10090 GN=Lin7a PE=1 SV=2	26	233	0	10.185	13.826	0.000309882	0	39.425	40.717	0.000665423	0	8.44	8.7425	0.000192563
GN=Lin7c	O88952	Protein lin-7 homolog C OS=Mus musculus (Mouse) OX=10090 GN=Lin7c PE=1 SV=2	21.8	197	0	5.765	6.5305	0.000122962	0	26.31	26.8665	0.000261042	0.002	5.72	5.8295	0.000101223
GN=Lrrc73	B2RWC4	Gm88 protein OS=Mus musculus (Mouse) OX=10090 GN=Lrrc73 PE=1 SV=1	33.4	316	0	9.33	12.053	0.000200929	0	8.43	10.521	0.000111882	0.007	3.71	3.2355	4.73283e-05
GN=Lrrfip1	Q3UZ39	Leucine-rich repeat flightless-interacting protein 1 OS=Mus musculus (Mouse) OX=10090 GN=Lrrfip1 PE=1 SV=2	79.2	729	0	3.94	7.0105	2.83898e-05	0	35.805	31.839	0.000143338	0	20.855	17.702	0.000130098
GN=Lrrfip2	Q91WK0	Leucine-rich repeat flightless-interacting protein 2 OS=Mus musculus (Mouse) OX=10090 GN=Lrrfip2 PE=1 SV=1	47.1	415	0	19.915	19.3255	0.000347964	0	82.875	63.939	0.000758378	0	22.835	21.9165	0.000245736
GN=Lsamp	Q8BLK3	Limbic system-associated membrane protein OS=Mus musculus (Mouse) OX=10090 GN=Lsamp PE=1 SV=1	38.1	341	0.001	13.665	7.9405	0.00027655	0	39.07	25.993	0.000615212	0	42.9	17.946	0.000623952
GN=Luzp1	Q8R4U7	Leucine zipper protein 1 OS=Mus musculus (Mouse) OX=10090 GN=Luzp1 PE=1 SV=2	119.2	1068	0	7.4	6.9395	5.76968e-05	0	5.85	7.7395	3.2117e-05	0	6.655	7.3635	2.8007e-05
GN=Lzts3	A2AHG0	Leucine zipper putative tumor suppressor 3 OS=Mus musculus (Mouse) OX=10090 GN=Lzts3 PE=1 SV=1	74.9	700	0	5.8	7.504	6.047e-05	0.0005	8.41	8.4445	5.20119e-05	0.005	6.13	3.9685	4.36984e-05
GN=Macf1	Q9QXZ0	Microtubule-actin cross-linking factor 1 OS=Mus musculus (Mouse) OX=10090 GN=Macf1 PE=1 SV=2	831.4	7354	0	67.915	56.9995	5.41737e-05	0	461.295	432.709	0.000255707	0	144.11	148.643	9.35248e-05
GN=Maged1	Q9QYH6	Melanoma-associated antigen D1 OS=Mus musculus (Mouse) OX=10090 GN=Maged1 PE=1 SV=1	85.6	775	0.018	1.95	1.959	2.61004e-05	0	12.8	12.697	6.64642e-05	0.015	1.65	2.049	2.01718e-05
GN=Mal2	Q8BI08	Protein MAL2 OS=Mus musculus (Mouse) OX=10090 GN=Mal2 PE=1 SV=1	19.1	175	0.011	1.89	2.097	0.00012094	0.0015	2.92	3.12	0.000116399	0.015	1.63	1.815	8.15902e-05
GN=Map1a	Q9QYR6	Microtubule-associated protein 1A OS=Mus musculus (Mouse) OX=10090 GN=Map1a PE=1 SV=2	300	2776	0	226.41	160.656	0.000607152	0	726.585	466.172	0.00118903	0	498.25	306.402	0.000922553
GN=Map1b	P14873	Microtubule-associated protein 1B OS=Mus musculus (Mouse) OX=10090 GN=Map1b PE=1 SV=2	270.1	2464	0	169.36	138.003	0.000449017	0	415.24	282.921	0.000721075	0	360.71	184.077	0.000628422
GN=Map1lc3a	Q91VR7	Microtubule-associated proteins 1A/1B light chain 3A OS=Mus musculus (Mouse) OX=10090 GN=Map1lc3a PE=1 SV=1	14.3	121	0	6.475	7.5235	0.000425672	0	12.74	16.397	0.00062017	0	6.73	6.554	0.000472009
GN=Map1s	Q8C052	Microtubule-associated protein 1S OS=Mus musculus (Mouse) OX=10090 GN=Map1s PE=1 SV=2	102.9	973	0	12.375	12.2655	9.59578e-05	0	8.715	9.913	5.17363e-05	0.007	2.77	2.929	1.6067e-05
GN=Map2	P20357	Microtubule-associated protein 2 OS=Mus musculus (Mouse) OX=10090 GN=Map2 PE=1 SV=2	199	1828	0	219.375	164.464	0.000820187	0	1196.85	683.578	0.00261713	0	874.52	427.81	0.0022533
GN=Map4	P27546	Microtubule-associated protein 4 OS=Mus musculus (Mouse) OX=10090 GN=Map4 PE=1 SV=3	117.4	1125	0	40.365	33.221	0.000266543	0	54.43	31.502	0.000241941	0	6.44	8.036	2.53836e-05
GN=Map6	Q7TSJ2	Microtubule-associated protein 6 OS=Mus musculus (Mouse) OX=10090 GN=Map6 PE=1 SV=2	96.4	906	0	644.805	297.591	0.0040561	0	932.625	354.7	0.00391209	0	1076.62	354.381	0.00487199
GN=Map6d1	Q14BB9	MAP6 domain-containing protein 1 OS=Mus musculus (Mouse) OX=10090 GN=Map6d1 PE=1 SV=1	20.4	191	0	41.76	31.905	0.00130028	0	58.48	56.049	0.00124055	0	19.055	10.8615	0.00058904
GN=Map7	O88735	Ensconsin OS=Mus musculus (Mouse) OX=10090 GN=Map7 PE=1 SV=1	82	730	0	23.69	12.4385	0.000254517	0	38.875	22.1955	0.000284972	0	14.195	7.997	0.000101508
GN=Map7d1	A2AJI0	MAP7 domain-containing protein 1 OS=Mus musculus (Mouse) OX=10090 GN=Map7d1 PE=1 SV=1	93.2	846	0	36.38	30.7445	0.000339722	0	65.46	48.851	0.000423161	0	32.665	22.786	0.000263571
GN=Map7d2	A2AG50	MAP7 domain-containing protein 2 OS=Mus musculus (Mouse) OX=10090 GN=Map7d2 PE=1 SV=1	86	781	0.0015	4.595	5.4325	3.94495e-05	0	5.97	6.4595	3.56751e-05	0.0025	5.905	6.4185	3.74315e-05
GN=Map9	Q3TRR0	Microtubule-associated protein 9 OS=Mus musculus (Mouse) OX=10090 GN=Map9 PE=1 SV=2	73.5	646	0	10.545	11.574	9.68372e-05	0	22.995	20.9805	0.000165817	0	30.735	28.537	0.000204651
GN=Mapk8ip3	Q9ESN9	C-Jun-amino-terminal kinase-interacting protein 3 OS=Mus musculus (Mouse) OX=10090 GN=Mapk8ip3 PE=1 SV=1	147.5	1337	0	10.205	13.175	6.12177e-05	0	27.735	22.973	9.61415e-05	0	15.77	18.862	5.49168e-05
GN=Mapre1	Q61166	Microtubule-associated protein RP/EB family member 1 OS=Mus musculus (Mouse) OX=10090 GN=Mapre1 PE=1 SV=3	30	268	0	5.19	7.993	0.000116711	0	35.935	38.2305	0.000588423	0.007	4.725	5.2155	8.24435e-05
GN=Mapre2	Q8R001	Microtubule-associated protein RP/EB family member 2 OS=Mus musculus (Mouse) OX=10090 GN=Mapre2 PE=1 SV=1	36.9	326	0	20.755	19.6785	0.000394126	0	63.15	57.699	0.000817671	0	62.315	39.4395	0.000860403
GN=Mapre3	Q6PER3	Microtubule-associated protein RP/EB family member 3 OS=Mus musculus (Mouse) OX=10090 GN=Mapre3 PE=1 SV=1	31.9	281	0	52.38	39.483	0.00138239	0	117.86	99.6135	0.0016252	0	114.665	59.4705	0.00163627
GN=Mapt	P10637	Microtubule-associated protein tau OS=Mus musculus (Mouse) OX=10090 GN=Mapt PE=1 SV=3	76.2	733	0	7.045	6.0515	7.02677e-05	0	60.595	38.8805	0.000435215	0.015	4.68	3.197	3.10673e-05
GN=Marcks	P26645	Myristoylated alanine-rich C-kinase substrate OS=Mus musculus (Mouse) OX=10090 GN=Marcks PE=1 SV=2	29.6	309	0	12.485	8.8285	0.000302158	0.0025	30.325	19.028	0.000453878	0.021	7.775	4.9685	0.00012429
GN=Mark1	Q8VHJ5	Serine/threonine-protein kinase MARK1 OS=Mus musculus (Mouse) OX=10090 GN=Mark1 PE=1 SV=2	88.3	795	0	9.47	10.58	3.16417e-05	0	46.45	41.8695	0.000128824	0	33.87	28.5775	0.000119613
GN=Mark2	Q05512	Serine/threonine-protein kinase MARK2 OS=Mus musculus (Mouse) OX=10090 GN=Mark2 PE=1 SV=3	86.3	776	0	19.74	14.9	0.000166436	0	89.36	68.1535	0.000462062	0	42.74	32.9805	0.000230989
GN=Mark3	Q03141	MAP/microtubule affinity-regulating kinase 3 OS=Mus musculus (Mouse) OX=10090 GN=Mark3 PE=1 SV=2	84.3	753	0	20.015	18.8915	0.000167837	0	62.485	48.93	0.000245851	0	37.585	31.7365	0.000155781
GN=Mark4	Q8CIP4	MAP/microtubule affinity-regulating kinase 4 OS=Mus musculus (Mouse) OX=10090 GN=Mark4 PE=1 SV=1	82.6	752	0	7.29	5.261	5.5043e-05	0	36.65	28.159	0.000175445	0.003	18.985	10.9015	0.000117214
GN=Mbp	P04370	Myelin basic protein OS=Mus musculus (Mouse) OX=10090 GN=Mbp PE=1 SV=2	27.2	250	0	671.825	118.983	0.0184741	0	637.42	120.804	0.0113954	0	535.31	105.582	0.0103644
GN=Mdh1	P14152	Malate dehydrogenase, cytoplasmic OS=Mus musculus (Mouse) OX=10090 GN=Mdh1 PE=1 SV=3	36.5	334	0	5.31	7.385	0.000126734	0	40.605	37.196	0.00054819	0	4.76	5.659	9.36119e-05
GN=Mdh2	P08249	Malate dehydrogenase, mitochondrial OS=Mus musculus (Mouse) OX=10090 GN=Mdh2 PE=1 SV=3	35.6	338	0	6.82	11.062	9.25397e-05	0	59.23	52.5955	0.000817402	0.031	2.78	1.641	4.6252e-05
GN=Mff	Q6PCP5	Mitochondrial fission factor OS=Mus musculus (Mouse) OX=10090 GN=Mff PE=1 SV=1	32.9	291	0	6.175	7.3275	0.000142242	0	37.285	33.2825	0.000485974	0	6.06	7.173	0.000107445
GN=Mfhas1	Q3V1N1	Malignant fibrous histiocytoma-amplified sequence 1 homolog OS=Mus musculus (Mouse) OX=10090 GN=Mfhas1 PE=1 SV=2	116.5	1048	0.0045	6.35	2.9775	4.91472e-05	0.008	6.88	2.4875	3.88737e-05	0.0055	10.955	2.964	6.38951e-05
GN=Mical3	Q8CJ19	[F-actin]-monooxygenase MICAL3 OS=Mus musculus (Mouse) OX=10090 GN=Mical3 PE=1 SV=2	223.6	1993	0	37.545	28.8815	0.000148342	0	36.33	24.951	8.33516e-05	0	8.235	9.0205	2.21725e-05
GN=Mink1	Q9JM52	Misshapen-like kinase 1 OS=Mus musculus (Mouse) OX=10090 GN=Mink1 PE=1 SV=3	147.2	1308	0	10.29	6.525	4.78263e-05	0	51.92	26.7745	0.000172601	0	12.73	9.111	4.30271e-05
GN=Mlf2	Q99KX1	Myeloid leukemia factor 2 OS=Mus musculus (Mouse) OX=10090 GN=Mlf2 PE=1 SV=1	28	247	0	12.93	11.9665	0.000420847	0	62.31	50.6695	0.0012285	0	32.74	21.423	0.000760983
GN=Mog	Q61885	Myelin-oligodendrocyte glycoprotein OS=Mus musculus (Mouse) OX=10090 GN=Mog PE=1 SV=1	28.3	246	0	26.48	16.863	0.00120448	0	12.15	10.337	0.000226522	0.004	7.53	4.297	0.000190649
GN=Mpp2	Q9WV34	MAGUK p55 subfamily member 2 OS=Mus musculus (Mouse) OX=10090 GN=Mpp2 PE=1 SV=1	61.5	552	0.005	2.47	2.836	3.66446e-05	0.019	22.25	15.041	0.000201689	0.004	3.11	4.216	2.8321e-05
GN=Mpp3	O88910	MAGUK p55 subfamily member 3 OS=Mus musculus (Mouse) OX=10090 GN=Mpp3 PE=1 SV=2	64.4	568	0	9.325	6.9445	9.15046e-05	0.0145	8.945	6.5965	7.54349e-05	0	6.58	6.926	5.50464e-05
GN=Mrtfb	P59759	Myocardin-related transcription factor B OS=Mus musculus (Mouse) OX=10090 GN=Mrtfb PE=1 SV=1	117.5	1080	0.014	2.79	2.124	1.87295e-05	0.0025	7.315	5.61	3.67463e-05	0.004	4.13	4.186	2.89503e-05
GN=Mtch2	Q791V5	Mitochondrial carrier homolog 2 OS=Mus musculus (Mouse) OX=10090 GN=Mtch2 PE=1 SV=1	33.5	303	0	13.59	12.7465	0.00030505	0	32.07	37.041	0.000459773	0	27.02	20.6095	0.000326422
GN=Mtco2	P00405	Cytochrome c oxidase subunit 2 OS=Mus musculus (Mouse) OX=10090 GN=Mtco2 PE=1 SV=1	26	227	0	44.965	43.8275	0.001552	0	83.34	74.6475	0.00166267	0	132.3	51.606	0.00316222
GN=Myef2	Q8C854	Myelin expression factor 2 OS=Mus musculus (Mouse) OX=10090 GN=Myef2 PE=1 SV=1	63.3	591	0.019	2.49	1.837	3.58114e-05	0.001	17.5	15.5825	0.000132518	0	7.29	9.236	7.93563e-05
GN=Myh10	Q61879	Myosin-10 OS=Mus musculus (Mouse) OX=10090 GN=Myh10 PE=1 SV=2	228.9	1976	0	1361.13	901.67	0.00417929	0	3410.78	1664.67	0.00622004	0	4931.35	1486.59	0.00995707
GN=Myh11	O08638	Myosin-11 OS=Mus musculus (Mouse) OX=10090 GN=Myh11 PE=1 SV=1	226.9	1972	0	180.99	115.609	0.000203142	0	691.74	444.793	0.000785226	0	811.235	324.889	0.000654911
GN=Myh14	Q6URW6	Myosin-14 OS=Mus musculus (Mouse) OX=10090 GN=Myh14 PE=1 SV=1	228.4	2000	0	391.525	322.466	0.00101791	0	985.37	641.896	0.00172796	0	1034.49	423.067	0.00150419
GN=Myh9	Q8VDD5	Myosin-9 OS=Mus musculus (Mouse) OX=10090 GN=Myh9 PE=1 SV=4	226.2	1960	0	1314.01	827.956	0.00391383	0	3367.23	1578.49	0.00612236	0	4863.27	1463.45	0.00991302
GN=Myl12b	Q3THE2	Myosin regulatory light chain 12B OS=Mus musculus (Mouse) OX=10090 GN=Myl12b PE=1 SV=2	19.8	172	0	130.55	80.04	0.00457835	0	377.715	124.999	0.00701642	0	436.545	117.134	0.0100652
GN=Myl4	P09541	Myosin light chain 4 OS=Mus musculus (Mouse) OX=10090 GN=Myl4 PE=1 SV=3	21.1	193	0	8.015	10.388	0.00042651	0	24.95	31.124	0.0006278	0	6.37	8.387	0.000154982
GN=Myl6	Q60605	Myosin light polypeptide 6 OS=Mus musculus (Mouse) OX=10090 GN=Myl6 PE=1 SV=3	16.9	151	0	126.03	98.2425	0.00632098	0	218.48	150.73	0.00627851	0	201.495	86.326	0.00683426
GN=Myl6b	Q8CI43	Myosin light chain 6B OS=Mus musculus (Mouse) OX=10090 GN=Myl6b PE=1 SV=1	22.7	207	0	43.375	19.2565	0.000694392	0	81.425	59.4155	0.0016891	0	64.175	33.7085	0.0014431
GN=Myl9	Q9CQ19	Myosin regulatory light polypeptide 9 OS=Mus musculus (Mouse) OX=10090 GN=Myl9 PE=1 SV=3	19.8	172	0	54.25	45.4915	0.00026901	0	148.1	88.4035	0.000860472	0	205.87	80.6695	0.000730799
GN=Myo18a	Q9JMH9	Unconventional myosin-XVIIIa OS=Mus musculus (Mouse) OX=10090 GN=Myo18a PE=1 SV=2	232.6	2050	0	497.73	340.722	0.00161238	0	1451.13	737.918	0.00286086	0	1624.43	702.911	0.00373063
GN=Myo1b	P46735	Unconventional myosin-Ib OS=Mus musculus (Mouse) OX=10090 GN=Myo1b PE=1 SV=3	128.5	1107	0	6.07	7.9635	3.69684e-05	0	22.54	29.778	0.000113261	0	22.775	28.162	0.000105633
GN=Myo1c	Q9WTI7	Unconventional myosin-Ic OS=Mus musculus (Mouse) OX=10090 GN=Myo1c PE=1 SV=2	121.9	1063	0.001	5.82	4.047	3.8058e-05	0	20.025	18.891	9.4712e-05	0	6.18	7.191	2.81387e-05
GN=Myo1e	E9Q634	Unconventional myosin-Ie OS=Mus musculus (Mouse) OX=10090 GN=Myo1e PE=1 SV=1	126.7	1107	0	18.18	14.069	9.13633e-05	0	41.99	40.226	0.000174491	0.0055	3.28	2.9225	1.35101e-05
GN=Myo5a	Q99104	Unconventional myosin-Va OS=Mus musculus (Mouse) OX=10090 GN=Myo5a PE=1 SV=2	215.4	1853	0	728.42	433.2	0.00271007	0	1513.39	796.65	0.00361067	0	1903.68	708.507	0.00512466
GN=Myo6	Q64331	Unconventional myosin-VI OS=Mus musculus (Mouse) OX=10090 GN=Myo6 PE=1 SV=1	146.3	1265	0	82.295	69.964	0.000472977	0	424.42	233.887	0.00154558	0	440.89	190.973	0.00173151
GN=Nap1l1	P28656	Nucleosome assembly protein 1-like 1 OS=Mus musculus (Mouse) OX=10090 GN=Nap1l1 PE=1 SV=2	45.3	391	0	36.66	19.8355	0.000708183	0	79.12	49.392	0.000849837	0	43.135	23.783	0.00054524
GN=Nap1l4	Q78ZA7	Nucleosome assembly protein 1-like 4 OS=Mus musculus (Mouse) OX=10090 GN=Nap1l4 PE=1 SV=1	42.7	375	0	35.99	25.4075	0.000525971	0	61.28	33.796	0.000534331	0	27.41	22.476	0.000225383
GN=Napa	Q9DB05	Alpha-soluble NSF attachment protein OS=Mus musculus (Mouse) OX=10090 GN=Napa PE=1 SV=1	33.2	295	0	16.595	14.213	0.000170131	0	56.715	67.178	0.000471415	0	32.2	25.4885	0.000175508
GN=Napb	P28663	Beta-soluble NSF attachment protein OS=Mus musculus (Mouse) OX=10090 GN=Napb PE=1 SV=2	33.5	298	0	27.875	30.2315	0.000489002	0	103.135	107.635	0.00123711	0	57.165	44.3465	0.000603021
GN=Napg	Q9CWZ7	Gamma-soluble NSF attachment protein OS=Mus musculus (Mouse) OX=10090 GN=Napg PE=1 SV=1	34.7	312	0	4.01	4.709	0.000100251	0	30.21	35.562	0.000436005	0.004	7.13	3.979	0.000100213
GN=Ncam1	P13595	Neural cell adhesion molecule 1 OS=Mus musculus (Mouse) OX=10090 GN=Ncam1 PE=1 SV=3	119.4	1115	0	18.84	16.887	0.00012086	0	81.31	49.566	0.000326428	0.002	14.915	9.464	6.2486e-05
GN=Ncdn	Q9Z0E0	Neurochondrin OS=Mus musculus (Mouse) OX=10090 GN=Ncdn PE=1 SV=1	78.8	729	0	9.255	7.502	9.84007e-05	0	20.075	20.66	0.000149829	0	6.63	7.842	4.28894e-05
GN=Nckipsd	Q9ESJ4	NCK-interacting protein with SH3 domain OS=Mus musculus (Mouse) OX=10090 GN=Nckipsd PE=1 SV=2	78.5	714	0	13.14	12.0435	0.000129454	0	37.155	32.391	0.000243154	0	18.54	20.041	0.000147574
GN=Ncl	P09405	Nucleolin OS=Mus musculus (Mouse) OX=10090 GN=Ncl PE=1 SV=2	76.7	707	0	22.21	18.6015	0.000187295	0	111.26	81.4405	0.000659522	0	78.08	44.219	0.000538427
GN=Nde1	Q9CZA6	Nuclear distribution protein nudE homolog 1 OS=Mus musculus (Mouse) OX=10090 GN=Nde1 PE=1 SV=1	38.5	344	0	8.01	7.168	0.000105843	0	12.895	10.794	6.93455e-05	0.0045	4.705	3.618	3.90324e-05
GN=Ndel1	Q9ERR1	Nuclear distribution protein nudE-like 1 OS=Mus musculus (Mouse) OX=10090 GN=Ndel1 PE=1 SV=2	38.3	345	0	18.85	18.9585	0.000422637	0	37.21	34.0595	0.000487615	0	7.485	7.8915	0.000107393
GN=Ndufa10	Q99LC3	NADH dehydrogenase [ubiquinone] 1 alpha subcomplex subunit 10, mitochondrial OS=Mus musculus (Mouse) OX=10090 GN=Ndufa10 PE=1 SV=1	40.6	355	0.0015	5.975	5.8235	0.000143769	0	27.755	25.6985	0.000419796	0.003	3.15	4.095	4.02205e-05
GN=Ndufa12	Q7TMF3	NADH dehydrogenase [ubiquinone] 1 alpha subcomplex subunit 12 OS=Mus musculus (Mouse) OX=10090 GN=Ndufa12 PE=1 SV=2	17.1	145	0	12.2	11.5385	0.000574159	0	32.465	34.204	0.000924433	0	7.985	8.202	0.000260193
GN=Ndufa13	Q9ERS2	NADH dehydrogenase [ubiquinone] 1 alpha subcomplex subunit 13 OS=Mus musculus (Mouse) OX=10090 GN=Ndufa13 PE=1 SV=3	16.8	144	0	21.195	18.7535	0.00107305	0	32.21	38.891	0.00106499	0.003	6.28	4.949	0.000257296
GN=Ndufa8	Q9DCJ5	NADH dehydrogenase [ubiquinone] 1 alpha subcomplex subunit 8 OS=Mus musculus (Mouse) OX=10090 GN=Ndufa8 PE=1 SV=3	20	172	0	10.675	15.4665	0.000542831	0	27.075	28.7145	0.000617329	0	7.685	9.0005	0.000219349
GN=Ndufa9	Q9DC69	NADH dehydrogenase [ubiquinone] 1 alpha subcomplex subunit 9, mitochondrial OS=Mus musculus (Mouse) OX=10090 GN=Ndufa9 PE=1 SV=2	42.5	377	0	32.005	25.127	0.000555182	0	59.235	68.3245	0.000665146	0	41.035	31.1725	0.000505763
GN=Ndufb10	Q9DCS9	NADH dehydrogenase [ubiquinone] 1 beta subcomplex subunit 10 OS=Mus musculus (Mouse) OX=10090 GN=Ndufb10 PE=1 SV=3	21	176	0	20.55	16.299	0.000765678	0	25.345	23.648	0.000566715	0	45.955	20.7025	0.00112393
GN=Ndufb11	O09111	NADH dehydrogenase [ubiquinone] 1 beta subcomplex subunit 11, mitochondrial OS=Mus musculus (Mouse) OX=10090 GN=Ndufb11 PE=1 SV=2	17.4	151	0	10.72	8.168	0.000420487	0	13.59	13.506	0.00035508	0.006	3.79	3.146	0.000103531
GN=Ndufb7	Q9CR61	NADH dehydrogenase [ubiquinone] 1 beta subcomplex subunit 7 OS=Mus musculus (Mouse) OX=10090 GN=Ndufb7 PE=1 SV=3	16.3	137	0	3.48	3.973	0.000154486	0	5.3	6.15	0.000156376	0.008	2.99	2.61	0.000114111
GN=Ndufb8	Q9D6J5	NADH dehydrogenase [ubiquinone] 1 beta subcomplex subunit 8, mitochondrial OS=Mus musculus (Mouse) OX=10090 GN=Ndufb8 PE=1 SV=1	21.9	186	0	11.975	6.687	0.000501973	0	19.14	14.0885	0.000432396	0.002	9.74	4.3905	0.000328913
GN=Ndufb9	Q9CQJ8	NADH dehydrogenase [ubiquinone] 1 beta subcomplex subunit 9 OS=Mus musculus (Mouse) OX=10090 GN=Ndufb9 PE=1 SV=3	22	179	0	7.79	4.34	0.000354713	0.0095	9.185	8.94	0.000185739	0	12.35	7.091	0.000349345
GN=Ndufs1	Q91VD9	NADH-ubiquinone oxidoreductase 75 kDa subunit, mitochondrial OS=Mus musculus (Mouse) OX=10090 GN=Ndufs1 PE=1 SV=2	79.7	727	0	54.06	49.5975	0.000464245	0	122.88	96.299	0.000738961	0	161.905	100.122	0.001001
GN=Ndufs2	Q91WD5	NADH dehydrogenase [ubiquinone] iron-sulfur protein 2, mitochondrial OS=Mus musculus (Mouse) OX=10090 GN=Ndufs2 PE=1 SV=1	52.6	463	0	6.015	6.6805	0.000111245	0	84.455	69.8595	0.000831108	0	17.585	17.1325	0.000181318
GN=Ndufs3	Q9DCT2	NADH dehydrogenase [ubiquinone] iron-sulfur protein 3, mitochondrial OS=Mus musculus (Mouse) OX=10090 GN=Ndufs3 PE=1 SV=2	30.1	263	0	9.225	10.6725	0.000278095	0	41.335	38.74	0.000709529	0	45.96	27.23	0.00101705
GN=Ndufs7	Q9DC70	NADH dehydrogenase [ubiquinone] iron-sulfur protein 7, mitochondrial OS=Mus musculus (Mouse) OX=10090 GN=Ndufs7 PE=1 SV=1	24.7	224	0	21.59	18.3305	0.000650937	0	11.63	14.2985	0.000220026	0.0195	6.64	2.6405	0.000168429
GN=Ndufs8	Q8K3J1	NADH dehydrogenase [ubiquinone] iron-sulfur protein 8, mitochondrial OS=Mus musculus (Mouse) OX=10090 GN=Ndufs8 PE=1 SV=1	24	212	0	8.39	10.1555	0.000338368	0.0005	14.05	10.4295	0.000374396	0.001	8.045	6.7555	0.000251704
GN=Ndufv1	Q91YT0	NADH dehydrogenase [ubiquinone] flavoprotein 1, mitochondrial OS=Mus musculus (Mouse) OX=10090 GN=Ndufv1 PE=1 SV=1	50.8	464	0	14.795	7.5	0.000243807	0	76.24	52.658	0.000718807	0	19.97	15.147	0.000207319
GN=Ndufv2	Q9D6J6	NADH dehydrogenase [ubiquinone] flavoprotein 2, mitochondrial OS=Mus musculus (Mouse) OX=10090 GN=Ndufv2 PE=1 SV=2	27.3	248	0	4.22	4.965	0.000124234	0	30.615	31.005	0.000531998	0	29.765	23.1955	0.000479711
GN=Nefh	P19246	Neurofilament heavy polypeptide OS=Mus musculus (Mouse) OX=10090 GN=Nefh PE=1 SV=3	116.9	1090	0	199.475	136.867	0.00108135	0	140.835	88.783	0.00045387	0	203.56	95.8525	0.000543854
GN=Nefl	P08551	Neurofilament light polypeptide OS=Mus musculus (Mouse) OX=10090 GN=Nefl PE=1 SV=5	61.5	543	0	629.125	323.161	0.00725709	0	522.665	262.543	0.00371186	0	890.225	263.324	0.00751126
GN=Nefm	P08553	Neurofilament medium polypeptide OS=Mus musculus (Mouse) OX=10090 GN=Nefm PE=1 SV=4	95.9	848	0	452.15	268.472	0.00327266	0	451.6	231.541	0.00218319	0	748.865	294.883	0.00376667
GN=Negr1	Q80Z24	Neuronal growth regulator 1 OS=Mus musculus (Mouse) OX=10090 GN=Negr1 PE=1 SV=1	37.9	348	0.0025	4.64	5.7795	8.98805e-05	0	25.38	18.44	0.000387538	0.0135	2.465	2.6375	4.29762e-05
GN=Nexn	Q7TPW1	Nexilin OS=Mus musculus (Mouse) OX=10090 GN=Nexn PE=1 SV=3	72.1	607	0.0025	9.76	8.998	0.000117407	0	30.73	25.467	0.000248987	0	13.285	10.1265	0.00012431
GN=Nfasc	Q810U3	Neurofascin OS=Mus musculus (Mouse) OX=10090 GN=Nfasc PE=1 SV=1	137.9	1240	0	27.275	22.779	0.000149459	0	60.35	54.963	0.000215066	0	30.77	22.221	0.000102246
GN=Nfkbil1	O88995	NF-kappa-B inhibitor-like protein 1 OS=Mus musculus (Mouse) OX=10090 GN=Nfkbil1 PE=2 SV=1	43.2	381	0.042	3.87	1.479	0.000106183	0.0225	3.815	1.6385	7.58948e-05	0.028	3.4	1.714	8.20639e-05
GN=Npm1	Q61937	Nucleophosmin OS=Mus musculus (Mouse) OX=10090 GN=Npm1 PE=1 SV=1	32.5	292	0	60.2	43.0285	0.00130722	0	73.325	49.159	0.000903268	0	93.39	57.1445	0.00142126
GN=Nptn	P97300	Neuroplastin OS=Mus musculus (Mouse) OX=10090 GN=Nptn PE=1 SV=3	44.3	397	0	17.57	13.5835	0.000312788	0	52.69	37.076	0.00062014	0	6.99	5.27	7.87566e-05
GN=Nrcam	Q810U4	Neuronal cell adhesion molecule OS=Mus musculus (Mouse) OX=10090 GN=Nrcam PE=1 SV=2	138.4	1256	0	2.55	3.533	1.68507e-05	0	12.29	7.708	5.28487e-05	0	4.13	4.764	2.48936e-05
GN=Nsf	P46460	Vesicle-fusing ATPase OS=Mus musculus (Mouse) OX=10090 GN=Nsf PE=1 SV=2	82.6	744	0	246.025	150.445	0.00231451	0	674.585	378.887	0.00438031	0	1010	389.235	0.00698303
GN=Ntm	Q99PJ0	Neurotrimin OS=Mus musculus (Mouse) OX=10090 GN=Ntm PE=1 SV=2	38	344	0	15.33	8.999	0.000307624	0	25.57	22.88	0.000285123	0.0145	4.765	2.0605	8.69519e-05
GN=Numbl	O08919	Numb-like protein OS=Mus musculus (Mouse) OX=10090 GN=Numbl PE=1 SV=3	64.1	604	0.037	2.51	1.338	3.50406e-05	0	4.35	4.689	3.54694e-05	0.041	4.6	1.487	2.58828e-05
GN=Omg	Q63912	Oligodendrocyte-myelin glycoprotein OS=Mus musculus (Mouse) OX=10090 GN=Omg PE=1 SV=1	49.3	440	0	5.4	5.353	9.62023e-05	0	10.85	9.957	0.000136226	0.0055	3.535	3.123	5.02156e-05
GN=Pabpc1	P29341	Polyadenylate-binding protein 1 OS=Mus musculus (Mouse) OX=10090 GN=Pabpc1 PE=1 SV=2	70.6	636	0	34.555	36.832	0.000421562	0	91.11	82.9135	0.000659247	0	79.97	59.831	0.000627949
GN=Pabpc2	Q62029	Polyadenylate-binding protein OS=Mus musculus (Mouse) OX=10090 GN=Pabpc2 PE=1 SV=1	69	628	0	6.99	6.221	1.57905e-05	0	26.765	24.5645	6.14526e-05	0	19.035	12.991	3.39643e-05
GN=Pabpc4	Q6PHQ9	Polyadenylate-binding protein OS=Mus musculus (Mouse) OX=10090 GN=Pabpc4 PE=1 SV=1	72.2	660	0	11.15	10.377	1.72049e-05	0	36.02	28.435	4.99902e-05	0	24.65	16.5405	4.93768e-05
GN=Pabpc6	Q9D4E6	Polyadenylate-binding protein OS=Mus musculus (Mouse) OX=10090 GN=Pabpc6 PE=1 SV=1	71	643	0	15.53	15.5395	0.000120973	0	40.82	42.7665	0.00021007	0	40.47	25.9725	0.00018812
GN=Palm	Q9Z0P4	Paralemmin-1 OS=Mus musculus (Mouse) OX=10090 GN=Palm PE=1 SV=1	41.6	383	0	6.06	5.735	0.000108074	0	70.24	53.3645	0.00088962	0	13.5	17.1315	0.000198782
GN=Pcbp2	Q61990	Poly(rC)-binding protein 2 OS=Mus musculus (Mouse) OX=10090 GN=Pcbp2 PE=1 SV=1	38.2	362	0.0035	2.7	3.107	5.71717e-05	0	42.525	34.2145	0.000352031	0	7.75	7.295	6.10355e-05
GN=Pclo	Q9QYX7	Protein piccolo OS=Mus musculus (Mouse) OX=10090 GN=Pclo PE=1 SV=4	550.5	5068	0	29.2	33.379	5.35501e-05	0	245.63	223.883	0.000241592	0	104.82	87.1435	0.000101897
GN=Pcsk1n	Q9QXV0	ProSAAS OS=Mus musculus (Mouse) OX=10090 GN=Pcsk1n PE=1 SV=2	27.3	258	0.0005	7.44	8.545	0.000162251	0	13.87	18.661	0.000224154	0.0045	4.17	3.7145	8.5639e-05
GN=Pde4b	B1AWC9	Phosphodiesterase OS=Mus musculus (Mouse) OX=10090 GN=Pde4b PE=1 SV=1	83.2	736	0.0015	11.16	9.5675	8.87201e-05	0	24.14	18.0945	0.000148079	0	36.825	20.79	0.000236197
GN=Pde4d	Q01063	cAMP-specific 3',5'-cyclic phosphodiesterase 4D OS=Mus musculus (Mouse) OX=10090 GN=Pde4d PE=1 SV=2	84.5	747	0.0175	14.28	9.115	0.000110475	0	13.54	12.535	6.48872e-05	0.002	5.4	5.85	3.02757e-05
GN=Pdhb	Q9D051	Pyruvate dehydrogenase E1 component subunit beta, mitochondrial OS=Mus musculus (Mouse) OX=10090 GN=Pdhb PE=1 SV=1	38.9	359	0	10.585	11.042	0.000143471	0	37.36	40.2805	0.000414794	0	4.07	5.896	3.97724e-05
GN=Pgam1	Q9DBJ1	Phosphoglycerate mutase 1 OS=Mus musculus (Mouse) OX=10090 GN=Pgam1 PE=1 SV=3	28.8	254	0.003	4.255	3.6825	0.000164806	0	16.785	15.5425	0.000400522	0	7.19	7.827	0.000184644
GN=Pgam2	O70250	Phosphoglycerate mutase 2 OS=Mus musculus (Mouse) OX=10090 GN=Pgam2 PE=1 SV=3	28.8	253	0.012	2.15	2.057	2.78847e-05	0	18.34	13.347	0.000263836	0.004	2.27	3.694	2.05971e-05
GN=Pgrmc1	O55022	Membrane-associated progesterone receptor component 1 OS=Mus musculus (Mouse) OX=10090 GN=Pgrmc1 PE=1 SV=4	21.7	195	0	5.36	3.305	0.000217072	0	11.55	11.22	0.000252748	0.001	4.08	4.547	8.01702e-05
GN=Phactr1	Q2M3X8	Phosphatase and actin regulator 1 OS=Mus musculus (Mouse) OX=10090 GN=Phactr1 PE=1 SV=1	66.2	580	0	14.835	14.8525	0.00018003	0	79.23	48.081	0.000622213	0	25.955	20.2875	0.000250221
GN=Phb	P67778	Prohibitin OS=Mus musculus (Mouse) OX=10090 GN=Phb PE=1 SV=1	29.8	272	0	37.145	34.9845	0.000990877	0	47.92	49.228	0.000791932	0	28.735	24.498	0.000583562
GN=Phb2	O35129	Prohibitin-2 OS=Mus musculus (Mouse) OX=10090 GN=Phb2 PE=1 SV=1	33.3	299	0	30.755	36.963	0.000762964	0	71.15	77.511	0.00110373	0	41.93	34.861	0.000668375
GN=Phf24	Q80TL4	PHD finger protein 24 OS=Mus musculus (Mouse) OX=10090 GN=Phf24 PE=1 SV=2	45.2	400	0.001	10.965	6.145	0.000155221	0	49.11	32.037	0.000636854	0.004	3.04	3.686	3.56957e-05
GN=Pip4k2a	O70172	Phosphatidylinositol 5-phosphate 4-kinase type-2 alpha OS=Mus musculus (Mouse) OX=10090 GN=Pip4k2a PE=1 SV=1	46.1	405	0	9.945	9.574	0.0001086	0	37.18	27.2905	0.000267783	0.006	4.005	3.684	1.84639e-05
GN=Pip4k2b	Q80XI4	Phosphatidylinositol 5-phosphate 4-kinase type-2 beta OS=Mus musculus (Mouse) OX=10090 GN=Pip4k2b PE=1 SV=1	47.3	416	0	11.955	11.742	0.000131017	0	38.995	27.9555	0.00027497	0	8.3	9.924	7.19025e-05
GN=Pip4k2c	Q91XU3	Phosphatidylinositol 5-phosphate 4-kinase type-2 gamma OS=Mus musculus (Mouse) OX=10090 GN=Pip4k2c PE=1 SV=1	47.3	421	0.001	4.29	4.173	4.80471e-05	0	8.445	9.338	8.64806e-05	0	4.02	6.409	3.71334e-05
GN=Pip5k1c	O70161	Phosphatidylinositol 4-phosphate 5-kinase type-1 gamma OS=Mus musculus (Mouse) OX=10090 GN=Pip5k1c PE=1 SV=2	72.4	661	0	7.6	8.7935	7.72132e-05	0	27.675	19.9425	0.000179351	0	12.375	13.968	8.0728e-05
GN=Pkp4	Q68FH0	Plakophilin-4 OS=Mus musculus (Mouse) OX=10090 GN=Pkp4 PE=1 SV=1	131.5	1190	0	13.215	9.475	7.92467e-05	0	69.875	48.807	0.000291224	0	9.745	7.624	4.55576e-05
GN=Plec	Q9QXS1	Plectin OS=Mus musculus (Mouse) OX=10090 GN=Plec PE=1 SV=3	533.9	4691	0	237.095	214.782	0.000354831	0	447.31	410.865	0.000436298	0	160.695	130.102	0.000173617
GN=Ppfia3	P60469	Liprin-alpha-3 OS=Mus musculus (Mouse) OX=10090 GN=Ppfia3 PE=1 SV=2	133.3	1194	0.017	3.08	1.883	1.77257e-05	0	24.585	19.143	9.86358e-05	0	10.4	7.957	5.23725e-05
GN=Ppp1ca	P62137	Serine/threonine-protein phosphatase PP1-alpha catalytic subunit OS=Mus musculus (Mouse) OX=10090 GN=Ppp1ca PE=1 SV=1	37.5	330	0	50.25	40.683	0.000670566	0	40.48	45.01	0.000409954	0	100.21	61.4335	0.000555346
GN=Ppp1cb	P62141	Serine/threonine-protein phosphatase PP1-beta catalytic subunit OS=Mus musculus (Mouse) OX=10090 GN=Ppp1cb PE=1 SV=3	37.2	327	0	50.04	45.051	0.000470127	0	36.77	39.766	0.000279203	0	92.14	60.4815	0.000565003
GN=Ppp1cc	P63087	Serine/threonine-protein phosphatase PP1-gamma catalytic subunit OS=Mus musculus (Mouse) OX=10090 GN=Ppp1cc PE=1 SV=1	37	323	0	48.115	36.5435	0.000607473	0	36.015	39.465	0.000198076	0	108.135	65.0305	0.000707558
GN=Ppp1r12a	Q9DBR7	Protein phosphatase 1 regulatory subunit 12A OS=Mus musculus (Mouse) OX=10090 GN=Ppp1r12a PE=1 SV=2	114.9	1029	0	21.57	14.1665	0.000159083	0	63.67	43.3065	0.00029228	0	38.7	26.062	0.000200484
GN=Ppp1r12b	Q8BG95	Protein phosphatase 1 regulatory subunit 12B OS=Mus musculus (Mouse) OX=10090 GN=Ppp1r12b PE=1 SV=2	109	976	0	14.28	8.314	0.000103626	0	6.305	7.825	4.43719e-05	0.001	8.405	8.931	3.31112e-05
GN=Ppp1r12c	Q3UMT1	Protein phosphatase 1 regulatory subunit 12C OS=Mus musculus (Mouse) OX=10090 GN=Ppp1r12c PE=1 SV=1	84.6	782	0.0065	2.475	2.473	2.64657e-05	0	18.86	12.479	0.000114973	0.006	2.49	2.616	1.9125e-05
GN=Ppp1r9a	H3BJD6	Protein phosphatase 1, regulatory subunit 9A OS=Mus musculus (Mouse) OX=10090 GN=Ppp1r9a PE=1 SV=1	144.3	1292	0	64.57	51.851	0.000317474	0	64.195	48.821	0.00021239	0	72.325	42.9625	0.000251518
GN=Ppp1r9b	Q6R891	Neurabin-2 OS=Mus musculus (Mouse) OX=10090 GN=Ppp1r9b PE=1 SV=1	89.5	817	0	125.665	66.32	0.000918596	0	162.815	86.7385	0.000967927	0	151.72	75.3095	0.000884923
GN=Ppp2ca	P63330	Serine/threonine-protein phosphatase 2A catalytic subunit alpha isoform OS=Mus musculus (Mouse) OX=10090 GN=Ppp2ca PE=1 SV=1	35.6	309	0	8.265	7.5225	0.000168203	0	17.45	14.3045	0.00017958	0	15.425	15.3295	0.000216706
GN=Ppp2cb	P62715	Serine/threonine-protein phosphatase 2A catalytic subunit beta isoform OS=Mus musculus (Mouse) OX=10090 GN=Ppp2cb PE=1 SV=1	35.6	309	0	8.265	7.5225	0.000168203	0	16.465	12.762	0.000183811	0	15.425	15.3295	0.000216706
GN=Ppp2r1a	Q76MZ3	Serine/threonine-protein phosphatase 2A 65 kDa regulatory subunit A alpha isoform OS=Mus musculus (Mouse) OX=10090 GN=Ppp2r1a PE=1 SV=3	65.3	589	0	30.87	24.153	0.000455201	0	66.135	63.762	0.000540224	0	57.095	47.6345	0.000506684
GN=Ppp3ca	P63328	Serine/threonine-protein phosphatase 2B catalytic subunit alpha isoform OS=Mus musculus (Mouse) OX=10090 GN=Ppp3ca PE=1 SV=1	58.6	521	0.001	3.17	4.328	3.8825e-05	0	47.49	32.329	0.00045337	0.0085	2.74	2.241	2.87058e-05
GN=Prkaca	P05132	cAMP-dependent protein kinase catalytic subunit alpha OS=Mus musculus (Mouse) OX=10090 GN=Prkaca PE=1 SV=3	40.5	351	0	5.82	6.23	0.000107433	0	58.815	46.8325	0.000543943	0	9.865	9.757	0.000119587
GN=Prkacb	P68181	cAMP-dependent protein kinase catalytic subunit beta OS=Mus musculus (Mouse) OX=10090 GN=Prkacb PE=1 SV=2	40.7	351	0	11.405	7.8515	0.000214865	0	50.155	38.908	0.000484325	0	13.03	11.1595	0.000136066
GN=Prkar1b	P12849	cAMP-dependent protein kinase type I-beta regulatory subunit OS=Mus musculus (Mouse) OX=10090 GN=Prkar1b PE=1 SV=2	43.2	381	0.014	2.75	1.965	5.55499e-05	0	18.72	18.9785	0.000148	0	5.38	6.326	0.000112427
GN=Prkar2b	P31324	cAMP-dependent protein kinase type II-beta regulatory subunit OS=Mus musculus (Mouse) OX=10090 GN=Prkar2b PE=1 SV=3	46.1	416	0	8.875	10.682	0.000148125	0	85.895	75.5655	0.000821016	0	20.145	19.7855	0.000196918
GN=Prkcb	P68404	Protein kinase C beta type OS=Mus musculus (Mouse) OX=10090 GN=Prkcb PE=1 SV=4	76.7	671	0.007	9.875	8.5965	0.000121281	0	61.59	38.041	0.000344202	0	41.17	24.97	0.000163849
GN=Prkcg	P63318	Protein kinase C gamma type OS=Mus musculus (Mouse) OX=10090 GN=Prkcg PE=1 SV=1	78.3	697	0	89.94	59.3925	0.000886093	0	284.09	158.07	0.00176965	0	378.4	145.692	0.00268823
GN=Prrt2	E9PUL5	Proline-rich transmembrane protein 2 OS=Mus musculus (Mouse) OX=10090 GN=Prrt2 PE=1 SV=1	35.9	346	0.053	2.34	1.319	5.84619e-05	0.011	29.65	21.436	0.000430042	0	14.47	10.452	0.000135548
GN=Puf60	Q3UEB3	Poly(U)-binding-splicing factor PUF60 OS=Mus musculus (Mouse) OX=10090 GN=Puf60 PE=1 SV=2	60.2	564	0	3.29	4.213	3.75257e-05	0.0025	3.12	4.9975	2.47006e-05	0	5.87	6.555	5.54368e-05
GN=Pura	P42669	Transcriptional activator protein Pur-alpha OS=Mus musculus (Mouse) OX=10090 GN=Pura PE=1 SV=1	34.9	321	0	80.38	50.1395	0.00154768	0	209.74	99.158	0.0024006	0	93.645	35.333	0.00129075
GN=Purb	O35295	Transcriptional activator protein Pur-beta OS=Mus musculus (Mouse) OX=10090 GN=Purb PE=1 SV=3	33.9	324	0	34.83	38.1865	0.000647145	0	150.385	88.988	0.00192889	0	69.475	27.094	0.00090325
GN=Rab10	P61027	Ras-related protein Rab-10 OS=Mus musculus (Mouse) OX=10090 GN=Rab10 PE=1 SV=1	22.5	200	0	8.965	9.685	0.000238644	0	12.87	15.869	0.000324671	0	15.525	13.9225	0.00049713
GN=Rab11fip2	G3XA57	Rab11 family-interacting protein 2 OS=Mus musculus (Mouse) OX=10090 GN=Rab11fip2 PE=1 SV=1	58.2	512	0.005	3.57	3.155	3.95075e-05	0	16.8	18.92	0.000117069	0	12.36	12.945	0.000122134
GN=Rab11fip5	Q8R361	Rab11 family-interacting protein 5 OS=Mus musculus (Mouse) OX=10090 GN=Rab11fip5 PE=1 SV=2	69.5	645	0	6.69	7.474	6.56264e-05	0	46.655	44.9565	0.000309096	0	10.305	12.34	6.95615e-05
GN=Rab14	Q91V41	Ras-related protein Rab-14 OS=Mus musculus (Mouse) OX=10090 GN=Rab14 PE=1 SV=3	23.9	215	0	10.025	9.0515	0.000266302	0	17.735	15.3245	0.000345993	0	8.61	11.084	8.81363e-05
GN=Rab1A	P62821	Ras-related protein Rab-1A OS=Mus musculus (Mouse) OX=10090 GN=Rab1A PE=1 SV=3	22.7	205	0.001	7.97	9.618	0.000339703	0	34.87	41.548	0.000848108	0	8.835	8.741	0.000143277
GN=Rab2a	P53994	Ras-related protein Rab-2A OS=Mus musculus (Mouse) OX=10090 GN=Rab2a PE=1 SV=1	23.5	212	0	8.92	10.411	0.000247372	0	22.01	25.05	0.000434589	0	8.11	11.201	0.000221224
GN=Rab2b	P59279	Ras-related protein Rab-2B OS=Mus musculus (Mouse) OX=10090 GN=Rab2b PE=1 SV=1	24.2	216	0	3.98	3.409	2.4496e-05	0	12.685	12.0555	0.000162053	0.004	3	4.351	2.41253e-05
GN=Rab3a	P63011	Ras-related protein Rab-3A OS=Mus musculus (Mouse) OX=10090 GN=Rab3a PE=1 SV=1	25	220	0	23.525	17.1145	0.00081658	0	50.345	31.5245	0.000848122	0	35.2	22.3285	0.000729444
GN=Rab3b	Q9CZT8	Ras-related protein Rab-3B OS=Mus musculus (Mouse) OX=10090 GN=Rab3b PE=1 SV=1	24.7	219	0.0125	7.07	2.4465	0.000155824	0	8.81	6.596	0.000201604	0	9.31	5.273	7.85228e-05
GN=Rab3c	P62823	Ras-related protein Rab-3C OS=Mus musculus (Mouse) OX=10090 GN=Rab3c PE=1 SV=1	25.9	227	0	9.5	4.585	0.000174799	0	13.135	12.846	0.000252378	0	11.61	10.454	8.51467e-05
GN=Rab3d	P35276	Ras-related protein Rab-3D OS=Mus musculus (Mouse) OX=10090 GN=Rab3d PE=1 SV=1	24.4	219	0	14.3	9.836	0.000327618	0	8.795	7.519	0.000115627	0	40.73	23.592	0.000742398
GN=Rac1	P63001	Ras-related C3 botulinum toxin substrate 1 OS=Mus musculus (Mouse) OX=10090 GN=Rac1 PE=1 SV=1	21.4	192	0	17.645	14.0845	0.00070675	0	37.775	31.4835	0.000938004	0.0045	4.03	3.768	0.000115077
GN=Rac2	Q05144	Ras-related C3 botulinum toxin substrate 2 OS=Mus musculus (Mouse) OX=10090 GN=Rac2 PE=1 SV=1	21.4	192	0.011	3.225	3.043	3.76651e-05	0	4.56	3.71	2.06369e-05	0.002	5.74	4.563	0.000148732
GN=Rack1	P68040	Receptor of activated protein C kinase 1 OS=Mus musculus (Mouse) OX=10090 GN=Rack1 PE=1 SV=3	35.1	317	0	20.41	16.733	0.000487441	0	36.335	32.566	0.000470119	0	9.695	8.212	0.000166195
GN=Rap1a	P62835	Ras-related protein Rap-1A OS=Mus musculus (Mouse) OX=10090 GN=Rap1a PE=1 SV=1	21	184	0	2.76	4.577	0.000230049	0	8.71	10.5015	0.000232864	0	8.02	6.686	0.000254889
GN=Rap1b	Q99JI6	Ras-related protein Rap-1b OS=Mus musculus (Mouse) OX=10090 GN=Rap1b PE=1 SV=2	20.8	184	0	2.76	4.577	0.000230049	0.005	6.89	8.822	0.000180375	0	8.02	6.686	0.000254889
GN=Rbm14	Q8C2Q3	RNA-binding protein 14 OS=Mus musculus (Mouse) OX=10090 GN=Rbm14 PE=1 SV=1	69.4	669	0	13.825	13.3625	0.00015538	0	20.515	20.881	0.000150666	0	6.705	6.9865	4.57233e-05
GN=Rcn2	Q8BP92	Reticulocalbin-2 OS=Mus musculus (Mouse) OX=10090 GN=Rcn2 PE=1 SV=1	37.2	320	0	16.76	15.276	0.000392444	0	79.475	50.804	0.00081326	0	13.91	14.1215	0.00018483
GN=Rhoa	Q9QUI0	Transforming protein RhoA OS=Mus musculus (Mouse) OX=10090 GN=Rhoa PE=1 SV=1	21.8	193	0	9.64	9.415	0.000314422	0	25.44	26.115	0.000776415	0	13.115	12.4675	0.000309963
GN=Rhob	P62746	Rho-related GTP-binding protein RhoB OS=Mus musculus (Mouse) OX=10090 GN=Rhob PE=1 SV=1	22.1	196	0	4.37	6.456	3.44011e-05	0	10.95	8.381	0.000305812	0	5.72	7.027	4.89866e-05
GN=Rhoc	Q62159	Rho-related GTP-binding protein RhoC OS=Mus musculus (Mouse) OX=10090 GN=Rhoc PE=1 SV=2	22	193	0	4.37	6.456	3.49358e-05	0.001	4.71	4.036	3.10566e-05	0	5.72	7.027	4.97481e-05
GN=Rhog	P84096	Rho-related GTP-binding protein RhoG OS=Mus musculus (Mouse) OX=10090 GN=Rhog PE=1 SV=1	21.3	191	0	5.945	7.423	0.000219166	0	20.21	18.9135	0.000442433	0.003	5.21	4.463	0.000163698
GN=Rph3a	P47708	Rabphilin-3A OS=Mus musculus (Mouse) OX=10090 GN=Rph3a PE=1 SV=2	75.4	681	0	9.825	8.2985	7.70087e-05	0	25.19	23.2075	0.00014784	0	9.79	14.045	6.88686e-05
GN=Rpl10	Q6ZWV3	60S ribosomal protein L10 OS=Mus musculus (Mouse) OX=10090 GN=Rpl10 PE=1 SV=3	24.6	214	0	11.795	15.5295	0.000580267	0	41.415	31.4765	0.000962254	0	41.47	27.475	0.0010181
GN=Rpl10a	P53026	60S ribosomal protein L10a OS=Mus musculus (Mouse) OX=10090 GN=Rpl10a PE=1 SV=3	24.9	217	0	22.47	18.9375	0.000760834	0	47.9	38.7125	0.0011464	0	46.94	29.614	0.00146918
GN=Rpl10l	P86048	60S ribosomal protein L10-like OS=Mus musculus (Mouse) OX=10090 GN=Rpl10l PE=2 SV=1	24.5	214	0.0265	2.145	4.379	0.000163374	0	25.32	18.081	0.00044245	0	24.815	14.2825	0.000454478
GN=Rpl11	Q9CXW4	60S ribosomal protein L11 OS=Mus musculus (Mouse) OX=10090 GN=Rpl11 PE=1 SV=4	20.2	178	0	18.13	18.7175	0.000935427	0	20.14	18.4865	0.000493922	0	28.635	12.5215	0.000954678
GN=Rpl12	P35979	60S ribosomal protein L12 OS=Mus musculus (Mouse) OX=10090 GN=Rpl12 PE=1 SV=2	17.8	165	0	19.785	22.153	0.000880858	0	37.83	30.484	0.000896811	0	55.345	31.335	0.00169533
GN=Rpl13	P47963	60S ribosomal protein L13 OS=Mus musculus (Mouse) OX=10090 GN=Rpl13 PE=1 SV=3	24.3	211	0	38.295	33.5745	0.0012729	0	66.175	44.479	0.00150857	0	52.6	26.2585	0.00132573
GN=Rpl13a	P19253	60S ribosomal protein L13a OS=Mus musculus (Mouse) OX=10090 GN=Rpl13a PE=1 SV=4	23.4	203	0	8.99	7.7445	0.000355677	0	20.015	19.76	0.000565156	0	14.7	9.7945	0.000490558
GN=Rpl14	Q9CR57	60S ribosomal protein L14 OS=Mus musculus (Mouse) OX=10090 GN=Rpl14 PE=1 SV=3	23.5	217	0	18.865	15.0475	0.000570086	0	34.485	22.833	0.000726146	0	41.33	19.6435	0.00104629
GN=Rpl15	Q9CZM2	60S ribosomal protein L15 OS=Mus musculus (Mouse) OX=10090 GN=Rpl15 PE=1 SV=4	24.1	204	0	19.455	11.837	0.000865784	0	44.88	25.759	0.00110411	0	39.395	25.7475	0.00107465
GN=Rpl17	Q9CPR4	60S ribosomal protein L17 OS=Mus musculus (Mouse) OX=10090 GN=Rpl17 PE=1 SV=3	21.4	184	0.002	4.67	6.64	0.00027738	0	30.5	25.955	0.000892005	0	19.51	13.4095	0.000749939
GN=Rpl18	P35980	60S ribosomal protein L18 OS=Mus musculus (Mouse) OX=10090 GN=Rpl18 PE=1 SV=3	21.6	188	0	19.635	17.275	0.000658025	0	41.965	30.4895	0.00110032	0	68.285	30.888	0.00192005
GN=Rpl18a	P62717	60S ribosomal protein L18a OS=Mus musculus (Mouse) OX=10090 GN=Rpl18a PE=1 SV=1	20.7	176	0.0025	4.735	4.946	0.000232523	0	31.72	31.2955	0.000816151	0	24.175	9.517	0.000861305
GN=Rpl19	P84099	60S ribosomal protein L19 OS=Mus musculus (Mouse) OX=10090 GN=Rpl19 PE=1 SV=1	23.5	196	0	28.34	22.997	0.000788361	0	43.405	31.6235	0.000864272	0	17.675	10.618	0.000308675
GN=Rpl21	O09167	60S ribosomal protein L21 OS=Mus musculus (Mouse) OX=10090 GN=Rpl21 PE=1 SV=3	18.6	160	0	38.48	21.7495	0.0015405	0	42.03	40.917	0.00113922	0	47.315	30.315	0.00132133
GN=Rpl22	P67984	60S ribosomal protein L22 OS=Mus musculus (Mouse) OX=10090 GN=Rpl22 PE=1 SV=2	14.8	128	0	13.85	16.017	0.000729429	0	24.735	27.791	0.000929229	0.003	4.31	4.141	0.000111549
GN=Rpl23	P62830	60S ribosomal protein L23 OS=Mus musculus (Mouse) OX=10090 GN=Rpl23 PE=1 SV=1	14.9	140	0	27.68	19.6435	0.00153381	0	26.85	34.968	0.000987554	0	3.74	7.906	0.000101988
GN=Rpl23a	P62751	60S ribosomal protein L23a OS=Mus musculus (Mouse) OX=10090 GN=Rpl23a PE=1 SV=1	17.7	156	0	22.92	22.001	0.001185	0	38.59	39.5635	0.00127799	0	28.185	19.4195	0.00113508
GN=Rpl24	Q8BP67	60S ribosomal protein L24 OS=Mus musculus (Mouse) OX=10090 GN=Rpl24 PE=1 SV=2	17.8	157	0	25.245	19.686	0.00131226	0	28.61	26.4505	0.000860487	0	29.355	14.221	0.00102827
GN=Rpl26	P61255	60S ribosomal protein L26 OS=Mus musculus (Mouse) OX=10090 GN=Rpl26 PE=1 SV=1	17.2	145	0	21.835	15.6985	0.00120515	0	67.405	64.289	0.002565	0	27.3	15.64	0.00118597
GN=Rpl27	P61358	60S ribosomal protein L27 OS=Mus musculus (Mouse) OX=10090 GN=Rpl27 PE=1 SV=2	15.8	136	0	13.78	12.4755	0.00113961	0	28.71	33.2955	0.00116638	0	25.17	17.086	0.00126445
GN=Rpl27a	P14115	60S ribosomal protein L27a OS=Mus musculus (Mouse) OX=10090 GN=Rpl27a PE=1 SV=5	16.6	148	0	9.88	10.012	0.00056252	0	20.3	17.8925	0.000637546	0.001	10.54	8.834	0.000417941
GN=Rpl28	P41105	60S ribosomal protein L28 OS=Mus musculus (Mouse) OX=10090 GN=Rpl28 PE=1 SV=2	15.7	137	0	18.41	17.4665	0.00121195	0	37.12	30.7655	0.00146292	0	26.14	13.0775	0.00112133
GN=Rpl29	P47915	60S ribosomal protein L29 OS=Mus musculus (Mouse) OX=10090 GN=Rpl29 PE=1 SV=2	17.6	160	0	12.92	11.0185	0.000580616	0	14.815	13.071	0.000643143	0.001	14.32	6.0655	0.000573542
GN=Rpl3	P27659	60S ribosomal protein L3 OS=Mus musculus (Mouse) OX=10090 GN=Rpl3 PE=1 SV=3	46.1	403	0	5.25	5.7535	7.64518e-05	0	84.86	51.568	0.000988836	0	12.485	11.9175	0.000169521
GN=Rpl30	P62889	60S ribosomal protein L30 OS=Mus musculus (Mouse) OX=10090 GN=Rpl30 PE=1 SV=2	12.8	115	0	18.31	16.926	0.00108387	0	45.07	49.6155	0.00150051	0	5.39	6.776	0.000124159
GN=Rpl31	P62900	60S ribosomal protein L31 OS=Mus musculus (Mouse) OX=10090 GN=Rpl31 PE=1 SV=1	14.5	125	0	17.71	10.7115	0.00107807	0	31.005	30.2375	0.00129431	0.0065	4.145	2.531	0.000176759
GN=Rpl32	P62911	60S ribosomal protein L32 OS=Mus musculus (Mouse) OX=10090 GN=Rpl32 PE=1 SV=2	15.9	135	0.035	2.6	1.592	0.000149836	0.001	25.69	24.2915	0.000723218	0	4.88	4.985	0.000105765
GN=Rpl35	Q6ZWV7	60S ribosomal protein L35 OS=Mus musculus (Mouse) OX=10090 GN=Rpl35 PE=1 SV=1	14.5	123	0	10.75	11.7125	0.0008375	0	17.78	26.4145	0.00101078	0.005	3.74	3.388	0.000127099
GN=Rpl4	Q9D8E6	60S ribosomal protein L4 OS=Mus musculus (Mouse) OX=10090 GN=Rpl4 PE=1 SV=3	47.1	419	0	31.8	41.33	0.000693754	0	141.61	108.998	0.00156743	0	43.755	46.3165	0.000564635
GN=Rpl5	P47962	60S ribosomal protein L5 OS=Mus musculus (Mouse) OX=10090 GN=Rpl5 PE=1 SV=3	34.4	297	0	56.735	43.3675	0.00135805	0	99.99	89.1845	0.0016563	0	46.695	26.0625	0.000744988
GN=Rpl6	P47911	60S ribosomal protein L6 OS=Mus musculus (Mouse) OX=10090 GN=Rpl6 PE=1 SV=3	33.5	296	0	24.275	26.2105	0.000634022	0	74.625	68.0665	0.0013103	0	71.19	36.249	0.00144325
GN=Rpl7	P14148	60S ribosomal protein L7 OS=Mus musculus (Mouse) OX=10090 GN=Rpl7 PE=1 SV=2	31.4	270	0	16.725	20.5555	0.000497374	0	90.255	75.589	0.00168275	0	65.07	37.8565	0.00125123
GN=Rpl7a	P12970	60S ribosomal protein L7a OS=Mus musculus (Mouse) OX=10090 GN=Rpl7a PE=1 SV=2	30	266	0	20.79	16.738	0.000542875	0	73.08	63.2035	0.00137401	0	72.405	43.663	0.00160367
GN=Rpl8	P62918	60S ribosomal protein L8 OS=Mus musculus (Mouse) OX=10090 GN=Rpl8 PE=1 SV=2	28	257	0	27.73	22.214	0.000839185	0	52.065	38.952	0.00100077	0	46	29.5125	0.000999834
GN=Rpl9	P51410	60S ribosomal protein L9 OS=Mus musculus (Mouse) OX=10090 GN=Rpl9 PE=2 SV=2	21.9	192	0	16.505	14.988	0.0005892	0	39.685	46.344	0.000843255	0	25.945	16.775	0.000593029
GN=Rpl9-ps6	A0A140T8T4	60S ribosomal protein L9 OS=Mus musculus (Mouse) OX=10090 GN=Rpl9-ps6 PE=3 SV=1	21.8	192	0	16.505	14.988	0.0005892	0	39.685	46.344	0.000843255	0	25.945	16.775	0.000593029
GN=Rplp1	P47955	60S acidic ribosomal protein P1 OS=Mus musculus (Mouse) OX=10090 GN=Rplp1 PE=1 SV=1	11.5	114	0	17.735	13.6155	0.000915943	0	23.455	20.6265	0.000649008	0.002	25.35	12.0105	0.00102256
GN=Rplp2	P99027	60S acidic ribosomal protein P2 OS=Mus musculus (Mouse) OX=10090 GN=Rplp2 PE=1 SV=3	11.6	115	0	37.915	26.4815	0.00169136	0	57.99	71.591	0.00151985	0.002	5.04	6.3545	0.000192129
GN=Rplp2-ps1	A0A5F8MPY2	Uncharacterized protein OS=Mus musculus (Mouse) OX=10090 GN=Rplp2-ps1 PE=3 SV=1	11.6	115	0	35.915	24.4645	0.00152175	0	47.365	55.3745	0.00099809	0.005	3.065	3.0585	9.90101e-05
GN=Rps10	P63325	40S ribosomal protein S10 OS=Mus musculus (Mouse) OX=10090 GN=Rps10 PE=1 SV=1	18.9	165	0	27.485	20.811	0.00119018	0	68.21	47.2865	0.00179433	0	14.235	11.3745	0.000418148
GN=Rps11	P62281	40S ribosomal protein S11 OS=Mus musculus (Mouse) OX=10090 GN=Rps11 PE=1 SV=3	18.4	158	0	17.885	15.975	0.000975003	0	43.89	43.6855	0.00158783	0	27.245	17.627	0.00106695
GN=Rps13	P62301	40S ribosomal protein S13 OS=Mus musculus (Mouse) OX=10090 GN=Rps13 PE=1 SV=2	17.2	151	0	24.405	18.72	0.00131293	0	41.895	35.463	0.00145598	0	25.765	15.7995	0.000862068
GN=Rps15	P62843	40S ribosomal protein S15 OS=Mus musculus (Mouse) OX=10090 GN=Rps15 PE=1 SV=2	17	145	0	24.245	13.4345	0.000986206	0	67.04	62.7355	0.00187067	0	22.33	11.922	0.000539075
GN=Rps15a	P62245	40S ribosomal protein S15a OS=Mus musculus (Mouse) OX=10090 GN=Rps15a PE=1 SV=2	14.8	130	0	7.38	8.1365	0.000636805	0	40.03	27.2765	0.00150928	0	6.62	5.761	0.000219666
GN=Rps17	P63276	40S ribosomal protein S17 OS=Mus musculus (Mouse) OX=10090 GN=Rps17 PE=1 SV=2	15.5	135	0	19.445	16.9555	0.000987809	0	73.585	81.6125	0.00232662	0	34.66	16.472	0.00115801
GN=Rps18	P62270	40S ribosomal protein S18 OS=Mus musculus (Mouse) OX=10090 GN=Rps18 PE=1 SV=3	17.7	152	0	34.695	28.5125	0.00190623	0	81.43	61.336	0.00241222	0	21.36	9.9765	0.000706578
GN=Rps18-ps5	A0A1Y7VKY1	40S ribosomal protein S18 OS=Mus musculus (Mouse) OX=10090 GN=Rps18-ps5 PE=3 SV=1	17.7	152	0	34.695	28.5125	0.00190623	0	81.43	61.336	0.00241222	0	21.36	9.9765	0.000706578
GN=Rps18-ps6	F6YVP7	40S ribosomal protein S18 OS=Mus musculus (Mouse) OX=10090 GN=Rps18-ps6 PE=3 SV=2	17.7	152	0	30.7	27.1625	0.00140049	0	79.59	60.4225	0.00224748	0	21.36	9.9765	0.000706578
GN=Rps2	P25444	40S ribosomal protein S2 OS=Mus musculus (Mouse) OX=10090 GN=Rps2 PE=1 SV=3	31.2	293	0	16.865	12.977	0.000425411	0	62.625	56.587	0.00103883	0	29.96	16.7045	0.000566102
GN=Rps23	P62267	40S ribosomal protein S23 OS=Mus musculus (Mouse) OX=10090 GN=Rps23 PE=1 SV=3	15.8	143	0	15.88	13.2315	0.000797644	0	24.595	19.9015	0.000802284	0	11.88	6.122	0.000437292
GN=Rps24	P62849	40S ribosomal protein S24 OS=Mus musculus (Mouse) OX=10090 GN=Rps24 PE=1 SV=1	15.4	133	0	14.285	15.3875	0.00077453	0	31.72	28.538	0.000959429	0	13.545	7.983	0.000459984
GN=Rps25	P62852	40S ribosomal protein S25 OS=Mus musculus (Mouse) OX=10090 GN=Rps25 PE=1 SV=1	13.7	125	0	8.94	9.9025	0.000746936	0	26.81	21.617	0.00106391	0.005	5.19	3.404	0.000250131
GN=Rps27a	P62983	Ubiquitin-40S ribosomal protein S27a OS=Mus musculus (Mouse) OX=10090 GN=Rps27a PE=1 SV=2	17.9	156	0	36.045	15.1035	0.00145634	0	114.815	31.03	0.00326365	0	64.425	16.517	0.00208743
GN=Rps3	P62908	40S ribosomal protein S3 OS=Mus musculus (Mouse) OX=10090 GN=Rps3 PE=1 SV=1	26.7	243	0	35.33	20.666	0.000980412	0	186.685	118.294	0.00331307	0	56.285	32.096	0.00124765
GN=Rps3a	P97351	40S ribosomal protein S3a OS=Mus musculus (Mouse) OX=10090 GN=Rps3a PE=1 SV=3	29.9	264	0	33.54	34.7595	0.00113406	0	152.98	106.323	0.00267971	0	32.575	20.971	0.000800805
GN=Rps4x	P62702	40S ribosomal protein S4, X isoform OS=Mus musculus (Mouse) OX=10090 GN=Rps4x PE=1 SV=2	29.6	263	0	26.325	27.476	0.000907637	0	111.72	108.215	0.00211123	0	35.48	32.7655	0.000757288
GN=Rps5	P97461	40S ribosomal protein S5 OS=Mus musculus (Mouse) OX=10090 GN=Rps5 PE=1 SV=3	22.9	204	0.0185	3.3	2.897	0.000153326	0	42.84	36.8375	0.000809147	0	8.925	8.6055	0.000223258
GN=Rps6	P62754	40S ribosomal protein S6 OS=Mus musculus (Mouse) OX=10090 GN=Rps6 PE=1 SV=1	28.7	249	0	8.14	10.976	0.000208733	0	90.9	88.9285	0.00149838	0	27.09	24.749	0.000520059
GN=Rps7	P62082	40S ribosomal protein S7 OS=Mus musculus (Mouse) OX=10090 GN=Rps7 PE=2 SV=1	22.1	194	0	24.27	17.0615	0.000957718	0	37.895	41.484	0.000867751	0	56.645	37.045	0.00143304
GN=Rps8	P62242	40S ribosomal protein S8 OS=Mus musculus (Mouse) OX=10090 GN=Rps8 PE=1 SV=2	24.2	208	0	36.585	20.131	0.000944132	0	94.96	48.3835	0.00172169	0	44.855	22.8865	0.00102618
GN=Rps9	Q6ZWN5	40S ribosomal protein S9 OS=Mus musculus (Mouse) OX=10090 GN=Rps9 PE=1 SV=3	22.6	194	0	21.84	16.922	0.00096496	0	44.21	40.026	0.00138732	0	43.735	18.492	0.00145587
GN=Rpsa	P14206	40S ribosomal protein SA OS=Mus musculus (Mouse) OX=10090 GN=Rpsa PE=1 SV=4	32.8	295	0	29.63	22.1915	0.000595537	0	127.07	82.3505	0.00167189	0	25.045	14.9855	0.000381379
GN=Rtn1	Q8K0T0	Reticulon-1 OS=Mus musculus (Mouse) OX=10090 GN=Rtn1 PE=1 SV=1	83.5	780	0	5.95	6.242	6.66341e-05	0.0025	10.38	4.1	9.23042e-05	0.004	3.07	4.209	2.00425e-05
GN=Rufy3	Q9D394	Protein RUFY3 OS=Mus musculus (Mouse) OX=10090 GN=Rufy3 PE=1 SV=1	53	469	0	9.91	10.556	0.000132385	0	92.56	61.028	0.000932566	0	9.97	10.023	9.27767e-05
GN=Samm50	Q8BGH2	Sorting and assembly machinery component 50 homolog OS=Mus musculus (Mouse) OX=10090 GN=Samm50 PE=1 SV=1	51.8	469	0.005	2.31	2.658	4.51269e-05	0	45.305	42.642	0.000420099	0	7.73	7.042	8.04436e-05
GN=Sdhb	Q9CQA3	Succinate dehydrogenase [ubiquinone] iron-sulfur subunit, mitochondrial OS=Mus musculus (Mouse) OX=10090 GN=Sdhb PE=1 SV=1	31.8	282	0.001	4.85	4.241	0.00014346	0.0005	8.6	5.1435	0.000178509	0.004	1.92	3.048	5.06322e-05
GN=Septin5	Q9Z2Q6	Septin-5 OS=Mus musculus (Mouse) OX=10090 GN=Septin5 PE=1 SV=2	42.7	369	0.04	4.84	1.275	0.000114713	0	38.055	36.179	0.000598032	0	5.8	7.298	8.28968e-05
GN=Septin7	O55131	Septin-7 OS=Mus musculus (Mouse) OX=10090 GN=Septin7 PE=1 SV=1	50.5	436	0	21.115	20.47	0.000358698	0	43.175	32.615	0.000510459	0.007	1.95	2.838	3.58559e-05
GN=Sfpq	Q8VIJ6	Splicing factor, proline- and glutamine-rich OS=Mus musculus (Mouse) OX=10090 GN=Sfpq PE=1 SV=1	75.4	699	0	26.37	23.635	0.000263489	0	21.07	14.1405	0.000121959	0	23.76	18.754	0.00021053
GN=Sfxn3	Q91V61	Sideroflexin-3 OS=Mus musculus (Mouse) OX=10090 GN=Sfxn3 PE=1 SV=1	35.4	321	0	22.24	18.5425	0.000454236	0	34.94	39.6875	0.00043237	0	15.055	13.5335	0.000237176
GN=Sfxn5	Q925N0	Sideroflexin-5 OS=Mus musculus (Mouse) OX=10090 GN=Sfxn5 PE=1 SV=2	37.3	342	0.024	1.845	2.424	9.14574e-05	0	9.47	11.1755	0.000147191	0	4.37	7.263	4.37302e-05
GN=Sgip1	Q8VD37	SH3-containing GRB2-like protein 3-interacting protein 1 OS=Mus musculus (Mouse) OX=10090 GN=Sgip1 PE=1 SV=1	86	806	0	37.895	23.7965	0.000305226	0	34.34	38.389	0.000175747	0	6.15	7.421	3.543e-05
GN=Shank1	D3YZU1	SH3 and multiple ankyrin repeat domains protein 1 OS=Mus musculus (Mouse) OX=10090 GN=Shank1 PE=1 SV=1	226.2	2167	0.0135	8.285	4.902	3.39674e-05	0	73.615	57.1555	0.000142405	0	24.45	19.754	4.59545e-05
GN=Shank2	Q80Z38	SH3 and multiple ankyrin repeat domains protein 2 OS=Mus musculus (Mouse) OX=10090 GN=Shank2 PE=1 SV=2	158.9	1476	0	5.135	6.1595	2.80436e-05	0	41.74	32.811	0.000132059	0	9.68	8.9475	3.61526e-05
GN=Shank3	Q4ACU6	SH3 and multiple ankyrin repeat domains protein 3 OS=Mus musculus (Mouse) OX=10090 GN=Shank3 PE=1 SV=3	185.3	1730	0.001	3.095	3.829	1.19631e-05	0	51.37	40.628	0.000131888	0	5.24	7.773	1.8073e-05
GN=Shisa7	Q8C3Q5	Protein shisa-7 OS=Mus musculus (Mouse) OX=10090 GN=Shisa7 PE=1 SV=3	58.3	558	0.008	3.03	2.373	3.79292e-05	0.0005	6.675	7.48	6.52479e-05	0.006	2.3	3.058	2.80165e-05
GN=Sipa1l1	Q8C0T5	Signal-induced proliferation-associated 1-like protein 1 OS=Mus musculus (Mouse) OX=10090 GN=Sipa1l1 PE=1 SV=2	196.9	1782	0.0015	5.445	4.1585	2.3228e-05	0	23.23	19.6135	5.65631e-05	0	3.535	5.278	1.23989e-05
GN=Sirpa	P97797	Tyrosine-protein phosphatase non-receptor type substrate 1 OS=Mus musculus (Mouse) OX=10090 GN=Sirpa PE=1 SV=2	56.4	513	0.004	4.16	3.186	7.88609e-05	0.0005	10.04	9.689	0.000100182	0.031	4.83	1.633	6.09481e-05
GN=Skp1	Q9WTX5	S-phase kinase-associated protein 1 OS=Mus musculus (Mouse) OX=10090 GN=Skp1 PE=1 SV=3	18.7	163	0.034	2.87	1.602	0.000124097	0	15.805	17.496	0.000361976	0.007	5.93	2.718	0.000191818
GN=Skt	A2AQ25	Sickle tail protein OS=Mus musculus (Mouse) OX=10090 GN=Skt PE=1 SV=1	212.9	1946	0	20.91	17.9455	6.90087e-05	0	44.325	34.0195	0.000101848	0	7.795	7.728	2.70729e-05
GN=Slc12a5	Q91V14	Solute carrier family 12 member 5 OS=Mus musculus (Mouse) OX=10090 GN=Slc12a5 PE=1 SV=2	126.2	1138	0	3.88	5.888	3.55498e-05	0	54.16	39.5985	0.00024175	0.003	4.68	4.5515	1.94155e-05
GN=Slc1a2	P43006	Excitatory amino acid transporter 2 OS=Mus musculus (Mouse) OX=10090 GN=Slc1a2 PE=1 SV=1	62	572	0	149.815	75.1225	0.00195596	0	297.835	128.178	0.00243654	0	278.715	86.841	0.00239408
GN=Slc1a3	P56564	Excitatory amino acid transporter 1 OS=Mus musculus (Mouse) OX=10090 GN=Slc1a3 PE=1 SV=2	59.6	543	0	30.715	22.6675	0.000319229	0	78.165	54.3625	0.000609274	0	26.795	20.1935	0.000232242
GN=Slc25a11	Q9CR62	Mitochondrial 2-oxoglutarate/malate carrier protein OS=Mus musculus (Mouse) OX=10090 GN=Slc25a11 PE=1 SV=3	34.1	314	0	13.58	13.2225	0.000263646	0	51.765	53.645	0.000750506	0	6.985	9.803	0.000117996
GN=Slc25a12	Q8BH59	Calcium-binding mitochondrial carrier protein Aralar1 OS=Mus musculus (Mouse) OX=10090 GN=Slc25a12 PE=1 SV=1	74.5	677	0	48.795	55.3625	0.000503374	0	104.64	102.944	0.000682203	0	39.665	42.761	0.000253251
GN=Slc25a13	Q9QXX4	Calcium-binding mitochondrial carrier protein Aralar2 OS=Mus musculus (Mouse) OX=10090 GN=Slc25a13 PE=1 SV=1	74.4	676	0.016	3.985	4.525	1.7529e-05	0	12.595	14.1425	2.77745e-05	0	6.63	7.934	2.76032e-05
GN=Slc25a18	Q9DB41	Mitochondrial glutamate carrier 2 OS=Mus musculus (Mouse) OX=10090 GN=Slc25a18 PE=1 SV=4	34.1	320	0	5.545	4.355	7.53282e-05	0	14.795	10.628	0.000138287	0.009	2.07	2.503	1.62846e-05
GN=Slc25a22	Q9D6M3	Mitochondrial glutamate carrier 1 OS=Mus musculus (Mouse) OX=10090 GN=Slc25a22 PE=1 SV=1	34.6	323	0	9.18	8.7465	0.000226437	0	34.52	33.6855	0.000459817	0.0015	5.53	4.5765	0.000116805
GN=Slc25a4	P48962	ADP/ATP translocase 1 OS=Mus musculus (Mouse) OX=10090 GN=Slc25a4 PE=1 SV=4	32.9	298	0	35.14	28.369	0.00112506	0	141.52	88.1325	0.00221427	0	98.745	42.7345	0.0018514
GN=Slc25a5	P51881	ADP/ATP translocase 2 OS=Mus musculus (Mouse) OX=10090 GN=Slc25a5 PE=1 SV=3	32.9	298	0	23.16	13.7385	0.000373662	0	100.96	53.2095	0.000952858	0	67.83	28.9665	0.000609861
GN=Slc3a2	P10852	4F2 cell-surface antigen heavy chain OS=Mus musculus (Mouse) OX=10090 GN=Slc3a2 PE=1 SV=1	58.3	526	0.0025	6.955	7.2095	9.97014e-05	0	49.56	45.101	0.000427323	0.01	2.85	2.445	2.97209e-05
GN=Slc6a1	P31648	Sodium- and chloride-dependent GABA transporter 1 OS=Mus musculus (Mouse) OX=10090 GN=Slc6a1 PE=1 SV=2	67	599	0	10.7	7.7735	0.00010209	0	32.865	23.242	0.000205603	0	14.475	9.7025	8.68219e-05
GN=Slc8a2	Q8K596	Sodium/calcium exchanger 2 OS=Mus musculus (Mouse) OX=10090 GN=Slc8a2 PE=1 SV=1	100.6	921	0	9.08	7.4065	6.79228e-05	0	44.005	25.5815	0.000218503	0	7.5	7.431	3.39483e-05
GN=Snap25	P60879	Synaptosomal-associated protein 25 OS=Mus musculus (Mouse) OX=10090 GN=Snap25 PE=1 SV=1	23.3	206	0	113.85	95.973	0.00342042	0	177.51	125.671	0.00325518	0	92.795	52.1065	0.00185954
GN=Snap47	Q8R570	Synaptosomal-associated protein 47 OS=Mus musculus (Mouse) OX=10090 GN=Snap47 PE=1 SV=1	46.5	413	0	43.29	33.8715	0.000648051	0	120.89	92.914	0.00120073	0	47.545	31.5435	0.000491328
GN=Snap91	Q61548	Clathrin coat assembly protein AP180 OS=Mus musculus (Mouse) OX=10090 GN=Snap91 PE=1 SV=1	91.8	901	0	12.74	10.884	0.000112252	0	32.59	17.797	0.000166313	0	14.005	12.6525	6.78999e-05
GN=Snph	Q80U23	Syntaphilin OS=Mus musculus (Mouse) OX=10090 GN=Snph PE=1 SV=3	53.7	495	0	19.9	18.739	0.00025654	0	83.44	40.136	0.00070943	0	26.43	19.5855	0.000260237
GN=Snx3	O70492	Sorting nexin-3 OS=Mus musculus (Mouse) OX=10090 GN=Snx3 PE=1 SV=3	18.7	162	0.007	5.19	3.485	0.000252617	0	15.775	14.545	0.000469718	0	9.26	5.679	0.000386004
GN=Soga3	Q6NZL0	Protein SOGA3 OS=Mus musculus (Mouse) OX=10090 GN=Soga3 PE=1 SV=2	103.4	945	0	10.805	9.282	7.69003e-05	0.0025	35.735	28.9955	0.000192523	0	17.85	20.4	9.92583e-05
GN=Sorbs1	Q62417	Sorbin and SH3 domain-containing protein 1 OS=Mus musculus (Mouse) OX=10090 GN=Sorbs1 PE=1 SV=2	143	1290	0	31.735	28.594	0.000168276	0	25.81	19.469	8.89354e-05	0	13.29	17.195	4.5324e-05
GN=Specc1	Q5SXY1	Cytospin-B OS=Mus musculus (Mouse) OX=10090 GN=Specc1 PE=1 SV=2	118	1067	0	8.095	6.044	5.77509e-05	0	17.2	17.3035	7.6363e-05	0	10.06	13.952	4.01451e-05
GN=Spire1	Q52KF3	Protein spire homolog 1 OS=Mus musculus (Mouse) OX=10090 GN=Spire1 PE=1 SV=1	68.4	598	0	27.805	22.8695	0.000394479	0	49.38	30.4215	0.000403278	0	20.76	14.1125	0.000191537
GN=Sptan1	P16546	Spectrin alpha chain, non-erythrocytic 1 OS=Mus musculus (Mouse) OX=10090 GN=Sptan1 PE=1 SV=4	284.4	2472	0	8061.4	3057.12	0.0202511	0	5949.64	2555.95	0.00919272	0	8925.77	2417.38	0.0156977
GN=Sptb	P15508	Spectrin beta chain, erythrocytic OS=Mus musculus (Mouse) OX=10090 GN=Sptb PE=1 SV=4	245.1	2128	0	357.16	245.123	0.000740775	0	294.965	169.992	0.000222558	0	170.06	79.613	4.73622e-05
GN=Sptbn1	Q62261	Spectrin beta chain, non-erythrocytic 1 OS=Mus musculus (Mouse) OX=10090 GN=Sptbn1 PE=1 SV=2	274.1	2363	0	5313.01	2401.51	0.0136866	0	4628.12	2116.26	0.00759492	0	5674.68	1736.01	0.0104738
GN=Sptbn2	Q68FG2	Spectrin beta chain OS=Mus musculus (Mouse) OX=10090 GN=Sptbn2 PE=1 SV=1	270.8	2388	0	2655.45	1396.64	0.00665286	0	1796.24	1060.55	0.00266998	0	1949.69	860.273	0.00319365
GN=Sptbn4	E9PX29	Spectrin beta chain OS=Mus musculus (Mouse) OX=10090 GN=Sptbn4 PE=1 SV=1	288.6	2561	0	134.745	87.548	0.000156195	0	135.825	82.409	7.76886e-05	0	73.455	37.7215	3.38251e-05
GN=Srcin1	Q9QWI6	SRC kinase signaling inhibitor 1 OS=Mus musculus (Mouse) OX=10090 GN=Srcin1 PE=1 SV=2	134.8	1250	0	199.83	134.903	0.00104781	0	508.47	262.672	0.00173242	0	368.645	161.951	0.00136421
GN=Srgap1	Q91Z69	SLIT-ROBO Rho GTPase-activating protein 1 OS=Mus musculus (Mouse) OX=10090 GN=Srgap1 PE=1 SV=2	121.4	1062	0	3.31	4.849	1.90469e-05	0	8.04	6.223	3.22514e-05	0	16.65	8.125	3.36118e-05
GN=Srgap2	Q91Z67	SLIT-ROBO Rho GTPase-activating protein 2 OS=Mus musculus (Mouse) OX=10090 GN=Srgap2 PE=1 SV=2	120.7	1071	0	3.31	4.849	1.88869e-05	0	18.705	18.0665	7.00348e-05	0	22.765	14.5655	0.000110449
GN=Srsf3	P84104	Serine/arginine-rich splicing factor 3 OS=Mus musculus (Mouse) OX=10090 GN=Srsf3 PE=1 SV=1	19.3	164	0.008	2.9	2.341	0.000129052	0	16.13	15.5675	0.0004904	0	10.05	12.357	0.000571946
GN=Strn	O55106	Striatin OS=Mus musculus (Mouse) OX=10090 GN=Strn PE=1 SV=2	85.9	780	0.001	3.05	3.765	2.65336e-05	0	13.61	14.939	6.31869e-05	0	7.01	11.056	4.00851e-05
GN=Strn3	Q9ERG2	Striatin-3 OS=Mus musculus (Mouse) OX=10090 GN=Strn3 PE=1 SV=1	87.1	796	0.008	2.85	2.367	2.65886e-05	0	15.125	14.0465	7.94182e-05	0	3.23	8.068	1.96397e-05
GN=Strn4	P58404	Striatin-4 OS=Mus musculus (Mouse) OX=10090 GN=Strn4 PE=1 SV=2	81.6	760	0.004	2.51	2.731	2.7848e-05	0	13.96	12.338	9.85843e-05	0.004	3.925	3.3355	2.99636e-05
GN=Stx1a	O35526	Syntaxin-1A OS=Mus musculus (Mouse) OX=10090 GN=Stx1a PE=1 SV=3	33	288	0	12.38	13.9845	0.000262471	0	46.305	35.6555	0.00071861	0	5.95	8.002	7.67183e-05
GN=Stx1b	P61264	Syntaxin-1B OS=Mus musculus (Mouse) OX=10090 GN=Stx1b PE=1 SV=1	33.2	288	0	85.68	79.3315	0.00168755	0	217.94	122.394	0.00290686	0	54.91	37.276	0.000808437
GN=Stxbp1	O08599	Syntaxin-binding protein 1 OS=Mus musculus (Mouse) OX=10090 GN=Stxbp1 PE=1 SV=2	67.5	594	0	98.435	49.021	0.00120481	0	298.655	147.671	0.00235812	0	85.78	69.2865	0.000729548
GN=Syn1	O88935	Synapsin-1 OS=Mus musculus (Mouse) OX=10090 GN=Syn1 PE=1 SV=2	74.1	706	0	74.95	70.471	0.000743537	0	127.145	102.061	0.000708724	0	112.765	84.406	0.000734811
GN=Syn2	Q64332	Synapsin-2 OS=Mus musculus (Mouse) OX=10090 GN=Syn2 PE=1 SV=2	63.3	586	0	52.43	38.7755	0.00045794	0	153.32	89.359	0.000960707	0	40.265	36.455	0.00021793
GN=Syncrip	Q7TMK9	Heterogeneous nuclear ribonucleoprotein Q OS=Mus musculus (Mouse) OX=10090 GN=Syncrip PE=1 SV=2	69.6	623	0	6.67	6.599	8.34263e-05	0	26.435	15.383	0.000144441	0	7.75	7.436	6.05587e-05
GN=Syngap1	F6SEU4	Ras/Rap GTPase-activating protein SynGAP OS=Mus musculus (Mouse) OX=10090 GN=Syngap1 PE=1 SV=2	148.1	1340	0	52.16	41.9535	0.000286605	0	267.5	149.525	0.00093309	0	107.455	76.6195	0.000378968
GN=Syngr1	O55100	Synaptogyrin-1 OS=Mus musculus (Mouse) OX=10090 GN=Syngr1 PE=1 SV=2	25.6	234	0.0015	6.8	3.4105	0.000222114	0	16.37	8.0225	0.000306679	0.004	2.48	3.573	6.68085e-05
GN=Syngr3	Q8R191	Synaptogyrin-3 OS=Mus musculus (Mouse) OX=10090 GN=Syngr3 PE=1 SV=1	24.5	229	0.001	10.205	4.5535	0.00031734	0	10.895	8.2235	0.000224424	0.004	3.47	3.351	6.23506e-05
GN=Synpo	Q8CC35	Synaptopodin OS=Mus musculus (Mouse) OX=10090 GN=Synpo PE=1 SV=2	99.5	929	0	138.035	110.802	0.00104202	0	108.1	102.609	0.00047684	0	56.6	40.359	0.000303296
GN=Syp	Q62277	Synaptophysin OS=Mus musculus (Mouse) OX=10090 GN=Syp PE=1 SV=2	34	314	0.021	3.345	1.9085	9.96128e-05	0	22.99	11.597	0.000388861	0.0475	3.36	1.338	4.76297e-05
GN=Syt1	P46096	Synaptotagmin-1 OS=Mus musculus (Mouse) OX=10090 GN=Syt1 PE=1 SV=1	47.4	421	0	54.02	36.4605	0.000777426	0	190.855	87.959	0.0019295	0	63.845	36.3955	0.00074941
GN=Syt2	P46097	Synaptotagmin-2 OS=Mus musculus (Mouse) OX=10090 GN=Syt2 PE=1 SV=1	47.2	422	0	22.72	14.7545	0.0001752	0	99.64	49.869	0.000545671	0	21.13	13.764	0.000118982
GN=Tagln2	Q9WVA4	Transgelin-2 OS=Mus musculus (Mouse) OX=10090 GN=Tagln2 PE=1 SV=4	22.4	199	0	60.3	19.752	0.000300753	0	60.67	21.7635	0.000254303	0	127.465	23.9835	0.000424149
GN=Tagln3	Q9R1Q8	Transgelin-3 OS=Mus musculus (Mouse) OX=10090 GN=Tagln3 PE=1 SV=1	22.5	199	0	468.965	211.404	0.0152599	0	357.235	159.478	0.00733586	0	884.615	185.638	0.022654
GN=Thy1	P01831	Thy-1 membrane glycoprotein OS=Mus musculus (Mouse) OX=10090 GN=Thy1 PE=1 SV=1	18.1	162	0	38.995	33.4065	0.0015475	0	25.37	30.6145	0.000648211	0	93.66	53.1195	0.00290372
GN=Tjp1	P39447	Tight junction protein ZO-1 OS=Mus musculus (Mouse) OX=10090 GN=Tjp1 PE=1 SV=2	194.6	1745	0	29.155	26.124	0.000105132	0	115.585	86.7135	0.000288075	0	51.22	46.2315	0.000146089
GN=Tjp2	Q9Z0U1	Tight junction protein ZO-2 OS=Mus musculus (Mouse) OX=10090 GN=Tjp2 PE=1 SV=2	131.2	1167	0	28.59	26.465	0.000160413	0	124.295	77.4925	0.000469276	0	52.1	29.0985	0.00022224
GN=Tmod1	P49813	Tropomodulin-1 OS=Mus musculus (Mouse) OX=10090 GN=Tmod1 PE=1 SV=2	40.4	359	0	38.355	30.0795	0.00074687	0	100.6	75.9175	0.00104441	0	49.85	41.9475	0.000603024
GN=Tmod2	Q9JKK7	Tropomodulin-2 OS=Mus musculus (Mouse) OX=10090 GN=Tmod2 PE=1 SV=2	39.5	351	0	343.155	155.913	0.00561939	0	462.685	186.208	0.00462888	0	740.24	185.529	0.00889793
GN=Tnr	Q8BYI9	Tenascin-R OS=Mus musculus (Mouse) OX=10090 GN=Tnr PE=1 SV=2	149.5	1358	0	20.305	18.187	0.000105302	0	108.365	82.144	0.000344654	0	72.59	47.143	0.000222257
GN=Tollip	Q9QZ06	Toll-interacting protein OS=Mus musculus (Mouse) OX=10090 GN=Tollip PE=1 SV=1	30.3	274	0	15.855	11.704	0.000377667	0	41.525	41.3185	0.000582778	0	16.455	13.335	0.00027786
GN=Tom1	O88746	Target of Myb protein 1 OS=Mus musculus (Mouse) OX=10090 GN=Tom1 PE=1 SV=1	54.3	492	0	15.615	14.2145	0.000147705	0	26.05	27.308	0.000226522	0	12.945	10.884	0.000136102
GN=Tom1l2	Q5SRX1	TOM1-like protein 2 OS=Mus musculus (Mouse) OX=10090 GN=Tom1l2 PE=1 SV=1	55.6	507	0	12.58	7.0075	0.000142411	0	40.615	40.5965	0.000329731	0	74.6	56.5255	0.000710636
GN=Tomm22	Q9CPQ3	Mitochondrial import receptor subunit TOM22 homolog OS=Mus musculus (Mouse) OX=10090 GN=Tomm22 PE=1 SV=3	15.5	142	0	16.2	11.9435	0.000647619	0	32.735	21.194	0.000709827	0.002	9.14	4.796	0.000201103
GN=Tomm70	Q9CZW5	Mitochondrial import receptor subunit TOM70 OS=Mus musculus (Mouse) OX=10090 GN=Tomm70 PE=1 SV=2	67.5	611	0	5.28	4.435	6.92783e-05	0	46.79	33.7375	0.000382054	0.001	10.96	6.02	8.62255e-05
GN=Tpgs1	Q99MS8	Tubulin polyglutamylase complex subunit 1 OS=Mus musculus (Mouse) OX=10090 GN=Tpgs1 PE=1 SV=1	32.6	303	0	3.16	4.638	0.000103229	0	12.23	15.8955	0.000183909	0	11.56	6.25	0.000141369
GN=Tpm1	P58771	Tropomyosin alpha-1 chain OS=Mus musculus (Mouse) OX=10090 GN=Tpm1 PE=1 SV=1	32.7	284	0	109.395	92.188	0.00165693	0	275.31	196.843	0.00279017	0	470.685	177.522	0.00546929
GN=Tpm3	P21107	Tropomyosin alpha-3 chain OS=Mus musculus (Mouse) OX=10090 GN=Tpm3 PE=1 SV=3	33	285	0	139.845	105.153	0.000941591	0	260.355	190.371	0.0013452	0	491.775	176.089	0.0031877
GN=Tpm3-rs7	D3Z2H9	Tropomyosin 3, related sequence 7 OS=Mus musculus (Mouse) OX=10090 GN=Tpm3-rs7 PE=3 SV=1	29	248	0	163.085	135.876	0.0029731	0	330.17	231.686	0.00371877	0	538.65	192.905	0.00579555
GN=Tpm4	Q6IRU2	Tropomyosin alpha-4 chain OS=Mus musculus (Mouse) OX=10090 GN=Tpm4 PE=1 SV=3	28.5	248	0	23.78	27.8365	0.000655216	0	67.475	71.67	0.0010905	0	30.095	27.27	0.00073333
GN=Tppp	Q7TQD2	Tubulin polymerization-promoting protein OS=Mus musculus (Mouse) OX=10090 GN=Tppp PE=1 SV=1	23.6	218	0.025	3.855	4.33	0.000143479	0	21.65	21.4035	0.000491365	0	4.485	6.0925	6.86043e-05
GN=Trim3	Q9R1R2	Tripartite motif-containing protein 3 OS=Mus musculus (Mouse) OX=10090 GN=Trim3 PE=1 SV=1	80.7	744	0.006	5.24	2.428	5.68939e-05	0	26.145	32.6305	0.000154046	0.0055	8.2	8.0455	6.21265e-05
GN=Trim46	Q7TNM2	Tripartite motif-containing protein 46 OS=Mus musculus (Mouse) OX=10090 GN=Trim46 PE=1 SV=1	83.4	759	0	12.325	14.9165	9.63625e-05	0	41.245	44.841	0.000203289	0	12.515	14.7495	7.11972e-05
GN=Tsc22d4	Q9EQN3	TSC22 domain family protein 4 OS=Mus musculus (Mouse) OX=10090 GN=Tsc22d4 PE=1 SV=2	40	387	0	16.75	16.269	0.000240048	0	12.335	17.3975	0.00010527	0	12.01	16.1245	0.000136134
GN=Tuba1c	P68373	Tubulin alpha-1C chain OS=Mus musculus (Mouse) OX=10090 GN=Tuba1c PE=1 SV=1	49.9	449	0	887.73	227.012	0.00114738	0	985.265	283.507	0.00093846	0	1175.02	194.167	0.000701941
GN=Tubb4a	Q9D6F9	Tubulin beta-4A chain OS=Mus musculus (Mouse) OX=10090 GN=Tubb4a PE=1 SV=3	49.6	444	0	1796.8	434.724	0.0166906	0	1639.29	592.074	0.00837332	0	1897.46	366.649	0.0105864
GN=Tubb5	P99024	Tubulin beta-5 chain OS=Mus musculus (Mouse) OX=10090 GN=Tubb5 PE=1 SV=1	49.6	444	0	1892.39	424.251	0.0127998	0	1928.33	576.744	0.00716368	0	2227.2	362.445	0.0091448
GN=Tufm	Q8BFR5	Elongation factor Tu, mitochondrial OS=Mus musculus (Mouse) OX=10090 GN=Tufm PE=1 SV=1	49.5	452	0	63.08	60.8865	0.0010552	0	175.36	133.378	0.00173246	0	28.84	29.6405	0.00032108
GN=Twf1	Q91YR1	Twinfilin-1 OS=Mus musculus (Mouse) OX=10090 GN=Twf1 PE=1 SV=2	40.1	350	0	23.24	20.19	0.000443889	0	61.15	46.5255	0.000633226	0	90.555	42.164	0.00109982
GN=Twf2	Q9Z0P5	Twinfilin-2 OS=Mus musculus (Mouse) OX=10090 GN=Twf2 PE=1 SV=1	39.4	349	0	14.025	14.949	0.000286041	0	57.13	56.9765	0.000614806	0	33.39	30.1585	0.000338502
GN=Uba52	P62984	Ubiquitin-60S ribosomal protein L40 OS=Mus musculus (Mouse) OX=10090 GN=Uba52 PE=1 SV=2	14.7	128	0	34.775	13.285	0.00162347	0	107.355	23.9015	0.0034597	0	64.425	16.517	0.00254405
GN=Ubb	P0CG49	Polyubiquitin-B OS=Mus musculus (Mouse) OX=10090 GN=Ubb PE=2 SV=1	34.3	305	0	34.775	13.285	0.000681326	0	107.355	23.9015	0.00145194	0	64.425	16.517	0.00106767
GN=Ubc	P0CG50	Polyubiquitin-C OS=Mus musculus (Mouse) OX=10090 GN=Ubc PE=1 SV=2	82.5	734	0	34.775	13.285	0.000283112	0	107.355	23.9015	0.000603327	0	64.425	16.517	0.00044365
GN=Uqcrc1	Q9CZ13	Cytochrome b-c1 complex subunit 1, mitochondrial OS=Mus musculus (Mouse) OX=10090 GN=Uqcrc1 PE=1 SV=2	52.8	480	0	41.315	35.4885	0.000602663	0	120.955	102.344	0.00111434	0	78.55	57.9795	0.000842671
GN=Uqcrc2	Q9DB77	Cytochrome b-c1 complex subunit 2, mitochondrial OS=Mus musculus (Mouse) OX=10090 GN=Uqcrc2 PE=1 SV=1	48.2	453	0	81.645	77.6655	0.00120915	0	196.725	163.259	0.00177954	0	158.215	121.688	0.0017093
GN=Uqcrfs1	Q9CR68	Cytochrome b-c1 complex subunit Rieske, mitochondrial OS=Mus musculus (Mouse) OX=10090 GN=Uqcrfs1 PE=1 SV=1	29.3	274	0	14.68	7.3485	0.000453201	0	26.12	16.355	0.000407174	0	19.695	13.602	0.000480026
GN=Usp5	P56399	Ubiquitin carboxyl-terminal hydrolase 5 OS=Mus musculus (Mouse) OX=10090 GN=Usp5 PE=1 SV=1	95.8	858	0.003	8.25	7.0765	6.11223e-05	0	66.2	58.8685	0.000360757	0	28.54	19.6825	0.000141027
GN=Vamp1	Q62442	Vesicle-associated membrane protein 1 OS=Mus musculus (Mouse) OX=10090 GN=Vamp1 PE=1 SV=1	12.9	118	0	24.095	24.1065	0.000708822	0	39.15	28.812	0.000669671	0.008	5.69	2.552	0.000105988
GN=Vamp2	P63044	Vesicle-associated membrane protein 2 OS=Mus musculus (Mouse) OX=10090 GN=Vamp2 PE=1 SV=2	12.7	116	0	48.405	53.489	0.00205449	0	97.495	65.124	0.00262395	0	26.06	18.3985	0.000767732
GN=Vamp3	P63024	Vesicle-associated membrane protein 3 OS=Mus musculus (Mouse) OX=10090 GN=Vamp3 PE=1 SV=1	11.5	103	0	21.02	21.2635	0.000438636	0	56.675	37.147	0.000879719	0	15.23	11.4595	0.000331961
GN=Vapa	Q9WV55	Vesicle-associated membrane protein-associated protein A OS=Mus musculus (Mouse) OX=10090 GN=Vapa PE=1 SV=2	27.8	249	0.001	7.01	8.7855	0.000193227	0	58.745	55.401	0.00103806	0	9.25	11.56	0.000200848
GN=Vapb	Q9QY76	Vesicle-associated membrane protein-associated protein B OS=Mus musculus (Mouse) OX=10090 GN=Vapb PE=1 SV=3	26.9	243	0	19.54	18.5315	0.000588569	0	25.725	28.664	0.000496739	0.003	6.735	7.225	0.000139666
GN=Vdac1	Q60932	Voltage-dependent anion-selective channel protein 1 OS=Mus musculus (Mouse) OX=10090 GN=Vdac1 PE=1 SV=3	32.3	296	0	146.75	122.762	0.00327747	0	543.555	248.002	0.00659398	0	441.415	168.733	0.00677726
GN=Vdac2	Q60930	Voltage-dependent anion-selective channel protein 2 OS=Mus musculus (Mouse) OX=10090 GN=Vdac2 PE=1 SV=2	31.7	295	0	36.33	21.3485	0.000879338	0	148.525	82.2765	0.00212191	0	127.525	63.8145	0.00229057
GN=Vdac3	Q60931	Voltage-dependent anion-selective channel protein 3 OS=Mus musculus (Mouse) OX=10090 GN=Vdac3 PE=1 SV=1	30.7	283	0	19.98	20.01	0.000498565	0	98.15	78.844	0.00139964	0	87.36	52.881	0.00137874
GN=Vgf	Q0VGU4	Neurosecretory protein VGF OS=Mus musculus (Mouse) OX=10090 GN=Vgf PE=1 SV=1	68.2	617	0.013	3.23	2.824	3.35432e-05	0.0025	11.985	4.8655	0.000126745	0.0185	2.39	1.905	2.42394e-05
GN=Vsnl1	P62761	Visinin-like protein 1 OS=Mus musculus (Mouse) OX=10090 GN=Vsnl1 PE=1 SV=2	22.1	191	0	12.18	7.2895	0.000481476	0.0015	20.41	17.5475	0.000570504	0.001	3.24	4.674	8.18491e-05
GN=Wdr1	O88342	WD repeat-containing protein 1 OS=Mus musculus (Mouse) OX=10090 GN=Wdr1 PE=1 SV=3	66.4	606	0.0055	3.265	2.6	5.16146e-05	0	15.31	16.0785	0.000141409	0	14.975	14.251	0.000126751
GN=Wdr37	Q8CBE3	WD repeat-containing protein 37 OS=Mus musculus (Mouse) OX=10090 GN=Wdr37 PE=1 SV=1	55	496	0	9.62	8.176	0.000122346	0	22.335	11.4	0.000209355	0.004	3.7	2.864	2.87869e-05
GN=Wdr47	Q8CGF6	WD repeat-containing protein 47 OS=Mus musculus (Mouse) OX=10090 GN=Wdr47 PE=1 SV=2	102.2	920	0	21.92	18.5795	0.000191469	0	73.005	48.232	0.000370292	0	18.015	15.982	0.000106034
GN=Ywhab	Q9CQV8	14-3-3 protein beta/alpha OS=Mus musculus (Mouse) OX=10090 GN=Ywhab PE=1 SV=3	28.1	246	0	84.3	78.1205	0.0011139	0	142.545	109.994	0.00143499	0	123.35	56.867	0.00130311
GN=Ywhae	P62259	14-3-3 protein epsilon OS=Mus musculus (Mouse) OX=10090 GN=Ywhae PE=1 SV=1	29.2	255	0	59.035	58.3905	0.00147321	0	160.71	132.451	0.00223197	0	91.505	45.5495	0.00148348
GN=Ywhag	P61982	14-3-3 protein gamma OS=Mus musculus (Mouse) OX=10090 GN=Ywhag PE=1 SV=2	28.3	247	0	129.015	109.897	0.00286371	0	169	121.266	0.00208143	0	166.37	75.6425	0.00247867
GN=Ywhah	P68510	14-3-3 protein eta OS=Mus musculus (Mouse) OX=10090 GN=Ywhah PE=1 SV=2	28.2	246	0	42.915	46.741	0.0006957	0	91.22	83.701	0.0012704	0	101.57	43.792	0.00102825
GN=Ywhaq	P68254	14-3-3 protein theta OS=Mus musculus (Mouse) OX=10090 GN=Ywhaq PE=1 SV=1	27.8	245	0	33.595	27.4165	0.000555567	0	103.47	92.28	0.00117733	0	93.06	37.439	0.000897081
GN=Ywhaz	P63101	14-3-3 protein zeta/delta OS=Mus musculus (Mouse) OX=10090 GN=Ywhaz PE=1 SV=1	27.8	245	0	106.455	94.37	0.00252325	0	165.86	148.179	0.00226313	0	201.755	83.2145	0.00349196
GN=Znrd2	P56873	Protein ZNRD2 OS=Mus musculus (Mouse) OX=10090 GN=Znrd2 PE=1 SV=1	21.3	199	0	4.62	4.744	0.000203295	0	5.04	4.958	0.000129421	0.041	2.36	1.485	7.85587e-05

## Sheet: Overlap(cultured neuron&brain)
Gene Name	Uniprot Assession	Description	MW_kDa	Number_AAs	αII-spectrin co-IP from brain				βII-spectrin co-IP from brain				α-adducin co-IP from brain				αII-spectrin co-IP from DIV20 cultured neurons				βII-spectrin co-IP from DIV20 cultured neurons				α-adducin co-IP from DIV20 cultured neurons
					Average exp_q_value	Average score_Sequest_HT	Average sum_PEP_Score	Average dNSAF	Average exp_q_value	Average score_Sequest_HT	Average sum_PEP_Score	Average dNSAF	Average exp_q_value	Average score_Sequest_HT	Average sum_PEP_Score	Average dNSAF	Average exp_q_value	Average score_Sequest_HT	Average sum_PEP_Score	Average dNSAF	Average exp_q_value	Average score_Sequest_HT	Average sum_PEP_Score	Average dNSAF	Average exp_q_value	Average score_Sequest_HT	Average sum_PEP_Score	Average dNSAF
GN=Ablim1	Q8K4G5	Actin-binding LIM protein 1 OS=Mus musculus (Mouse) OX=10090 GN=Ablim1 PE=1 SV=1	96.7	861	0	178.075	77.238	0.00142397	0	116.415	60.042	0.000571743	0	38.99	31.1575	0.000210016	0	47.165	32.331	0.000805318	0	36.02	30.088	0.00110965	0	99.245	75.6375	0.000682184
GN=Ablim2	Q8BL65	Actin-binding LIM protein 2 OS=Mus musculus (Mouse) OX=10090 GN=Ablim2 PE=1 SV=1	68.1	612	0	99.385	67.678	0.00114443	0	114.525	68.7835	0.000790018	0	71.785	50.472	0.000508759	0	36.83	31.539	0.00114511	0	58.49	43.382	0.00314907	0	87.375	59.2825	0.000743011
GN=Ablim3	Q69ZX8	Actin-binding LIM protein 3 OS=Mus musculus (Mouse) OX=10090 GN=Ablim3 PE=1 SV=2	77.6	682	0	12.05	5.8445	0.000134842	0	16.035	14.31	0.000111575	0.002	6.925	4.5935	4.48518e-05	0	7.63	10.41	0.000102767	0	3.45	4.721	0.000188563	0.0025	27.905	29.0795	0.000179086
GN=Acta1	P68134	Actin, alpha skeletal muscle OS=Mus musculus (Mouse) OX=10090 GN=Acta1 PE=1 SV=1	42	377	0	2709.89	454.865	0.0119825	0	2788.37	430.469	0.00896643	0	6063.47	471.663	0.0206279	0	875.73	161.758	0.00907341	0	526.765	134.361	0.011689	0	1557.88	315.974	0.0055272
GN=Acta2	P62737	Actin, aortic smooth muscle OS=Mus musculus (Mouse) OX=10090 GN=Acta2 PE=1 SV=1	42	377	0	2477.96	415.169	0.00837669	0	2508.99	401.515	0.0080971	0	5473.39	425.267	0.013865	0	821.69	148.142	0.00813989	0	483.14	120.755	0.0111564	0	1378.06	296.639	0.00431455
GN=Actb	P60710	Actin, cytoplasmic 1 OS=Mus musculus (Mouse) OX=10090 GN=Actb PE=1 SV=1	41.7	375	0	5503.35	724.416	0.0802	0	6066.04	818.326	0.0526219	0	13536.2	815.071	0.133329	0	1510.12	302.466	0.0453331	0	1030.49	268.841	0.0735515	0	3548.92	589.198	0.0392428
GN=Actbl2	Q8BFZ3	Beta-actin-like protein 2 OS=Mus musculus (Mouse) OX=10090 GN=Actbl2 PE=1 SV=1	42	376	0	1487.68	169.17	0.00145213	0	1248.37	177.001	0.00110874	0	3268.49	173.117	0.00188656	0	302.2	78.6295	0.00231835	0	283.67	73.495	0.0020057	0	716.835	125.341	0.000441561
GN=Actc1	P68033	Actin, alpha cardiac muscle 1 OS=Mus musculus (Mouse) OX=10090 GN=Actc1 PE=1 SV=1	42	377	0	2709.89	454.865	0.0119825	0	2788.37	430.469	0.00896643	0	6068.35	475.967	0.0207847	0	875.73	161.758	0.00907341	0	526.765	134.361	0.011689	0	1561.28	319.36	0.00553154
GN=Actg1	P63260	Actin, cytoplasmic 2 OS=Mus musculus (Mouse) OX=10090 GN=Actg1 PE=1 SV=1	41.8	375	0	5503.35	724.416	0.0802	0	6066.04	818.326	0.0526219	0	13536.2	815.071	0.133329	0	1510.12	302.466	0.0453331	0	1030.49	268.841	0.0735515	0	3551.05	590.929	0.0392888
GN=Actg2	P63268	Actin, gamma-enteric smooth muscle OS=Mus musculus (Mouse) OX=10090 GN=Actg2 PE=1 SV=1	41.9	376	0	2477.96	415.169	0.00839897	0	2508.99	401.515	0.00811864	0	5473.39	425.267	0.0139019	0	821.69	148.142	0.00816153	0	483.14	120.755	0.011186	0	1374.66	293.252	0.00432269
GN=Actn1	Q7TPR4	Alpha-actinin-1 OS=Mus musculus (Mouse) OX=10090 GN=Actn1 PE=1 SV=1	103	892	0	273.82	199.264	0.00174649	0	316.81	225.289	0.00117425	0	341.15	155.175	0.00139796	0	83.07	56.4	0.000964035	0	53.59	40.4545	0.00101998	0	316.025	208.151	0.00129416
GN=Actn2	Q9JI91	Alpha-actinin-2 OS=Mus musculus (Mouse) OX=10090 GN=Actn2 PE=1 SV=2	103.8	894	0	59.265	53.6305	0.000324624	0	102.76	85.7785	0.000232823	0	68.615	33.6985	0.000105805	0	31.62	29.143	0.000600231	0	20.55	16.876	0.000363834	0	177.81	132.448	0.000892086
GN=Actn4	P57780	Alpha-actinin-4 OS=Mus musculus (Mouse) OX=10090 GN=Actn4 PE=1 SV=1	104.9	912	0	231.885	149.756	0.0012069	0	292.19	188.297	0.00098757	0	304.375	146.752	0.00104989	0	122.67	84.449	0.00174349	0	87.43	66.708	0.00278517	0	533.56	302.906	0.00268504
GN=Actr2	P61161	Actin-related protein 2 OS=Mus musculus (Mouse) OX=10090 GN=Actr2 PE=1 SV=1	44.7	394	0	91.295	65.3335	0.00151976	0	208.255	142.783	0.00195748	0	70.53	48.1335	0.000775574	0	42.765	34.658	0.000975633	0	20.705	20.9765	0.00126743	0	70.665	69.408	0.00088023
GN=Actr3	Q99JY9	Actin-related protein 3 OS=Mus musculus (Mouse) OX=10090 GN=Actr3 PE=1 SV=3	47.3	418	0	110.9	78.6385	0.0017817	0	197.84	133.391	0.00186628	0	119.975	76.4235	0.0013829	0	51.425	32.5585	0.00131265	0	22.79	16.527	0.00162855	0	111	77.147	0.0012584
GN=Actr3b	Q641P0	Actin-related protein 3B OS=Mus musculus (Mouse) OX=10090 GN=Actr3b PE=1 SV=1	47.5	418	0	51.56	45.6865	0.000700186	0	97.26	92.369	0.000841409	0	25.62	22.193	0.000226421	0	48.14	29.699	0.00038763	0	11.37	5.655	0.00018392	0	19.175	23.818	0.000227087
GN=Add1	Q9QYC0	Alpha-adducin OS=Mus musculus (Mouse) OX=10090 GN=Add1 PE=1 SV=2	80.6	735	0	308.11	159.362	0.00274839	0	474.31	210.749	0.00282567	0	2988.84	561.254	0.0185774	0	200.58	92.9145	0.00365497	0	1061.1	328.944	0.035906	0	240.33	117.898	0.00197964
GN=Add2	Q9QYB8	Beta-adducin OS=Mus musculus (Mouse) OX=10090 GN=Add2 PE=1 SV=4	80.6	725	0	269.37	162.026	0.00211904	0	232.105	132.41	0.0011511	0	3092.28	574.414	0.018086	0	140.615	79.194	0.00254413	0	911.855	342.812	0.029744	0	140.47	82.1925	0.000729298
GN=Add3	Q9QYB5	Gamma-adducin OS=Mus musculus (Mouse) OX=10090 GN=Add3 PE=1 SV=2	78.7	706	0	131.635	94.6495	0.00120414	0	152.69	118.697	0.000894362	0	849.235	268.51	0.00561279	0	63.3	57.0275	0.00146491	0	403.485	198.067	0.016504	0	43.03	48.1845	0.00043747
GN=Agap2	Q3UHD9	Arf-GAP with GTPase, ANK repeat and PH domain-containing protein 2 OS=Mus musculus (Mouse) OX=10090 GN=Agap2 PE=1 SV=1	124.4	1186	0	12.265	9.493	9.499e-05	0	83.86	68.0075	0.000315461	0	81.985	55.878	0.000284587	0.004	2.9	2.552	1.96984e-05	0.005	0	2.252	4.53751e-05	0	422.66	182.94	0.00187717
GN=Akap2	O54931	A-kinase anchor protein 2 OS=Mus musculus (Mouse) OX=10090 GN=Akap2 PE=1 SV=3	98.5	893	0	26.43	25.4205	0.000182786	0.0005	6.93	5.8445	3.84109e-05	0	8.215	10.537	3.42541e-05	0	11.025	12.1895	0.000234246	0	6.925	7.5865	0.000192531	0	85.375	66.3705	0.000490319
GN=Alyref	O08583	THO complex subunit 4 OS=Mus musculus (Mouse) OX=10090 GN=Alyref PE=1 SV=3	26.9	255	0.0075	3.615	2.647	0.000120824	0	31.02	27.168	0.000361762	0.003	8.045	5.919	0.0001173	0.023	1.82	1.774	9.16171e-05	0	2.8	2.566	0.000504314	0	25.955	29.46	0.000453996
GN=Ank2	Q8C8R3	Ankyrin-2 OS=Mus musculus (Mouse) OX=10090 GN=Ank2 PE=1 SV=2	426	3898	0	2774.77	1422.03	0.00460818	0	2325.74	1183.01	0.00244751	0	2880.52	1069.56	0.00341531	0	1824.01	889.957	0.00634572	0	990.725	585.121	0.00670457	0	4011.16	1604.9	0.00567195
GN=Ank3	G5E8K5	Ankyrin-3 OS=Mus musculus (Mouse) OX=10090 GN=Ank3 PE=1 SV=1	213.9	1961	0	266.62	140.322	0.00029759	0	277.595	174.983	0.000239128	0	269.975	122.167	9.55978e-05	0	167.615	90.0625	0.000392593	0	99.35	54.506	0.000301382	0	261.29	139.376	0.000301321
GN=Ap1b1	O35643	AP-1 complex subunit beta-1 OS=Mus musculus (Mouse) OX=10090 GN=Ap1b1 PE=1 SV=2	103.9	943	0	40.16	30.9185	5.44564e-05	0	53.315	36.5075	4.36722e-05	0	42.28	29.452	8.40266e-05	0	34.02	35.3745	0.000349635	0	9.015	8.6485	9.64111e-05	0	112.07	60.393	0.000128986
GN=Ap2a1	P17426	AP-2 complex subunit alpha-1 OS=Mus musculus (Mouse) OX=10090 GN=Ap2a1 PE=1 SV=1	107.6	977	0	82.51	74.1425	0.000500959	0	188.3	117.613	0.000762435	0	84.25	43.135	0.000301603	0	93.35	65.7785	0.00151391	0	38.63	34.8285	0.000954387	0	189.86	107.826	0.00104102
GN=Ap2a2	P17427	AP-2 complex subunit alpha-2 OS=Mus musculus (Mouse) OX=10090 GN=Ap2a2 PE=1 SV=2	104	938	0	48.675	43.097	0.000239972	0	89.525	72.5675	0.000265219	0	70.215	37.5445	0.000192796	0	80.96	57.441	0.00136746	0	32.26	23.792	0.000568039	0	166.05	98.053	0.000961482
GN=Ap2b1	Q9DBG3	AP-2 complex subunit beta OS=Mus musculus (Mouse) OX=10090 GN=Ap2b1 PE=1 SV=1	104.5	937	0	79.485	64.745	0.000578153	0	103.74	70.465	0.000501534	0	129.935	82.4785	0.000641733	0	86.355	71.813	0.00222274	0	26.475	25.8675	0.000813772	0	235.34	120.069	0.00174086
GN=Ap2m1	P84091	AP-2 complex subunit mu OS=Mus musculus (Mouse) OX=10090 GN=Ap2m1 PE=1 SV=1	49.6	435	0	21.94	14.926	0.000354139	0	91.205	70.994	0.00113785	0.002	11.745	7.588	0.000167233	0	25.66	16.61	0.00101546	0	10.72	7.625	0.000728626	0	95.875	73.053	0.00141888
GN=Arf1	P84078	ADP-ribosylation factor 1 OS=Mus musculus (Mouse) OX=10090 GN=Arf1 PE=1 SV=2	20.7	181	0.001	3.74	4.28	0.000111756	0	17.37	20.0915	0.000429596	0.002	5.88	4.4845	0.000111419	0	8.81	11.247	0.00187718	0.002	4.57	3.87	0.000396427	0	15.245	13.8125	0.000669234
GN=Arf2	Q8BSL7	ADP-ribosylation factor 2 OS=Mus musculus (Mouse) OX=10090 GN=Arf2 PE=1 SV=2	20.7	181	0.001	3.74	4.28	0.000111756	0	13.685	15.8965	0.000155056	0.004	3.72	3.199	7.88855e-05	0	6.81	8.239	0.00105591	0.002	4.57	3.87	0.000396427	0	12.9	11.68	0.000391638
GN=Arf3	P61205	ADP-ribosylation factor 3 OS=Mus musculus (Mouse) OX=10090 GN=Arf3 PE=2 SV=2	20.6	181	0.001	3.74	4.28	0.000111756	0	17.37	20.0915	0.000429596	0.002	5.88	4.4845	0.000111419	0	8.81	11.247	0.00187718	0.002	4.57	3.87	0.000396427	0	15.245	13.8125	0.000669234
GN=Arhgap21	Q6DFV3	Rho GTPase-activating protein 21 OS=Mus musculus (Mouse) OX=10090 GN=Arhgap21 PE=1 SV=1	215.6	1944	0	19.81	14.8905	7.51288e-05	0	19.145	14.336	4.68514e-05	0	9.995	9.636	2.67522e-05	0.004	3.385	3.068	4.97035e-05	0	5.48	5.985	0.000132305	0	143.07	105.358	0.000454446
GN=Arhgef33	Q8BW86	Rho guanine nucleotide exchange factor 33 OS=Mus musculus (Mouse) OX=10090 GN=Arhgef33 PE=1 SV=3	94.7	850	0.007	11.435	2.432	9.62918e-05	0	187.745	119.615	0.00086603	0.006	14.605	2.591	9.55769e-05	0.02	11.33	1.819	0.000109941	0.006	8.21	2.201	0.000189935	0.018	6.84	1.92	4.29026e-05
GN=Arpc1a	Q9R0Q6	Actin-related protein 2/3 complex subunit 1A OS=Mus musculus (Mouse) OX=10090 GN=Arpc1a PE=1 SV=1	41.6	370	0	62.105	51.905	0.00116832	0	103.54	67.791	0.00128648	0	40.095	26.5425	0.000579695	0.001	22.51	16.5285	0.000683061	0	16.97	13.771	0.0014507	0	68.685	67.9985	0.00115031
GN=Arpc2	Q9CVB6	Actin-related protein 2/3 complex subunit 2 OS=Mus musculus (Mouse) OX=10090 GN=Arpc2 PE=1 SV=3	34.3	300	0	39.78	40.21	0.00110067	0	117.465	96.856	0.00188987	0	100.37	54.123	0.00158625	0	25.485	19.982	0.00108665	0	15.73	11.7595	0.00207343	0	50.305	56.875	0.00105488
GN=Arpc3	Q9JM76	Actin-related protein 2/3 complex subunit 3 OS=Mus musculus (Mouse) OX=10090 GN=Arpc3 PE=1 SV=3	20.5	178	0	43.36	27.912	0.00167935	0	33.43	27.5355	0.000831314	0	34.81	20.23	0.000979562	0	10.84	15.732	0.00147941	0	18.3	23.09	0.00211632	0	28.85	27.0155	0.000989981
GN=Arpc4	P59999	Actin-related protein 2/3 complex subunit 4 OS=Mus musculus (Mouse) OX=10090 GN=Arpc4 PE=1 SV=3	19.7	168	0	36.505	34.169	0.00191365	0	37.315	34.5335	0.00105919	0	55.68	24.5035	0.00201308	0	25.625	19.4075	0.00262932	0	12.135	13.4915	0.00204678	0	38	27.9595	0.00101692
GN=Arpc5	Q9CPW4	Actin-related protein 2/3 complex subunit 5 OS=Mus musculus (Mouse) OX=10090 GN=Arpc5 PE=1 SV=3	16.3	151	0	12.125	10.8555	0.000612121	0	22.2	28.638	0.000689226	0	15.9	13.2835	0.000546988	0	14.23	16.873	0.00125876	0	15.7	16.894	0.00249473	0.011	24.255	28.1155	0.000808851
GN=Arpc5l	Q9D898	Actin-related protein 2/3 complex subunit 5-like protein OS=Mus musculus (Mouse) OX=10090 GN=Arpc5l PE=1 SV=1	17	153	0	19.35	14.819	0.000808554	0	39.99	37.9905	0.00102301	0	49.71	31.638	0.00137735	0	6.725	8.3165	0.00106181	0	9.15	12.052	0.00105519	0	32.74	45.682	0.00103987
GN=Atp1a3	Q6PIC6	Sodium/potassium-transporting ATPase subunit alpha-3 OS=Mus musculus (Mouse) OX=10090 GN=Atp1a3 PE=1 SV=1	111.6	1013	0	231.125	138.256	0.00080358	0	699.04	302.169	0.00239185	0	108.89	52.634	0.000325601	0	56.285	38.2695	0.0009591	0	42.33	28.8005	0.00131364	0	75.205	37.4395	0.000508756
GN=Atp1b1	P14094	Sodium/potassium-transporting ATPase subunit beta-1 OS=Mus musculus (Mouse) OX=10090 GN=Atp1b1 PE=1 SV=1	35.2	304	0	36.64	26.93	0.00105138	0	128.53	74.0885	0.00229015	0	8.22	10.5055	0.000398029	0.003	15.175	7.7085	0.000562382	0	9.42	8.326	0.000708091	0	7.12	9.423	0.000258412
GN=Atp5f1a	Q03265	ATP synthase subunit alpha, mitochondrial OS=Mus musculus (Mouse) OX=10090 GN=Atp5f1a PE=1 SV=1	59.7	553	0	221.945	148.793	0.00278268	0	331.1	192.065	0.00264812	0	121.73	82.0605	0.00104249	0	31.34	26.3095	0.000554945	0	16.795	17.37	0.000854357	0	27.49	25.998	0.000359327
GN=Atp5f1b	P56480	ATP synthase subunit beta, mitochondrial OS=Mus musculus (Mouse) OX=10090 GN=Atp5f1b PE=1 SV=2	56.3	529	0	361.585	198.404	0.00425646	0	490.46	279.958	0.00360123	0	163.6	106.359	0.00141299	0	45.68	27.737	0.000997633	0	18.92	15.1675	0.000802612	0	42.845	38.983	0.000491774
GN=Atp5f1c	Q91VR2	ATP synthase subunit gamma, mitochondrial OS=Mus musculus (Mouse) OX=10090 GN=Atp5f1c PE=1 SV=1	32.9	298	0	21.38	19.535	0.000520091	0	46.26	44.7525	0.000744052	0	9.785	11.623	0.000203021	0.001	5.285	7.663	0.000260116	0.011	2.01	1.39	0.000431544	0	8.55	5.58	0.000241415
GN=Atp6v0a1	Q9Z1G4	V-type proton ATPase 116 kDa subunit a1 OS=Mus musculus (Mouse) OX=10090 GN=Atp6v0a1 PE=1 SV=3	96.4	839	0	45.545	28.0355	0.00040283	0	138.835	71.844	0.000718736	0	102.715	62.7715	0.000625886	0.001	18.24	13.8185	0.000254392	0	11.64	8.435	0.000256567	0.001	27.635	9.6635	0.00026483
GN=Atp6v0d1	P51863	V-type proton ATPase subunit d 1 OS=Mus musculus (Mouse) OX=10090 GN=Atp6v0d1 PE=1 SV=2	40.3	351	0	35.625	28.2575	0.000759853	0	46.45	41.739	0.000634705	0	56.98	31.247	0.000778541	0	7.02	7.668	0.000199678	0	4.12	5.649	0.000306638	0	11.075	11.7015	0.000274696
GN=Atp6v1a	P50516	V-type proton ATPase catalytic subunit A OS=Mus musculus (Mouse) OX=10090 GN=Atp6v1a PE=1 SV=2	68.3	617	0	177.06	111.762	0.00185064	0	236.7	144.657	0.00160291	0	417.56	182.181	0.00301337	0	20.095	19.978	0.000345924	0	14	14.486	0.000617913	0	14.04	15.7475	0.00015627
GN=Atp6v1b2	P62814	V-type proton ATPase subunit B, brain isoform OS=Mus musculus (Mouse) OX=10090 GN=Atp6v1b2 PE=1 SV=1	56.5	511	0	151.98	87.0065	0.00199611	0	188.93	141.052	0.00158043	0	216.55	100.937	0.00188322	0	15.8	15.883	0.000274313	0.001	4.94	3.513	0.000210626	0.0005	5.925	4.733	0.000105832
GN=Atp6v1e1	P50518	V-type proton ATPase subunit E 1 OS=Mus musculus (Mouse) OX=10090 GN=Atp6v1e1 PE=1 SV=2	26.1	226	0	46.03	39.121	0.00132267	0	71.655	55.1645	0.00138462	0	65.385	32.15	0.00144226	0	6.72	3.663	0.000206747	0	6.94	8.643	0.000476238	0.0005	6.67	5.305	0.000186239
GN=C1qc	Q02105	Complement C1q subcomponent subunit C OS=Mus musculus (Mouse) OX=10090 GN=C1qc PE=1 SV=2	26	246	0	76.965	43.4045	0.002479	0	41.085	28.095	0.000728105	0	90.15	32.0945	0.00205604	0.027	2.05	1.651	9.49689e-05	0	15.87	5.7675	0.0024916	0.01	0	2.31	4.97499e-05
GN=Calm1	P0DP26	Calmodulin-1 OS=Mus musculus (Mouse) OX=10090 GN=Calm1 PE=1 SV=1	16.8	149	0	156.46	82.438	0.00617007	0	172.895	120.952	0.00411301	0	183.27	74.752	0.00473577	0	52.925	44.277	0.00962026	0	38.355	35.353	0.00709461	0	113.85	68.324	0.00278434
GN=Calml3	Q9D6P8	Calmodulin-like protein 3 OS=Mus musculus (Mouse) OX=10090 GN=Calml3 PE=2 SV=1	16.7	149	0	40.84	33.5485	0.000750929	0	41.9	38.0885	0.000207645	0	30.22	17.415	0.00025955	0	5.835	7.0515	0.000596312	0	6.92	6.922	0.000683265	0	35.53	26.415	0.000438952
GN=Camk2a	P11798	Calcium/calmodulin-dependent protein kinase type II subunit alpha OS=Mus musculus (Mouse) OX=10090 GN=Camk2a PE=1 SV=2	54.1	478	0	978.9	297.431	0.0112967	0	1208.08	311.866	0.00847478	0	2029.38	312.471	0.0174856	0	66.155	31.0525	0.00126244	0	57.44	22.03	0.00193134	0	152.575	82.737	0.00133278
GN=Camk2b	P28652	Calcium/calmodulin-dependent protein kinase type II subunit beta OS=Mus musculus (Mouse) OX=10090 GN=Camk2b PE=1 SV=2	60.4	542	0	878.335	266.569	0.00740185	0	1132.64	318.691	0.00611653	0	2010.13	317.702	0.0125367	0	59.485	29.014	0.000999142	0	55.45	29.0245	0.00209232	0	156.375	79.369	0.00122787
GN=Camk2g	Q923T9	Calcium/calmodulin-dependent protein kinase type II subunit gamma OS=Mus musculus (Mouse) OX=10090 GN=Camk2g PE=1 SV=1	59.6	529	0	368.42	98.785	0.00138788	0	528.4	175.19	0.00173564	0	966.94	166.325	0.00254027	0	30.58	17.1895	0.00021019	0	28.625	14.3425	0.000237716	0	70.98	33.822	7.0164e-05
GN=Camsap3	Q80VC9	Calmodulin-regulated spectrin-associated protein 3 OS=Mus musculus (Mouse) OX=10090 GN=Camsap3 PE=1 SV=1	135.1	1252	0	9.45	5.9775	6.53738e-05	0	37.805	35.006	0.000139509	0	20.53	17.321	8.25361e-05	0	6.625	6.8855	9.58354e-05	0.002	4.325	4.2215	0.000175565	0	114.455	87.7035	0.000523099
GN=Caprin1	Q60865	Caprin-1 OS=Mus musculus (Mouse) OX=10090 GN=Caprin1 PE=1 SV=2	78.1	707	0	11.83	10.635	0.00011643	0	57.36	35.5475	0.000342594	0	13.53	11.369	8.8448e-05	0	5.32	8.46	0.00024029	0.011	0	1.383	0.000181895	0	546.56	180.477	0.00410921
GN=Capza1	P47753	F-actin-capping protein subunit alpha-1 OS=Mus musculus (Mouse) OX=10090 GN=Capza1 PE=1 SV=4	32.9	286	0	121.845	66.309	0.00165951	0	144.82	101.201	0.00150043	0	150.375	63.969	0.00159051	0	19.53	14.334	0.000548267	0	27.485	23.6365	0.00271481	0	51.665	31.219	0.000588534
GN=Capza2	P47754	F-actin-capping protein subunit alpha-2 OS=Mus musculus (Mouse) OX=10090 GN=Capza2 PE=1 SV=3	32.9	286	0	222.44	103.248	0.00448982	0	452.9	166.078	0.00502057	0	447.01	153.971	0.00634852	0	43.94	29.4385	0.00193185	0	34.295	33.7035	0.00306218	0	151.58	85.836	0.00231667
GN=Capzb	P47757	F-actin-capping protein subunit beta OS=Mus musculus (Mouse) OX=10090 GN=Capzb PE=1 SV=3	31.3	277	0	153.04	83.256	0.00410089	0	321.405	158.606	0.00497095	0	398.395	144.43	0.00742528	0	78.01	52.778	0.00415538	0	39.91	36.6605	0.00486333	0	129.305	75.5485	0.00258793
GN=Ccdc177	Q3UHB8	Coiled-coil domain-containing protein 177 OS=Mus musculus (Mouse) OX=10090 GN=Ccdc177 PE=1 SV=1	79.8	706	0	30.18	29.106	0.000295137	0	100.92	72.1435	0.000681186	0	69.91	42.168	0.00053144	0.006	2.26	2.385	0.000120315	0	6.14	2.943	0.000546459	0	142.235	84.1205	0.00122082
GN=Cdh2	P15116	Cadherin-2 OS=Mus musculus (Mouse) OX=10090 GN=Cdh2 PE=1 SV=2	99.7	906	0.0025	7.165	5.6305	5.7884e-05	0	50.555	39.546	0.000247187	0	42.25	31.9595	0.000218335	0	10.91	15.2205	0.000325026	0	11.4	12.832	0.000402682	0.0015	25.84	22.8135	0.000155071
GN=Cend1	Q9JKC6	Cell cycle exit and neuronal differentiation protein 1 OS=Mus musculus (Mouse) OX=10090 GN=Cend1 PE=1 SV=1	15	149	0	42.47	29.1925	0.00217024	0	75.345	55.3345	0.00217166	0	27.23	22.2	0.000759625	0	15.8	6.805	0.000783972	0.008	8.51	6.347	0.00133448	0	18.23	17.8815	0.000808047
GN=Cfl1	P18760	Cofilin-1 OS=Mus musculus (Mouse) OX=10090 GN=Cfl1 PE=1 SV=3	18.5	166	0	19.45	15.889	0.000324408	0	27.64	21.522	0.000458148	0	51.525	19.0215	0.000949471	0.001	21.575	11.968	0.00115675	0	27	12.678	0.00254718	0	21.56	24.488	0.000546853
GN=Cfl2	P45591	Cofilin-2 OS=Mus musculus (Mouse) OX=10090 GN=Cfl2 PE=1 SV=1	18.7	166	0	32.75	32.248	0.00116376	0	34.49	29.814	0.000708771	0	51.305	23.2165	0.00115128	0.001	17.68	12.225	0.00115675	0	16.64	10.499	0.00101887	0	15.445	18.122	0.000503402
GN=Ckb	Q04447	Creatine kinase B-type OS=Mus musculus (Mouse) OX=10090 GN=Ckb PE=1 SV=1	42.7	381	0.013	17.775	14.799	0.00027652	0	186.2	117.633	0.0018691	0	62.425	47.72	0.000631618	0	28.07	16.641	0.000613185	0	7.04	7.765	0.000423739	0.0095	9.7	15.1305	0.000159958
GN=Cltc	Q68FD5	Clathrin heavy chain 1 OS=Mus musculus (Mouse) OX=10090 GN=Cltc PE=1 SV=3	191.4	1675	0	99.68	82.069	0.000359327	0	554.05	330.47	0.00133122	0	879.005	323.538	0.00227893	0	114.86	78.598	0.000813361	0	77.715	57.637	0.00110405	0	730.415	329.911	0.00226156
GN=Coro1c	Q9WUM4	Coronin-1C OS=Mus musculus (Mouse) OX=10090 GN=Coro1c PE=1 SV=2	53.1	474	0	151.02	83.8735	0.00222285	0	207.845	99.3375	0.00205662	0	300.14	101.06	0.00286302	0	44.63	20.8085	0.00100812	0	25.185	14.4695	0.00170967	0	92.11	67.6735	0.00103836
GN=Coro2a	Q8C0P5	Coronin-2A OS=Mus musculus (Mouse) OX=10090 GN=Coro2a PE=2 SV=1	59.5	524	0	53.02	28.236	0.000708256	0	94.255	57.733	0.000868281	0	100.43	53.3455	0.000913327	0	8.535	6.9345	0.000449844	0	8.06	7.344	0.000308101	0	13.81	11.934	0.000116779
GN=Coro2b	Q8BH44	Coronin-2B OS=Mus musculus (Mouse) OX=10090 GN=Coro2b PE=1 SV=2	54.9	480	0	189.61	111.69	0.00305448	0	367.36	173.929	0.00361936	0	263.725	110.583	0.00307832	0	39.86	27.7285	0.00167904	0	22.705	16.501	0.00124273	0	83.535	71.7455	0.00101418
GN=Cox4i1	P19783	Cytochrome c oxidase subunit 4 isoform 1, mitochondrial OS=Mus musculus (Mouse) OX=10090 GN=Cox4i1 PE=1 SV=2	19.5	169	0	46.55	44.2945	0.0022808	0	63.785	57.6385	0.00182668	0	55.565	28.6385	0.00171163	0.005	0	2.181	0.000502617	0	2.19	2.785	0.000760947	0.001	7.175	6.2515	0.000392418
GN=Cracdl	E9Q3M9	DUF4592 domain-containing protein OS=Mus musculus (Mouse) OX=10090 GN=Cracdl PE=1 SV=1	125.8	1175	0	72.215	46.7035	0.000452776	0	87.325	65.293	0.000334144	0	110.475	49.4775	0.000329465	0	4.03	4.339	0.000144583	0.009	1.73	1.4	0.000109447	0	14.42	13.6545	6.21669e-05
GN=Crmp1	P97427	Dihydropyrimidinase-related protein 1 OS=Mus musculus (Mouse) OX=10090 GN=Crmp1 PE=1 SV=1	62.1	572	0	51.155	29.7225	0.000236676	0	237.225	123.471	0.00112306	0	92.935	69.565	0.000507204	0	34.26	28.799	0.000678215	0	21.545	12.971	0.000545353	0	94.37	39.7255	0.000575238
GN=Csnk1d	Q9DC28	Casein kinase I isoform delta OS=Mus musculus (Mouse) OX=10090 GN=Csnk1d PE=1 SV=2	47.3	415	0.008	3.565	2.837	5.79939e-05	0.0035	24.405	26.0415	0.000201213	0.0025	4.265	5.1265	5.48731e-05	0.006	3.61	2.334	0.000409361	0.004	2.2	1.743	0.00030988	0	22.175	30.333	0.000194105
GN=Csnk1e	Q9JMK2	Casein kinase I isoform epsilon OS=Mus musculus (Mouse) OX=10090 GN=Csnk1e PE=1 SV=2	47.3	416	0.007	4.765	3.9055	9.8375e-05	0.0035	23.42	24.786	0.000154416	0.0025	4.265	5.1265	5.47412e-05	0.006	3.61	2.334	0.000408377	0.01	2.475	1.8045	0.000219249	0	20.55	27.441	0.00020054
GN=Csnk2a1	Q60737	Casein kinase II subunit alpha OS=Mus musculus (Mouse) OX=10090 GN=Csnk2a1 PE=1 SV=2	45.1	391	0.0045	2.455	3.6445	7.87982e-05	0	38.14	45.8495	0.000482047	0	3.6	6.636	5.65086e-05	0	0	3.791	5.97503e-05	0	5.24	7.966	0.000412902	0	8.965	12.723	0.000170883
GN=Ctnna1	P26231	Catenin alpha-1 OS=Mus musculus (Mouse) OX=10090 GN=Ctnna1 PE=1 SV=1	100	906	0	9.79	9.8875	3.65562e-05	0	49.525	30.314	6.22032e-05	0	37.585	18.9545	3.72368e-05	0.002	2.38	3.775	2.50014e-05	0	4.65	5.105	0.000157714	0	7.26	8.2115	3.05869e-05
GN=Ctnna2	Q61301	Catenin alpha-2 OS=Mus musculus (Mouse) OX=10090 GN=Ctnna2 PE=1 SV=3	105.2	953	0	41.355	39.3905	0.000279838	0	215.52	166.902	0.000944974	0	128.3	103.143	0.000579942	0	30.025	24.728	0.000803316	0.0185	13.48	13.4845	0.000627978	0	52.155	55.6385	0.000288425
GN=Ctnnb1	Q02248	Catenin beta-1 OS=Mus musculus (Mouse) OX=10090 GN=Ctnnb1 PE=1 SV=1	85.4	781	0	79.025	61.1155	0.000721518	0	240.27	147.262	0.00132421	0	226.23	111.584	0.00135376	0	33.205	33.7865	0.000731965	0	31.05	22.3995	0.000811657	0	75.585	54.835	0.000475955
GN=Cttn	Q60598	Src substrate cortactin OS=Mus musculus (Mouse) OX=10090 GN=Cttn PE=1 SV=2	61.2	546	0	112.31	88.6345	0.00139305	0	181.47	117.232	0.00144084	0	234.8	109.874	0.00210294	0	27.4	22.738	0.00107738	0	14.3	13.3845	0.00102148	0	117.825	105.865	0.00103365
GN=Cyc1	Q9D0M3	Cytochrome c1, heme protein, mitochondrial OS=Mus musculus (Mouse) OX=10090 GN=Cyc1 PE=1 SV=1	35.3	325	0	24.87	13.819	0.000638246	0	54.955	50.9475	0.000834246	0	79.58	43.894	0.00125707	0	15.21	15.802	0.000431305	0	2.76	3.233	0.000395692	0.012	1.81	2.01	7.37862e-05
GN=D1Pas1	P16381	Putative ATP-dependent RNA helicase Pl10 OS=Mus musculus (Mouse) OX=10090 GN=D1Pas1 PE=1 SV=1	73.1	660	0	15.945	12.8975	0.000134314	0	72.425	44.915	0.00024523	0	79.52	49.89	0.000348294	0	4.7	7.311	0.000170685	0	5.46	5.497	0.000259798	0	82.4	78.8795	0.000624916
GN=Dbn1	Q9QXS6	Drebrin OS=Mus musculus (Mouse) OX=10090 GN=Dbn1 PE=1 SV=4	77.2	706	0	602.75	241.406	0.00531537	0	752.58	307.956	0.00435491	0	1855.39	336.026	0.0116007	0	324.69	132.645	0.00682073	0	184.975	112.929	0.00773649	0	689.9	233.31	0.0044478
GN=Dclk1	Q9JLM8	Serine/threonine-protein kinase DCLK1 OS=Mus musculus (Mouse) OX=10090 GN=Dclk1 PE=1 SV=1	84.1	756	0	69.055	52.2375	0.000627167	0	191.03	117.999	0.0011352	0	98.26	75.001	0.000608301	0	12.15	7.644	0.000292147	0	11.57	6.2185	0.000383657	0	132.215	67.726	0.00105297
GN=Dclk2	Q6PGN3	Serine/threonine-protein kinase DCLK2 OS=Mus musculus (Mouse) OX=10090 GN=Dclk2 PE=1 SV=1	82.9	756	0	16.14	16.7915	0.000149019	0	50.3	33.6915	0.000283407	0	10.715	13.446	6.96875e-05	0.006	2.86	2.519	0.000112358	0.016	2.8	1.244	0.000170106	0	19.115	22.4325	0.000168009
GN=Dctn1	O08788	Dynactin subunit 1 OS=Mus musculus (Mouse) OX=10090 GN=Dctn1 PE=1 SV=3	141.6	1281	0	8.18	9.853	4.7372e-05	0	51.44	37.0755	0.00018232	0	9.55	8.681	3.5554e-05	0	7.965	13.2725	0.00025032	0	15.69	11.97	0.000602342	0	31.68	31.0165	0.000150924
GN=Ddx17	Q501J6	Probable ATP-dependent RNA helicase DDX17 OS=Mus musculus (Mouse) OX=10090 GN=Ddx17 PE=1 SV=1	72.4	650	0	11.865	12.5655	4.46628e-05	0	67.38	45.924	0.000265836	0	34.38	23.0255	0.000124224	0	7.73	6.992	0.000141882	0	1.83	3.974	0.000197846	0	99.04	67.565	0.000707329
GN=Ddx3x	Q62167	ATP-dependent RNA helicase DDX3X OS=Mus musculus (Mouse) OX=10090 GN=Ddx3x PE=1 SV=3	73.1	662	0	17.245	14.323	0.000162681	0	86.92	54.4515	0.000484714	0	85.56	53.2365	0.00055206	0	6.62	9.9045	0.000199578	0	5.46	5.497	0.000259013	0	98.055	96.8055	0.00102859
GN=Ddx3y	Q62095	ATP-dependent RNA helicase DDX3Y OS=Mus musculus (Mouse) OX=10090 GN=Ddx3y PE=1 SV=2	73.4	658	0	15.945	12.8975	0.000134722	0	62.18	41.881	0.000165835	0	71.995	47.729	0.000194788	0	3.38	5.8735	6.51638e-05	0	8.61	8.498	0.000586322	0	83.34	77.2555	0.000578254
GN=Ddx5	Q61656	Probable ATP-dependent RNA helicase DDX5 OS=Mus musculus (Mouse) OX=10090 GN=Ddx5 PE=1 SV=2	69.2	614	0	23.11	24.1055	0.000283689	0	104.86	68.524	0.000733418	0	66.57	47.399	0.00052584	0.003	7.965	7.476	0.000414289	0	1.83	3.974	0.000209446	0	133.325	103.371	0.0011621
GN=Dlg1	Q811D0	Disks large homolog 1 OS=Mus musculus (Mouse) OX=10090 GN=Dlg1 PE=1 SV=1	100.1	905	0	35.165	31.878	0.000223272	0	79.06	55.7125	0.000275305	0	46.125	23.374	7.65871e-05	0	2.47	4.439	2.58148e-05	0.013	2.5	1.348	0.000142099	0	33.81	21.102	1.67082e-05
GN=Dlg2	Q91XM9	Disks large homolog 2 OS=Mus musculus (Mouse) OX=10090 GN=Dlg2 PE=1 SV=2	94.8	852	0	24.79	27.418	0.000165767	0	119.96	76.997	0.000567706	0	75.98	36.184	0.000266598	0.0025	2.01	2.848	7.72694e-05	0.0065	1.25	3.1005	0.000138633	0	72.735	59.9235	0.000445489
GN=Dmtn	Q9WV69	Dematin OS=Mus musculus (Mouse) OX=10090 GN=Dmtn PE=1 SV=1	45.4	405	0	212.265	114.89	0.00359052	0	186.11	84.0745	0.00188985	0	41.71	35.296	0.000518661	0	24.805	17.3355	0.00101466	0.001	4.785	5.008	0.0007015	0	36.39	25.318	0.000581292
GN=Dnm1	P39053	Dynamin-1 OS=Mus musculus (Mouse) OX=10090 GN=Dnm1 PE=1 SV=2	97.7	867	0.0005	2.805	4.089	4.82822e-05	0	79.29	68.0255	0.000428576	0	21.51	17.079	0.00011486	0	21	19.361	0.000269462	0	8.32	6.162	0.000186211	0	4.875	6.3325	7.64922e-05
GN=Dpysl2	O08553	Dihydropyrimidinase-related protein 2 OS=Mus musculus (Mouse) OX=10090 GN=Dpysl2 PE=1 SV=2	62.2	572	0	265.58	149.158	0.00288464	0	650.455	295.019	0.00394586	0	567.335	227.913	0.00420205	0	40.865	31.408	0.000751678	0	43.62	45.1875	0.00217161	0	178.735	74.8175	0.0015902
GN=Dpysl4	O35098	Dihydropyrimidinase-related protein 4 OS=Mus musculus (Mouse) OX=10090 GN=Dpysl4 PE=1 SV=1	61.9	572	0.0045	5.375	3.4415	4.34838e-05	0	47.86	41.587	0.000266675	0	11.06	12.307	7.03205e-05	0	7.61	6.875	5.10541e-05	0	26.055	28.3165	0.00150045	0.001	7.33	8.3645	9.63289e-05
GN=Dst	Q91ZU6	Dystonin OS=Mus musculus (Mouse) OX=10090 GN=Dst PE=1 SV=2	833.7	7393	0	24.815	26.7665	2.04405e-05	0	222.885	223.512	0.000132234	0	34.585	40.979	1.97045e-05	0	59.42	64.346	7.37198e-05	0	292.005	244.907	0.000770298	0	138.455	148.019	0.000107987
GN=Dync1h1	Q9JHU4	Cytoplasmic dynein 1 heavy chain 1 OS=Mus musculus (Mouse) OX=10090 GN=Dync1h1 PE=1 SV=2	531.7	4644	0	21.005	25.6855	3.74268e-05	0	329.77	267.161	0.000323854	0	74.695	72.4275	7.56074e-05	0	25.78	25.081	6.03678e-05	0	35.76	31.325	0.000162233	0	46.565	45.5295	8.6787e-05
GN=Dynll1	P63168	Dynein light chain 1, cytoplasmic OS=Mus musculus (Mouse) OX=10090 GN=Dynll1 PE=1 SV=1	10.4	89	0	7.94	9.286	0.000909116	0	34.965	40.7015	0.00115826	0.004	8.15	3.238	0.00016043	0	1.83	4.086	0.00190882	0	5.345	3.677	0.00220077	0	46.59	51.408	0.00158666
GN=Dynll2	Q9D0M5	Dynein light chain 2, cytoplasmic OS=Mus musculus (Mouse) OX=10090 GN=Dynll2 PE=1 SV=1	10.3	89	0	18.09	17.612	0.00126582	0	63.63	55.062	0.00239587	0	30.87	23.567	0.00144387	0	1.83	4.086	0.00190882	0	7.535	11.2485	0.00220077	0	48.05	33.3145	0.00221238
GN=Efhd2	Q9D8Y0	EF-hand domain-containing protein D2 OS=Mus musculus (Mouse) OX=10090 GN=Efhd2 PE=1 SV=1	26.8	240	0	193.69	124.515	0.00570275	0	385.725	158.163	0.00665955	0	720.42	170.793	0.0148765	0	13.845	16.081	0.000920262	0	6.445	7.4635	0.000828489	0	56.025	49.438	0.00126863
GN=Elavl2	Q60899	ELAV-like protein 2 OS=Mus musculus (Mouse) OX=10090 GN=Elavl2 PE=1 SV=1	39.6	360	0.022	2.51	1.798	5.87903e-05	0	62.875	41.705	0.000522325	0.002	2.97	4.623	4.15437e-05	0.0055	3.465	3.4	0.000166647	0	9.445	9.309	0.000477583	0	204	132.196	0.00263051
GN=Epb41l1	Q9Z2H5	Band 4.1-like protein 1 OS=Mus musculus (Mouse) OX=10090 GN=Epb41l1 PE=1 SV=2	98.3	879	0	38.375	32.6635	0.000329909	0	95.205	64.4235	0.000516101	0	50.4	46.634	0.000313116	0	6.98	11.501	0.000212597	0	7.99	5.884	0.000163515	0	39.15	22.3055	0.000322394
GN=Epb41l3	Q9WV92	Band 4.1-like protein 3 OS=Mus musculus (Mouse) OX=10090 GN=Epb41l3 PE=1 SV=1	103.3	929	0	145.565	125.198	0.0011806	0	211.845	128.448	0.000982869	0	127.4	98.987	0.000615398	0	38.875	42.0955	0.00106866	0.0005	26.96	28.738	0.00129564	0	56.46	63.821	0.000322224
GN=Erc2	Q6PH08	ERC protein 2 OS=Mus musculus (Mouse) OX=10090 GN=Erc2 PE=1 SV=2	110.6	957	0	16.05	16.7535	0.000118699	0	55.38	32.033	0.000291143	0	22.745	18.131	0.000110102	0.008	2.18	1.916	4.43795e-05	0.003	3.02	2.678	5.62329e-05	0	54.17	50.047	0.000433265
GN=Flii	Q9JJ28	Protein flightless-1 homolog OS=Mus musculus (Mouse) OX=10090 GN=Flii PE=1 SV=1	144.7	1271	0	43.34	24.361	0.000242408	0	113.76	73.348	0.000384547	0	47.7	35.123	0.000187737	0	6.56	6.863	0.000152043	0	9.96	5.249	0.000303541	0	11.72	18.999	4.8145e-05
GN=G3bp2	P97379	Ras GTPase-activating protein-binding protein 2 OS=Mus musculus (Mouse) OX=10090 GN=G3bp2 PE=1 SV=2	54.1	482	0	26.84	21.012	0.000322522	0	81.32	63.608	0.000673749	0	48.8	32.875	0.000375153	0	3.87	3.522	4.84696e-05	0	10.765	9.5465	0.000834486	0	507.56	212.364	0.00585462
GN=Gabarap	Q9DCD6	Gamma-aminobutyric acid receptor-associated protein OS=Mus musculus (Mouse) OX=10090 GN=Gabarap PE=1 SV=2	13.9	117	0	18.54	16.955	0.000508783	0	15.22	24.582	0.000209967	0	2.6	6.558	0.000122037	0.006	2.1	2.455	0.000726003	0.013	1.81	1.336	0.00109915	0	20.39	24.589	0.00032078
GN=Gabarapl1	Q8R3R8	Gamma-aminobutyric acid receptor-associated protein-like 1 OS=Mus musculus (Mouse) OX=10090 GN=Gabarapl1 PE=1 SV=2	14	117	0	16.685	14.084	0.00112309	0	35.18	37.239	0.0011853	0	2.6	6.558	0.000122037	0	3.42	4.1235	0.000662519	0.013	1.81	1.336	0.00109915	0	21.91	28.745	0.000641561
GN=Gabarapl2	P60521	Gamma-aminobutyric acid receptor-associated protein-like 2 OS=Mus musculus (Mouse) OX=10090 GN=Gabarapl2 PE=1 SV=1	13.7	117	0	32.475	28.8225	0.00282786	0	31.075	37.684	0.0013965	0.004	3.01	3.564	0.000122037	0	17.345	14.7025	0.0020874	0	6.255	4.5225	0.00233865	0	16.605	20.1365	0.000974775
GN=Gap43	P06837	Neuromodulin OS=Mus musculus (Mouse) OX=10090 GN=Gap43 PE=1 SV=1	23.6	227	0.0045	5.77	4.5075	0.000184408	0.0005	111.405	81.3245	0.00220677	0.002	10.4	5.461	0.000232087	0	25.52	13.633	0.000926261	0	22.86	11.535	0.00189656	0.001	9.81	8.223	0.000370837
GN=Gapdh	P16858	Glyceraldehyde-3-phosphate dehydrogenase OS=Mus musculus (Mouse) OX=10090 GN=Gapdh PE=1 SV=2	35.8	333	0	45.15	32.7505	0.000843957	0	163.555	113.175	0.00152871	0	52.445	30.69	0.000566487	0	65.735	31.9205	0.00217792	0	37.435	23.5525	0.00330459	0	67.965	33.724	0.00123243
GN=Gfap	P03995	Glial fibrillary acidic protein OS=Mus musculus (Mouse) OX=10090 GN=Gfap PE=1 SV=4	49.9	430	0	56.225	49.365	0.000897496	0	52.215	39.9945	0.000508458	0.005	2.51	2.591	3.32053e-05	0	241.43	17.2815	0.00173336	0	41.305	20.8	0.00186069	0	70.795	63.816	0.00087822
GN=Gm12728	V9GX31	Peptidyl-prolyl cis-trans isomerase OS=Mus musculus (Mouse) OX=10090 GN=Gm12728 PE=1 SV=1	8.6	77	0.0005	6.38	4.271	0.000681077	0	8.645	9.4575	0.000163007	0.004	3.1	3.698	0.000185432	0	7.42	8.7685	0.000678708	0	5.53	8.188	0.000393128	0	7.46	10.712	6.21943e-05
GN=Gm15013	V9GWY0	40S ribosomal protein S4 OS=Mus musculus (Mouse) OX=10090 GN=Gm15013 PE=3 SV=1	29.9	266	0	16.42	16.6145	0.000439197	0	56.72	52.2385	0.000672716	0	22.225	22.754	0.000289612	0.001	25.235	15.6535	0.000711538	0.0005	3.585	3.224	0.000444041	0	106.105	59.3935	0.00167786
GN=Gm8797	A0A0A6YW67	Predicted pseudogene 8797 OS=Mus musculus (Mouse) OX=10090 GN=Gm8797 PE=4 SV=1	8.7	77	0	34.775	13.285	0.00269876	0	107.355	23.9015	0.00575119	0	64.425	16.517	0.00422907	0	51.81	15.419	0.00515792	0	58.74	17.658	0.0139779	0	131.165	22.0335	0.0109229
GN=Gnai1	B2RSH2	Guanine nucleotide-binding protein G(i) subunit alpha-1 OS=Mus musculus (Mouse) OX=10090 GN=Gnai1 PE=1 SV=1	40.3	354	0	23.035	15.0315	0.000149092	0	87.93	76.6665	0.000570409	0	13.03	14.7425	4.78304e-05	0	11.55	11.332	0.00021164	0	5.53	4.9975	0.000239525	0	8.43	9.596	0.00013172
GN=Gnao1	P18872	Guanine nucleotide-binding protein G(o) subunit alpha OS=Mus musculus (Mouse) OX=10090 GN=Gnao1 PE=1 SV=3	40.1	354	0	154.145	100.11	0.00313646	0	298.15	162.694	0.0035944	0	190.085	80.961	0.00265653	0.001	38.86	26.7195	0.00115706	0	24.335	21.8155	0.00233561	0	44.73	40.5565	0.000875572
GN=Gnaq	P21279	Guanine nucleotide-binding protein G(q) subunit alpha OS=Mus musculus (Mouse) OX=10090 GN=Gnaq PE=1 SV=4	42.1	359	0	6.76	5.781	0.000117908	0	53.3	45.325	0.0005516	0.024	2.81	1.835	4.35465e-05	0	16.23	9.835	0.000289228	0.008	2.5	2.105	0.000149902	0.0305	2.395	1.9995	5.04443e-05
GN=Gnb1	P62874	Guanine nucleotide-binding protein G(I)/G(S)/G(T) subunit beta-1 OS=Mus musculus (Mouse) OX=10090 GN=Gnb1 PE=1 SV=3	37.4	340	0	28.2	24.2135	0.0007602	0	79.345	69.93	0.000817979	0	54.87	32.4555	0.000776658	0	9.265	10.825	0.000830714	0	2.865	3.2835	0.000268257	0	8.72	11.528	0.000198655
GN=Gnb2	P62880	Guanine nucleotide-binding protein G(I)/G(S)/G(T) subunit beta-2 OS=Mus musculus (Mouse) OX=10090 GN=Gnb2 PE=1 SV=3	37.3	340	0	28.2	24.2135	0.0007602	0	63.675	58.0415	0.000467281	0	39.725	22.439	0.000359397	0	9.265	10.825	0.000830714	0	2.865	3.2835	0.000268257	0	8.58	13.63	0.000165736
GN=Gnb3	Q61011	Guanine nucleotide-binding protein G(I)/G(S)/G(T) subunit beta-3 OS=Mus musculus (Mouse) OX=10090 GN=Gnb3 PE=1 SV=2	37.2	340	0	4.935	5.2655	3.09687e-05	0	25.31	11.639	6.2389e-05	0	6.39	6.729	2.43423e-05	0.0015	3.075	3.306	3.07091e-05	0	2.57	4.336	0.000158279	0	4.3	4.064	7.05309e-05
GN=Grk2	Q99MK8	Beta-adrenergic receptor kinase 1 OS=Mus musculus (Mouse) OX=10090 GN=Grk2 PE=1 SV=2	79.6	689	0	6.16	4.8595	9.0114e-05	0	7.005	7.6305	4.97837e-05	0.024	2.37	1.885	2.26897e-05	0	20.085	21.0705	0.000634938	0	4.68	6.4595	0.000264753	0	6.045	9.27	7.92114e-05
GN=Hnrnpa1	P49312	Heterogeneous nuclear ribonucleoprotein A1 OS=Mus musculus (Mouse) OX=10090 GN=Hnrnpa1 PE=1 SV=2	34.2	320	0	12.35	11.9995	0.000194027	0	41.18	31.3895	0.000512539	0	13.93	12.2485	0.000191181	0.004	2.95	2.581	0.000265445	0	5.65	6.297	0.00080375	0	133.915	121.093	0.00211248
GN=Hnrnpa3	Q8BG05	Heterogeneous nuclear ribonucleoprotein A3 OS=Mus musculus (Mouse) OX=10090 GN=Hnrnpa3 PE=1 SV=1	39.6	379	0	10.655	11.815	0.000217194	0	71.77	52.8095	0.000871061	0.001	12.46	8.5445	0.000142582	0.003	4.06	3.0645	0.000367004	0.006	2.2	1.615	0.000339314	0	156.59	128.097	0.00233828
GN=Hnrnpd	Q60668	Heterogeneous nuclear ribonucleoprotein D0 OS=Mus musculus (Mouse) OX=10090 GN=Hnrnpd PE=1 SV=2	38.3	355	0	9.065	7.9765	0.000202068	0	38.215	29.314	0.00054346	0	20.555	17.948	0.000272883	0	8.89	7.034	0.000263238	0	7.31	7.108	0.000454774	0	18	20.066	0.000295615
GN=Hnrnpf	Q9Z2X1	Heterogeneous nuclear ribonucleoprotein F OS=Mus musculus (Mouse) OX=10090 GN=Hnrnpf PE=1 SV=3	45.7	415	0	23.445	13.5865	0.000176013	0	28.615	22.75	0.000175623	0	21.035	11.937	0.000203325	0.0025	10.185	4.8515	0.000233695	0.004	1.98	1.77	0.00030988	0.006	16.105	19.6075	0.000163986
GN=Hnrnph1	O35737	Heterogeneous nuclear ribonucleoprotein H OS=Mus musculus (Mouse) OX=10090 GN=Hnrnph1 PE=1 SV=3	49.2	449	0	47.69	29.806	0.000553127	0	89.65	55.564	0.000491118	0	26.475	15.337	0.000222747	0.0025	11.95	6.4725	0.000233343	0.004	1.98	1.77	0.000286414	0	102.575	61.885	0.000500245
GN=Hnrnph2	P70333	Heterogeneous nuclear ribonucleoprotein H2 OS=Mus musculus (Mouse) OX=10090 GN=Hnrnph2 PE=1 SV=1	49.2	449	0	28.93	19.4205	0.000193275	0	80.44	50.04	0.000358195	0	20.76	12.966	9.74607e-05	0.0025	7.03	5.728	0.000163967	0.004	1.98	1.77	0.000286414	0	107.29	62.546	0.000651003
GN=Hnrnpk	P61979	Heterogeneous nuclear ribonucleoprotein K OS=Mus musculus (Mouse) OX=10090 GN=Hnrnpk PE=1 SV=1	50.9	463	0	29.295	25.7645	0.00035659	0	98.095	69.97	0.000891285	0	86.535	40.458	0.000701073	0	4.015	8.783	0.000233919	0	7.055	9.438	0.000671739	0	251.43	126.629	0.00343037
GN=Hnrnpl	Q8R081	Heterogeneous nuclear ribonucleoprotein L OS=Mus musculus (Mouse) OX=10090 GN=Hnrnpl PE=1 SV=2	63.9	586	0.03	2.6	1.469	3.61169e-05	0.01	2.15	2.07	2.55713e-05	0	15.43	12.062	0.000160067	0.002	2.21	3.164	0.000289906	0.002	2.92	3.634	9.18343e-05	0	161.175	99.5355	0.00134311
GN=Hnrnpm	Q9D0E1	Heterogeneous nuclear ribonucleoprotein M OS=Mus musculus (Mouse) OX=10090 GN=Hnrnpm PE=1 SV=3	77.6	729	0.0135	4.805	4.007	5.74221e-05	0	10.855	11.8985	7.35488e-05	0.007	2.58	2.678	2.14447e-05	0.008	3.44	2.948	0.000132543	0.001	3.59	3.187	0.000162023	0	72.245	68.8635	0.0005979
GN=Hnrnpr	Q8VHM5	Heterogeneous nuclear ribonucleoprotein R OS=Mus musculus (Mouse) OX=10090 GN=Hnrnpr PE=1 SV=1	70.8	632	0.0025	4.7	3.5535	3.75874e-05	0	23.09	11.9115	0.000118797	0.004	2.79	2.98	2.25922e-05	0.001	5.4	4.0765	0.000234873	0.016	2.37	1.904	2.83834e-05	0	70.03	41.4765	0.0002586
GN=Hspa8	P63017	Heat shock cognate 71 kDa protein OS=Mus musculus (Mouse) OX=10090 GN=Hspa8 PE=1 SV=1	70.8	646	0	619.095	305.741	0.00610768	0	866.165	374.439	0.00550675	0	1211.35	339.577	0.0088059	0	143.675	115.737	0.0030675	0	162.355	131.901	0.00621827	0	457.5	224.375	0.00375535
GN=Hspa9	P38647	Stress-70 protein, mitochondrial OS=Mus musculus (Mouse) OX=10090 GN=Hspa9 PE=1 SV=3	73.4	679	0	38.735	34.437	0.00041183	0	90.525	99.209	0.000603099	0	71.295	54.595	0.000470725	0	43.575	52.2105	0.00151063	0	45.985	42.0585	0.00210289	0	65.01	65.7315	0.000553268
GN=Immt	Q8CAQ8	MICOS complex subunit Mic60 OS=Mus musculus (Mouse) OX=10090 GN=Immt PE=1 SV=1	83.8	757	0	106.34	95.8635	0.000918665	0	201.32	195.433	0.00116311	0	169.41	117.305	0.00109556	0	50.3	50.207	0.000555512	0	8.665	7.4815	0.000312061	0	70.1	54.546	0.000691135
GN=Ina	P46660	Alpha-internexin OS=Mus musculus (Mouse) OX=10090 GN=Ina PE=1 SV=3	55.3	501	0	554.61	247.122	0.00644592	0	459.85	206.196	0.00346642	0	812.44	225.827	0.00693386	0	244.16	126.041	0.00561307	0	219.36	121.172	0.00949463	0	362.395	174.55	0.00396223
GN=Iqsec1	Q8R0S2	IQ motif and SEC7 domain-containing protein 1 OS=Mus musculus (Mouse) OX=10090 GN=Iqsec1 PE=1 SV=2	107.9	961	0	29.66	23.9845	0.000268957	0	142.955	70.6575	0.000782864	0	60.655	42.829	0.000322207	0.011	0	1.714	8.83895e-05	0	2.23	1.891	0.000133819	0	15.23	17.9445	0.000103523
GN=Kif2a	P28740	Kinesin-like protein KIF2A OS=Mus musculus (Mouse) OX=10090 GN=Kif2a PE=1 SV=2	79.7	705	0	93.015	66.898	0.000776945	0	314.21	161.044	0.00175553	0	225.905	106.994	0.00153072	0	3.82	4.0625	0.000137055	0	31.24	18.955	0.000839665	0	373.255	146.804	0.00292729
GN=Kif5a	P33175	Kinesin heavy chain isoform 5A OS=Mus musculus (Mouse) OX=10090 GN=Kif5a PE=1 SV=3	116.9	1027	0	54.835	38.2185	0.000139012	0	109.25	55.031	1.93415e-05	0	63.91	30.949	4.97223e-05	0	12.815	15.934	9.92601e-05	0	70.795	52.1305	0.000178017	0	17.125	11.7155	1.41436e-05
GN=Kif5b	Q61768	Kinesin-1 heavy chain OS=Mus musculus (Mouse) OX=10090 GN=Kif5b PE=1 SV=3	109.5	963	0	36.42	27.6265	7.19101e-05	0	105.385	45.6575	0.00012129	0	54.76	37.287	2.14166e-05	0	6.49	9.3065	5.2926e-05	0	190.75	130.18	0.00396928	0	26.38	7.663	3.51556e-05
GN=Kif5c	P28738	Kinesin heavy chain isoform 5C OS=Mus musculus (Mouse) OX=10090 GN=Kif5c PE=1 SV=3	109.2	956	0	131.475	108.228	0.000929425	0	235.18	135.7	0.000977498	0	145.94	84.9305	0.000707733	0	20.23	24.1885	0.000356536	0	130.54	108.478	0.00275558	0	57.345	35.979	0.00035727
GN=Klc2	O88448	Kinesin light chain 2 OS=Mus musculus (Mouse) OX=10090 GN=Klc2 PE=1 SV=1	66.6	599	0	23.59	20.7165	0.000328627	0	57.68	49.036	0.000445135	0	27.635	23.7695	0.000226637	0.027	4.34	1.658	7.80045e-05	0	33.75	39.316	0.00132207	0.001	19.26	11.6855	0.000270438
GN=Macf1	Q9QXZ0	Microtubule-actin cross-linking factor 1 OS=Mus musculus (Mouse) OX=10090 GN=Macf1 PE=1 SV=2	831.4	7354	0	67.915	56.9995	5.41737e-05	0	461.295	432.709	0.000255707	0	144.11	148.643	9.35248e-05	0	63.745	66.6265	0.000104598	0	320.02	309.981	0.00086138	0	694.855	519.567	0.00058381
GN=Map1a	Q9QYR6	Microtubule-associated protein 1A OS=Mus musculus (Mouse) OX=10090 GN=Map1a PE=1 SV=2	300	2776	0	226.41	160.656	0.000607152	0	726.585	466.172	0.00118903	0	498.25	306.402	0.000922553	0.0075	3.615	4.0755	2.33322e-05	0	4.47	4.751	3.87715e-05	0	219.035	199.684	0.000531934
GN=Map1b	P14873	Microtubule-associated protein 1B OS=Mus musculus (Mouse) OX=10090 GN=Map1b PE=1 SV=2	270.1	2464	0	169.36	138.003	0.000449017	0	415.24	282.921	0.000721075	0	360.71	184.077	0.000628422	0	16.905	13.2885	0.000112045	0	4.805	6.024	0.000100128	0	252.47	170.55	0.000662464
GN=Map2	P20357	Microtubule-associated protein 2 OS=Mus musculus (Mouse) OX=10090 GN=Map2 PE=1 SV=2	199	1828	0	219.375	164.464	0.000820187	0	1196.85	683.578	0.00261713	0	874.52	427.81	0.0022533	0	10.65	12.27	0.000200977	0	6.72	4.808	5.88784e-05	0	696.295	302.596	0.00239412
GN=Map4	P27546	Microtubule-associated protein 4 OS=Mus musculus (Mouse) OX=10090 GN=Map4 PE=1 SV=3	117.4	1125	0	40.365	33.221	0.000266543	0	54.43	31.502	0.000241941	0	6.44	8.036	2.53836e-05	0.017	2.31	1.451	7.55043e-05	0	2.76	3.983	8.10733e-05	0	81.015	53.5685	0.000584502
GN=Map6	Q7TSJ2	Microtubule-associated protein 6 OS=Mus musculus (Mouse) OX=10090 GN=Map6 PE=1 SV=2	96.4	906	0	644.805	297.591	0.0040561	0	932.625	354.7	0.00391209	0	1076.62	354.381	0.00487199	0	33.48	26.319	0.000768822	0	65.165	42.314	0.00205622	0	741.905	289.704	0.00441607
GN=Mapk8ip3	Q9ESN9	C-Jun-amino-terminal kinase-interacting protein 3 OS=Mus musculus (Mouse) OX=10090 GN=Mapk8ip3 PE=1 SV=1	147.5	1337	0	10.205	13.175	6.12177e-05	0	27.735	22.973	9.61415e-05	0	15.77	18.862	5.49168e-05	0	24.26	17.9385	0.000428058	0.005	2.05	2.274	4.02505e-05	0	50.67	46.417	0.000213069
GN=Mapre3	Q6PER3	Microtubule-associated protein RP/EB family member 3 OS=Mus musculus (Mouse) OX=10090 GN=Mapre3 PE=1 SV=1	31.9	281	0	52.38	39.483	0.00138239	0	117.86	99.6135	0.0016252	0	114.665	59.4705	0.00163627	0.011	2.44	1.719	0.000302286	0.0015	2.775	2.5435	0.000324582	0	9.08	7.645	0.000194223
GN=Marcks	P26645	Myristoylated alanine-rich C-kinase substrate OS=Mus musculus (Mouse) OX=10090 GN=Marcks PE=1 SV=2	29.6	309	0	12.485	8.8285	0.000302158	0.0025	30.325	19.028	0.000453878	0.021	7.775	4.9685	0.00012429	0	7.04	3.856	0.000151213	0.0155	1.825	1.5645	0.00029517	0	17.27	13.432	0.000388034
GN=Mtco2	P00405	Cytochrome c oxidase subunit 2 OS=Mus musculus (Mouse) OX=10090 GN=Mtco2 PE=1 SV=1	26	227	0	44.965	43.8275	0.001552	0	83.34	74.6475	0.00166267	0	132.3	51.606	0.00316222	0.0055	3.93	5.082	0.000290016	0.004	0	2.617	0.00047414	0	8.86	15.152	0.000215656
GN=Myh10	Q61879	Myosin-10 OS=Mus musculus (Mouse) OX=10090 GN=Myh10 PE=1 SV=2	228.9	1976	0	1361.13	901.67	0.00417929	0	3410.78	1664.67	0.00622004	0	4931.35	1486.59	0.00995707	0	220.11	138.921	0.00145276	0	380.4	233.738	0.00463574	0	472	319.414	0.00122134
GN=Myh9	Q8VDD5	Myosin-9 OS=Mus musculus (Mouse) OX=10090 GN=Myh9 PE=1 SV=4	226.2	1960	0	1314.01	827.956	0.00391383	0	3367.23	1578.49	0.00612236	0	4863.27	1463.45	0.00991302	0	56.935	43.9655	0.000212046	0	101.6	88.483	0.000805485	0	87.025	98.2625	0.000192545
GN=Myl12b	Q3THE2	Myosin regulatory light chain 12B OS=Mus musculus (Mouse) OX=10090 GN=Myl12b PE=1 SV=2	19.8	172	0	130.55	80.04	0.00457835	0	377.715	124.999	0.00701642	0	436.545	117.134	0.0100652	0	13.5	13.554	0.00200013	0	14.535	12.223	0.00199918	0	30.81	28.8035	0.000917785
GN=Myl6	Q60605	Myosin light polypeptide 6 OS=Mus musculus (Mouse) OX=10090 GN=Myl6 PE=1 SV=3	16.9	151	0	126.03	98.2425	0.00632098	0	218.48	150.73	0.00627851	0	201.495	86.326	0.00683426	0	25.96	23.5	0.00381833	0	16.93	19.5805	0.00319831	0	25.475	25.8115	0.000824182
GN=Myl6b	Q8CI43	Myosin light chain 6B OS=Mus musculus (Mouse) OX=10090 GN=Myl6b PE=1 SV=1	22.7	207	0	43.375	19.2565	0.000694392	0	81.425	59.4155	0.0016891	0	64.175	33.7085	0.0014431	0.003	6.14	2.7495	0.000121137	0.002	6.04	3.608	0.000173317	0.0035	9.705	5.825	0.000204233
GN=Myl9	Q9CQ19	Myosin regulatory light polypeptide 9 OS=Mus musculus (Mouse) OX=10090 GN=Myl9 PE=1 SV=3	19.8	172	0	54.25	45.4915	0.00026901	0	148.1	88.4035	0.000860472	0	205.87	80.6695	0.000730799	0	7.12	8.762	0.000632315	0	7.72	7.8245	0.000675789	0	17.77	16.2045	0.000490862
GN=Myo18a	Q9JMH9	Unconventional myosin-XVIIIa OS=Mus musculus (Mouse) OX=10090 GN=Myo18a PE=1 SV=2	232.6	2050	0	497.73	340.722	0.00161238	0	1451.13	737.918	0.00286086	0	1624.43	702.911	0.00373063	0	19.7	17.3205	0.000279177	0	102.545	77.569	0.00128427	0	84.885	92.905	0.000243074
GN=Myo1c	Q9WTI7	Unconventional myosin-Ic OS=Mus musculus (Mouse) OX=10090 GN=Myo1c PE=1 SV=2	121.9	1063	0.001	5.82	4.047	3.8058e-05	0	20.025	18.891	9.4712e-05	0	6.18	7.191	2.81387e-05	0	43.91	44.0945	0.000758172	0	21.915	24.5455	0.000606199	0	39.49	36.4165	0.000205835
GN=Myo5a	Q99104	Unconventional myosin-Va OS=Mus musculus (Mouse) OX=10090 GN=Myo5a PE=1 SV=2	215.4	1853	0	728.42	433.2	0.00271007	0	1513.39	796.65	0.00361067	0	1903.68	708.508	0.00512466	0	563.57	322.821	0.00416749	0	452.605	261.069	0.0056445	0	1635.05	727.348	0.00502964
GN=Napa	Q9DB05	Alpha-soluble NSF attachment protein OS=Mus musculus (Mouse) OX=10090 GN=Napa PE=1 SV=1	33.2	295	0	16.595	14.213	0.000170131	0	56.715	67.178	0.000471415	0	32.2	25.4885	0.000175508	0.023	2.55	1.741	3.95972e-05	0	3.2	5.298	6.08078e-05	0	10.38	13.033	7.46754e-05
GN=Napb	P28663	Beta-soluble NSF attachment protein OS=Mus musculus (Mouse) OX=10090 GN=Napb PE=1 SV=2	33.5	298	0	27.875	30.2315	0.000489002	0	103.135	107.635	0.00123711	0	57.165	44.3465	0.000603021	0	5.21	4.489	0.000156794	0	9.06	7.678	0.000541761	0	12.59	14.767	0.000183143
GN=Ncam1	P13595	Neural cell adhesion molecule 1 OS=Mus musculus (Mouse) OX=10090 GN=Ncam1 PE=1 SV=3	119.4	1115	0	18.84	16.887	0.00012086	0	81.31	49.566	0.000326428	0.002	14.915	9.464	6.2486e-05	0	4.09	5.557	0.000152363	0	5.57	4.463	0.000230673	0.002	4.365	3.766	2.69953e-05
GN=Ncdn	Q9Z0E0	Neurochondrin OS=Mus musculus (Mouse) OX=10090 GN=Ncdn PE=1 SV=1	78.8	729	0	9.255	7.502	9.84007e-05	0	20.075	20.66	0.000149829	0	6.63	7.842	4.28894e-05	0.0095	6.48	4.931	0.000154401	0	12.48	8.869	0.000295281	0	4.27	7.508	9.86852e-05
GN=Nckipsd	Q9ESJ4	NCK-interacting protein with SH3 domain OS=Mus musculus (Mouse) OX=10090 GN=Nckipsd PE=1 SV=2	78.5	714	0	13.14	12.0435	0.000129454	0	37.155	32.391	0.000243154	0	18.54	20.041	0.000147574	0.0055	2.865	3.096	7.58436e-05	0.016	0	1.224	0.000180112	0.022	2.25	1.84	1.71407e-05
GN=Ncl	P09405	Nucleolin OS=Mus musculus (Mouse) OX=10090 GN=Ncl PE=1 SV=2	76.7	707	0	22.21	18.6015	0.000187295	0	111.26	81.4405	0.000659522	0	78.08	44.219	0.000538427	0	12.175	15.1835	0.000536162	0.002	3.805	3.0005	0.000219954	0	50.875	41.308	0.000402582
GN=Nde1	Q9CZA6	Nuclear distribution protein nudE homolog 1 OS=Mus musculus (Mouse) OX=10090 GN=Nde1 PE=1 SV=1	38.5	344	0	8.01	7.168	0.000105843	0	12.895	10.794	6.93455e-05	0.0045	4.705	3.618	3.90324e-05	0.004	19.605	7.661	0.000363769	0	12.31	9.186	0.000625755	0.001	3.2	3.852	1.1859e-05
GN=Ndel1	Q9ERR1	Nuclear distribution protein nudE-like 1 OS=Mus musculus (Mouse) OX=10090 GN=Ndel1 PE=1 SV=2	38.3	345	0	18.85	18.9585	0.000422637	0	37.21	34.0595	0.000487615	0	7.485	7.8915	0.000107393	0	30.095	15.042	0.000889521	0	12.31	9.186	0.000623941	0	9.11	10.199	0.000106421
GN=Ndufa12	Q7TMF3	NADH dehydrogenase [ubiquinone] 1 alpha subcomplex subunit 12 OS=Mus musculus (Mouse) OX=10090 GN=Ndufa12 PE=1 SV=2	17.1	145	0	12.2	11.5385	0.000574159	0	32.465	34.204	0.000924433	0	7.985	8.202	0.000260193	0.004	3.445	4.643	0.000534584	0.002	2.32	3.865	0.000371137	0.001	4.91	6.638	0.000249786
GN=Ndufa8	Q9DCJ5	NADH dehydrogenase [ubiquinone] 1 alpha subcomplex subunit 8 OS=Mus musculus (Mouse) OX=10090 GN=Ndufa8 PE=1 SV=3	20	172	0	10.675	15.4665	0.000542831	0	27.075	28.7145	0.000617329	0	7.685	9.0005	0.000219349	0	4.47	7.294	0.000135828	0.004	0	1.774	0.000747675	0.0065	2.615	2.5885	0.000105288
GN=Ndufs1	Q91VD9	NADH-ubiquinone oxidoreductase 75 kDa subunit, mitochondrial OS=Mus musculus (Mouse) OX=10090 GN=Ndufs1 PE=1 SV=2	79.7	727	0	54.06	49.5975	0.000464245	0	122.88	96.299	0.000738961	0	161.905	100.122	0.001001	0.001	5.05	3.424	6.42706e-05	0.006	2.29	1.672	0.000176891	0	44.56	22.587	0.000560755
GN=Nefh	P19246	Neurofilament heavy polypeptide OS=Mus musculus (Mouse) OX=10090 GN=Nefh PE=1 SV=3	116.9	1090	0	199.475	136.867	0.00108135	0	140.835	88.783	0.00045387	0	203.56	95.8525	0.000543854	0	28.47	15.553	4.44005e-05	0	28.51	15.712	0.000255391	0	48.505	33.059	0.000193491
GN=Nefl	P08551	Neurofilament light polypeptide OS=Mus musculus (Mouse) OX=10090 GN=Nefl PE=1 SV=5	61.5	543	0	629.125	323.161	0.00725709	0	522.665	262.543	0.00371186	0	890.225	263.324	0.00751126	0	105.585	74.601	0.00209872	0	115.465	86.8245	0.00525698	0	250.65	138.221	0.00262572
GN=Nefm	P08553	Neurofilament medium polypeptide OS=Mus musculus (Mouse) OX=10090 GN=Nefm PE=1 SV=4	95.9	848	0	452.15	268.472	0.00327266	0	451.6	231.541	0.00218319	0	748.865	294.883	0.00376667	0	158.46	95.729	0.00237057	0	188.92	122.79	0.00515076	0	319.82	201.352	0.00236677
GN=Nsf	P46460	Vesicle-fusing ATPase OS=Mus musculus (Mouse) OX=10090 GN=Nsf PE=1 SV=2	82.6	744	0	246.025	150.445	0.00231451	0	674.585	378.887	0.00438031	0	1010	389.235	0.00698303	0	26.57	27.649	0.000593718	0	25.475	18.856	0.0010972	0	41.99	32.416	0.000413125
GN=Pabpc1	P29341	Polyadenylate-binding protein 1 OS=Mus musculus (Mouse) OX=10090 GN=Pabpc1 PE=1 SV=2	70.6	636	0	34.555	36.832	0.000421562	0	91.11	82.9135	0.000659247	0	79.97	59.831	0.000627949	0	10.67	12.828	0.000584338	0	84.565	72.3595	0.00375781	0	561.23	335.522	0.00511102
GN=Pabpc6	Q9D4E6	Polyadenylate-binding protein OS=Mus musculus (Mouse) OX=10090 GN=Pabpc6 PE=1 SV=1	71	643	0	15.53	15.5395	0.000120973	0	40.82	42.7665	0.00021007	0	40.47	25.9725	0.00018812	0	7.61	9.3355	0.000391482	0	30.275	25.133	0.000600293	0	183.5	77.3935	0.000212463
GN=Pcbp2	Q61990	Poly(rC)-binding protein 2 OS=Mus musculus (Mouse) OX=10090 GN=Pcbp2 PE=1 SV=1	38.2	362	0.0035	2.7	3.107	5.71717e-05	0	42.525	34.2145	0.000352031	0	7.75	7.295	6.10355e-05	0.007	4.95	2.183	0.000129074	0	5	5.002	0.00029732	0	56.12	45.844	0.000720233
GN=Pgam1	Q9DBJ1	Phosphoglycerate mutase 1 OS=Mus musculus (Mouse) OX=10090 GN=Pgam1 PE=1 SV=3	28.8	254	0.003	4.255	3.6825	0.000164806	0	16.785	15.5425	0.000400522	0	7.19	7.827	0.000184644	0	11.13	6.584	0.000551867	0	5.37	8.262	0.000423739	0.0035	9.005	9.227	0.000191755
GN=Pgrmc1	O55022	Membrane-associated progesterone receptor component 1 OS=Mus musculus (Mouse) OX=10090 GN=Pgrmc1 PE=1 SV=4	21.7	195	0	5.36	3.305	0.000217072	0	11.55	11.22	0.000252748	0.001	4.08	4.547	8.01702e-05	0	14.3	10.71	0.000479228	0	3.34	5.046	0.000275974	0	12.035	12.1295	0.000311261
GN=Phb2	O35129	Prohibitin-2 OS=Mus musculus (Mouse) OX=10090 GN=Phb2 PE=1 SV=1	33.3	299	0	30.755	36.963	0.000762964	0	71.15	77.511	0.00110373	0	41.93	34.861	0.000668375	0	10.7	12.777	0.00031254	0.0155	1.625	2.068	0.000305042	0	11.235	9.7715	0.000202166
GN=Pkp4	Q68FH0	Plakophilin-4 OS=Mus musculus (Mouse) OX=10090 GN=Pkp4 PE=1 SV=1	131.5	1190	0	13.215	9.475	7.92467e-05	0	69.875	48.807	0.000291224	0	9.745	7.624	4.55576e-05	0	27.24	22.182	0.000999322	0	13.045	9.2965	0.000360613	0	114.305	87.298	0.000529456
GN=Plec	Q9QXS1	Plectin OS=Mus musculus (Mouse) OX=10090 GN=Plec PE=1 SV=3	533.9	4691	0	237.095	214.782	0.000354831	0	447.31	410.865	0.000436298	0	160.695	130.102	0.000173617	0	21.33	20.7	8.01305e-05	0	151.27	132.54	0.000789706	0	671.6	549.485	0.000807072
GN=Ppp1ca	P62137	Serine/threonine-protein phosphatase PP1-alpha catalytic subunit OS=Mus musculus (Mouse) OX=10090 GN=Ppp1ca PE=1 SV=1	37.5	330	0	50.25	40.683	0.000670566	0	40.48	45.01	0.000409954	0	100.21	61.4335	0.000555346	0	17.43	14.9815	0.000681841	0	7.48	9.3915	0.000585388	0	106.52	83.671	0.00154275
GN=Ppp1cb	P62141	Serine/threonine-protein phosphatase PP1-beta catalytic subunit OS=Mus musculus (Mouse) OX=10090 GN=Ppp1cb PE=1 SV=3	37.2	327	0	50.04	45.051	0.000470127	0	36.77	39.766	0.000279203	0	92.14	60.4815	0.000565003	0	9.915	13.7755	0.000249639	0	5.29	7.8095	0.000142204	0	82.59	61.3915	0.000460657
GN=Ppp1cc	P63087	Serine/threonine-protein phosphatase PP1-gamma catalytic subunit OS=Mus musculus (Mouse) OX=10090 GN=Ppp1cc PE=1 SV=1	37	323	0	48.115	36.5435	0.000607473	0	36.015	39.465	0.000198076	0	108.135	65.0305	0.000707558	0	11.55	15.653	0.000322477	0	8.33	9.9875	0.000399433	0	99.695	75.337	0.000403397
GN=Ppp1r12a	Q9DBR7	Protein phosphatase 1 regulatory subunit 12A OS=Mus musculus (Mouse) OX=10090 GN=Ppp1r12a PE=1 SV=2	114.9	1029	0	21.57	14.1665	0.000159083	0	63.67	43.3065	0.00029228	0	38.7	26.062	0.000200484	0	0	4.896	0.000247645	0	13.6	14.694	0.000499903	0	20.815	25.2845	9.3508e-05
GN=Ppp1r12b	Q8BG95	Protein phosphatase 1 regulatory subunit 12B OS=Mus musculus (Mouse) OX=10090 GN=Ppp1r12b PE=1 SV=2	109	976	0	14.28	8.314	0.000103626	0	6.305	7.825	4.43719e-05	0.001	8.405	8.931	3.31112e-05	0.012	0	1.574	2.90104e-05	0	4.14	3.773	3.29406e-05	0.0025	9.045	13.569	3.88391e-05
GN=Ppp1r9a	H3BJD6	Protein phosphatase 1, regulatory subunit 9A OS=Mus musculus (Mouse) OX=10090 GN=Ppp1r9a PE=1 SV=1	144.3	1292	0	64.57	51.851	0.000317474	0	64.195	48.821	0.00021239	0	72.325	42.9625	0.000251518	0.0005	6.915	8.3415	0.000147451	0.0035	6.235	5.0365	0.000219897	0	154.6	117.857	0.000571843
GN=Ppp1r9b	Q6R891	Neurabin-2 OS=Mus musculus (Mouse) OX=10090 GN=Ppp1r9b PE=1 SV=1	89.5	817	0	125.665	66.32	0.000918596	0	162.815	86.7385	0.000967927	0	151.72	75.3095	0.000884923	0	61.795	36.948	0.00120684	0	45.34	35.9435	0.00179903	0	328.485	183.097	0.00174811
GN=Ppp2ca	P63330	Serine/threonine-protein phosphatase 2A catalytic subunit alpha isoform OS=Mus musculus (Mouse) OX=10090 GN=Ppp2ca PE=1 SV=1	35.6	309	0	8.265	7.5225	0.000168203	0	17.45	14.3045	0.00017958	0	15.425	15.3295	0.000216706	0.004	5.545	4.2265	0.000388304	0.002	3.18	3.592	0.000174158	0	20.51	20.745	0.000277247
GN=Ppp2cb	P62715	Serine/threonine-protein phosphatase 2A catalytic subunit beta isoform OS=Mus musculus (Mouse) OX=10090 GN=Ppp2cb PE=1 SV=1	35.6	309	0	8.265	7.5225	0.000168203	0	16.465	12.762	0.000183811	0	15.425	15.3295	0.000216706	0.004	5.545	4.2265	0.000388304	0.002	3.18	3.592	0.000174158	0	16.24	16.669	0.000203692
GN=Ppp2r1a	Q76MZ3	Serine/threonine-protein phosphatase 2A 65 kDa regulatory subunit A alpha isoform OS=Mus musculus (Mouse) OX=10090 GN=Ppp2r1a PE=1 SV=3	65.3	589	0	30.87	24.153	0.000455201	0	66.135	63.762	0.000540224	0	57.095	47.6345	0.000506684	0	12.95	13.9815	0.000355147	0	11.66	13.798	0.000456833	0	23.41	28.433	0.000287526
GN=Ppp3ca	P63328	Serine/threonine-protein phosphatase 2B catalytic subunit alpha isoform OS=Mus musculus (Mouse) OX=10090 GN=Ppp3ca PE=1 SV=1	58.6	521	0.001	3.17	4.328	3.8825e-05	0	47.49	32.329	0.00045337	0.0085	2.74	2.241	2.87058e-05	0	5.62	7.259	0.000326074	0	5.02	3.286	0.000493666	0.001	4.475	6.0865	5.7773e-05
GN=Prkacb	P68181	cAMP-dependent protein kinase catalytic subunit beta OS=Mus musculus (Mouse) OX=10090 GN=Prkacb PE=1 SV=2	40.7	351	0	11.405	7.8515	0.000214865	0	50.155	38.908	0.000484325	0	13.03	11.1595	0.000136066	0.004	1.86	2.7745	0.00015428	0.003	2.06	2.774	0.000153319	0.001	4.655	7.696	0.000154782
GN=Prkcg	P63318	Protein kinase C gamma type OS=Mus musculus (Mouse) OX=10090 GN=Prkcg PE=1 SV=1	78.3	697	0	89.94	59.3925	0.000886093	0	284.09	158.07	0.00176965	0	378.4	145.692	0.00268823	0	9.38	7.114	0.000134074	0	8.425	7.4965	0.000353967	0.001	6.965	6.8735	7.759e-05
GN=Pura	P42669	Transcriptional activator protein Pur-alpha OS=Mus musculus (Mouse) OX=10090 GN=Pura PE=1 SV=1	34.9	321	0	80.38	50.1395	0.00154768	0	209.74	99.158	0.0024006	0	93.645	35.333	0.00129075	0.012	2.61	2.05	7.27799e-05	0	8.23	10.916	0.000502943	0	159.4	76.641	0.00303231
GN=Purb	O35295	Transcriptional activator protein Pur-beta OS=Mus musculus (Mouse) OX=10090 GN=Purb PE=1 SV=3	33.9	324	0	34.83	38.1865	0.000647145	0	150.385	88.988	0.00192889	0	69.475	27.094	0.00090325	0	15.74	21.105	0.00036053	0	8.785	10.624	0.000729104	0	224.34	126.454	0.00375207
GN=Rab10	P61027	Ras-related protein Rab-10 OS=Mus musculus (Mouse) OX=10090 GN=Rab10 PE=1 SV=1	22.5	200	0	8.965	9.685	0.000238644	0	12.87	15.869	0.000324671	0	15.525	13.9225	0.00049713	0.003	18.18	11.0825	0.000992871	0	9.925	10.065	0.00107106	0	7.245	11.7495	0.000457108
GN=Rab1A	P62821	Ras-related protein Rab-1A OS=Mus musculus (Mouse) OX=10090 GN=Rab1A PE=1 SV=3	22.7	205	0.001	7.97	9.618	0.000339703	0	34.87	41.548	0.000848108	0	8.835	8.741	0.000143277	0.003	7.11	5.3705	0.000549065	0	9.05	6.49	0.00090004	0.002	5.65	6.636	7.67569e-05
GN=Rab2a	P53994	Ras-related protein Rab-2A OS=Mus musculus (Mouse) OX=10090 GN=Rab2a PE=1 SV=1	23.5	212	0	8.92	10.411	0.000247372	0	22.01	25.05	0.000434589	0	8.11	11.201	0.000221224	0	9.545	10.377	0.000676171	0	5.99	7.323	0.000507688	0	12.77	17.559	0.000288643
GN=Rab2b	P59279	Ras-related protein Rab-2B OS=Mus musculus (Mouse) OX=10090 GN=Rab2b PE=1 SV=1	24.2	216	0	3.98	3.409	2.4496e-05	0	12.685	12.0555	0.000162053	0.004	3	4.351	2.41253e-05	0.001	7.13	6.7315	0.000271367	0.003	2.8	2.743	0.000124572	0.002	4.31	5.242	4.53276e-05
GN=Rab3a	P63011	Ras-related protein Rab-3A OS=Mus musculus (Mouse) OX=10090 GN=Rab3a PE=1 SV=1	25	220	0	23.525	17.1145	0.00081658	0	50.345	31.5245	0.000848122	0	35.2	22.3285	0.000729444	0	9.92	8.169	0.000844713	0	9.75	10.74	0.00122307	0	56.775	22.7985	0.00151444
GN=Rab3c	P62823	Ras-related protein Rab-3C OS=Mus musculus (Mouse) OX=10090 GN=Rab3c PE=1 SV=1	25.9	227	0	9.5	4.585	0.000174799	0	13.135	12.846	0.000252378	0	11.61	10.454	8.51467e-05	0	8.2	7.209	0.000437735	0	9.42	8.729	0.00118535	0	8.695	7.9005	0.000117875
GN=Rab3d	P35276	Ras-related protein Rab-3D OS=Mus musculus (Mouse) OX=10090 GN=Rab3d PE=1 SV=1	24.4	219	0	14.3	9.836	0.000327618	0	8.795	7.519	0.000115627	0	40.73	23.592	0.000742398	0	8.36	6.631	0.000453725	0	7.25	7.651	0.000368595	0.002	4.76	7.88	1.81621e-05
GN=Rap1a	P62835	Ras-related protein Rap-1A OS=Mus musculus (Mouse) OX=10090 GN=Rap1a PE=1 SV=1	21	184	0	2.76	4.577	0.000230049	0	8.71	10.5015	0.000232864	0	8.02	6.686	0.000254889	0.0055	1.975	3.3775	0.000421276	0.035	2.23	1.401	0.000292472	0.005	5.3	3.965	0.000327171
GN=Rap1b	Q99JI6	Ras-related protein Rap-1b OS=Mus musculus (Mouse) OX=10090 GN=Rap1b PE=1 SV=2	20.8	184	0	2.76	4.577	0.000230049	0.005	6.89	8.822	0.000180375	0	8.02	6.686	0.000254889	0.0055	1.975	3.3775	0.000421276	0.035	2.23	1.401	0.000292472	0.007	4.055	2.4435	0.000277286
GN=Rpl10	Q6ZWV3	60S ribosomal protein L10 OS=Mus musculus (Mouse) OX=10090 GN=Rpl10 PE=1 SV=3	24.6	214	0	11.795	15.5295	0.000580267	0	41.415	31.4765	0.000962254	0	41.47	27.475	0.0010181	0	3.9	5.4585	0.000506097	0.008	2.1	1.907	0.000426203	0	71.57	54.7935	0.00187912
GN=Rpl10a	P53026	60S ribosomal protein L10a OS=Mus musculus (Mouse) OX=10090 GN=Rpl10a PE=1 SV=3	24.9	217	0	22.47	18.9375	0.000760834	0	47.9	38.7125	0.0011464	0	46.94	29.614	0.00146918	0.005	6.135	4.488	0.000357211	0.001	2.71	3.285	0.000247995	0	25.46	26.1245	0.000867313
GN=Rpl10l	P86048	60S ribosomal protein L10-like OS=Mus musculus (Mouse) OX=10090 GN=Rpl10l PE=2 SV=1	24.5	214	0.0265	2.145	4.379	0.000163374	0	25.32	18.081	0.00044245	0	24.815	14.2825	0.000454478	0	3.9	5.4585	0.000506097	0.012	2.45	2.052	0.000251471	0	53.755	39.4105	0.00116798
GN=Rpl11	Q9CXW4	60S ribosomal protein L11 OS=Mus musculus (Mouse) OX=10090 GN=Rpl11 PE=1 SV=4	20.2	178	0	18.13	18.7175	0.000935427	0	20.14	18.4865	0.000493922	0	28.635	12.5215	0.000954678	0	24.465	10.644	0.00165845	0	12.81	16.918	0.00151165	0	26.135	23.4105	0.000918437
GN=Rpl12	P35979	60S ribosomal protein L12 OS=Mus musculus (Mouse) OX=10090 GN=Rpl12 PE=1 SV=2	17.8	165	0	19.785	22.153	0.000880858	0	37.83	30.484	0.000896811	0	55.345	31.335	0.00169533	0	3.945	8.566	0.000913793	0	4.79	6.332	0.000652302	0	33.655	31.925	0.000955217
GN=Rpl13	P47963	60S ribosomal protein L13 OS=Mus musculus (Mouse) OX=10090 GN=Rpl13 PE=1 SV=3	24.3	211	0	38.295	33.5745	0.0012729	0	66.175	44.479	0.00150857	0	52.6	26.2585	0.00132573	0	24.5	14.4985	0.00128835	0	6.75	5.264	0.000765141	0	46.175	28.2265	0.00157389
GN=Rpl14	Q9CR57	60S ribosomal protein L14 OS=Mus musculus (Mouse) OX=10090 GN=Rpl14 PE=1 SV=3	23.5	217	0	18.865	15.0475	0.000570086	0	34.485	22.833	0.000726146	0	41.33	19.6435	0.00104629	0.001	10.36	8.0125	0.000464871	0	6.2	4.906	0.00049599	0	30.52	14.425	0.000917993
GN=Rpl15	Q9CZM2	60S ribosomal protein L15 OS=Mus musculus (Mouse) OX=10090 GN=Rpl15 PE=1 SV=4	24.1	204	0	19.455	11.837	0.000865784	0	44.88	25.759	0.00110411	0	39.395	25.7475	0.00107465	0.0025	4.44	4.372	0.000437235	0.004	2.28	2.345	0.000263799	0	15.82	17.4155	0.000798948
GN=Rpl18a	P62717	60S ribosomal protein L18a OS=Mus musculus (Mouse) OX=10090 GN=Rpl18a PE=1 SV=1	20.7	176	0.0025	4.735	4.946	0.000232523	0	31.72	31.2955	0.000816151	0	24.175	9.517	0.000861305	0	8.825	8.7075	0.000947219	0.005	1.95	2.274	0.000305766	0	22.655	20.1285	0.000724495
GN=Rpl21	O09167	60S ribosomal protein L21 OS=Mus musculus (Mouse) OX=10090 GN=Rpl21 PE=1 SV=3	18.6	160	0	38.48	21.7495	0.0015405	0	42.03	40.917	0.00113922	0	47.315	30.315	0.00132133	0	19.04	18.4625	0.00140698	0	2.88	4.497	0.00080375	0	26.71	34.158	0.000841394
GN=Rpl22	P67984	60S ribosomal protein L22 OS=Mus musculus (Mouse) OX=10090 GN=Rpl22 PE=1 SV=2	14.8	128	0	13.85	16.017	0.000729429	0	24.735	27.791	0.000929229	0.003	4.31	4.141	0.000111549	0	5.935	7.238	0.00093739	0.002	4.525	4.5315	0.00113299	0	39.44	35.391	0.00156598
GN=Rpl23	P62830	60S ribosomal protein L23 OS=Mus musculus (Mouse) OX=10090 GN=Rpl23 PE=1 SV=1	14.9	140	0	27.68	19.6435	0.00153381	0	26.85	34.968	0.000987554	0	3.74	7.906	0.000101988	0	12.18	21.426	0.00116812	0	5.03	7.375	0.000768784	0.004	26.545	37.882	0.00087063
GN=Rpl23a	P62751	60S ribosomal protein L23a OS=Mus musculus (Mouse) OX=10090 GN=Rpl23a PE=1 SV=1	17.7	156	0	22.92	22.001	0.001185	0	38.59	39.5635	0.00127799	0	28.185	19.4195	0.00113508	0.002	7.66	10.04	0.000721527	0.0045	2.415	2.768	0.000584663	0	99.645	49.2475	0.00362414
GN=Rpl24	Q8BP67	60S ribosomal protein L24 OS=Mus musculus (Mouse) OX=10090 GN=Rpl24 PE=1 SV=2	17.8	157	0	25.245	19.686	0.00131226	0	28.61	26.4505	0.000860487	0	29.355	14.221	0.00102827	0	14.66	16.655	0.00128506	0	15.62	16.629	0.00171385	0	42.84	34.4475	0.00139523
GN=Rpl26	P61255	60S ribosomal protein L26 OS=Mus musculus (Mouse) OX=10090 GN=Rpl26 PE=1 SV=1	17.2	145	0	21.835	15.6985	0.00120515	0	67.405	64.289	0.002565	0	27.3	15.64	0.00118596	0	17.22	17.5565	0.00256303	0	13.37	14.305	0.00222682	0	72.825	70.3935	0.00351412
GN=Rpl27	P61358	60S ribosomal protein L27 OS=Mus musculus (Mouse) OX=10090 GN=Rpl27 PE=1 SV=2	15.8	136	0	13.78	12.4755	0.00113961	0	28.71	33.2955	0.00116638	0	25.17	17.086	0.00126445	0	7.8	9.929	0.00233446	0	4.985	4.6185	0.00134129	0.0025	17.395	16.5545	0.000806248
GN=Rpl27a	P14115	60S ribosomal protein L27a OS=Mus musculus (Mouse) OX=10090 GN=Rpl27a PE=1 SV=5	16.6	148	0	9.88	10.012	0.00056252	0	20.3	17.8925	0.000637546	0.001	10.54	8.834	0.000417941	0	6.685	9.0905	0.00109768	0	2.47	5.276	0.000363614	0	51.9	36.529	0.00198462
GN=Rpl28	P41105	60S ribosomal protein L28 OS=Mus musculus (Mouse) OX=10090 GN=Rpl28 PE=1 SV=2	15.7	137	0	18.41	17.4665	0.00121195	0	37.12	30.7655	0.00146292	0	26.14	13.0775	0.00112133	0.0095	16.54	7.7905	0.00141844	0	9.12	8.232	0.00157124	0	19.605	17.6965	0.000882448
GN=Rpl3	P27659	60S ribosomal protein L3 OS=Mus musculus (Mouse) OX=10090 GN=Rpl3 PE=1 SV=3	46.1	403	0	5.25	5.7535	7.64518e-05	0	84.86	51.568	0.000988836	0	12.485	11.9175	0.000169521	0	13.645	13.936	0.000806238	0.0155	1.075	1.5505	0.000226321	0	30.005	21.9295	0.000376525
GN=Rpl30	P62889	60S ribosomal protein L30 OS=Mus musculus (Mouse) OX=10090 GN=Rpl30 PE=1 SV=2	12.8	115	0	18.31	16.926	0.00108387	0	45.07	49.6155	0.00150051	0	5.39	6.776	0.000124159	0	20.67	18.993	0.00477349	0	4.76	4.833	0.00158622	0	27.21	40.558	0.000957793
GN=Rpl31	P62900	60S ribosomal protein L31 OS=Mus musculus (Mouse) OX=10090 GN=Rpl31 PE=1 SV=1	14.5	125	0	17.71	10.7115	0.00107807	0	31.005	30.2375	0.00129431	0.0065	4.145	2.531	0.000176759	0	6.96	8.418	0.00139311	0	7.41	5.727	0.00129156	0	59.045	30.9185	0.0034241
GN=Rpl35	Q6ZWV7	60S ribosomal protein L35 OS=Mus musculus (Mouse) OX=10090 GN=Rpl35 PE=1 SV=1	14.5	123	0	10.75	11.7125	0.0008375	0	17.78	26.4145	0.00101078	0.005	3.74	3.388	0.000127099	0.0015	2.365	3.253	0.000440263	0	2.25	5.418	0.00126429	0	27.975	17.685	0.0017251
GN=Rpl4	Q9D8E6	60S ribosomal protein L4 OS=Mus musculus (Mouse) OX=10090 GN=Rpl4 PE=1 SV=3	47.1	419	0	31.8	41.33	0.000693754	0	141.61	108.998	0.00156743	0	43.755	46.3165	0.000564635	0	6.05	7.241	0.00046121	0	5	1.899	0.000613843	0	37.605	42.756	0.000553189
GN=Rpl5	P47962	60S ribosomal protein L5 OS=Mus musculus (Mouse) OX=10090 GN=Rpl5 PE=1 SV=3	34.4	297	0	56.735	43.3675	0.00135805	0	99.99	89.1845	0.0016563	0	46.695	26.0625	0.000744988	0.024	2.62	1.721	7.86611e-05	0.023	1.99	1.179	0.000432997	0	21.625	27.3545	0.000408727
GN=Rpl6	P47911	60S ribosomal protein L6 OS=Mus musculus (Mouse) OX=10090 GN=Rpl6 PE=1 SV=3	33.5	296	0	24.275	26.2105	0.000634022	0	74.625	68.0665	0.00131029	0	71.19	36.249	0.00144325	0	18.865	15.4555	0.00108696	0	6.62	11.293	0.000545421	0	39.195	25.679	0.000759873
GN=Rpl7	P14148	60S ribosomal protein L7 OS=Mus musculus (Mouse) OX=10090 GN=Rpl7 PE=1 SV=2	31.4	270	0	16.725	20.5555	0.000497374	0	90.255	75.589	0.00168275	0	65.07	37.8565	0.00125123	0	18.57	12.9165	0.00171855	0	14.95	10.871	0.00238148	0	24.365	28.161	0.000650816
GN=Rpl7a	P12970	60S ribosomal protein L7a OS=Mus musculus (Mouse) OX=10090 GN=Rpl7a PE=1 SV=2	30	266	0	20.79	16.738	0.000542875	0	73.08	63.2035	0.00137401	0	72.405	43.663	0.00160367	0	8.235	6.423	0.000814321	0.009	1.79	1.431	0.000483459	0	26.61	24.014	0.00057325
GN=Rpl8	P62918	60S ribosomal protein L8 OS=Mus musculus (Mouse) OX=10090 GN=Rpl8 PE=1 SV=2	28	257	0	27.73	22.214	0.000839185	0	52.065	38.952	0.00100077	0	46	29.5125	0.000999834	0.001	11.24	5.715	0.000648679	0.0005	4.795	3.9955	0.000459591	0	21.935	18.017	0.000660892
GN=Rplp1	P47955	60S acidic ribosomal protein P1 OS=Mus musculus (Mouse) OX=10090 GN=Rplp1 PE=1 SV=1	11.5	114	0	17.735	13.6155	0.000915943	0	23.455	20.6265	0.000649008	0.002	25.35	12.0105	0.00102256	0	7.685	7.2865	0.00115497	0	4.705	6.3465	0.0010361	0.0035	14.47	13.905	0.00053242
GN=Rplp2	P99027	60S acidic ribosomal protein P2 OS=Mus musculus (Mouse) OX=10090 GN=Rplp2 PE=1 SV=3	11.6	115	0	37.915	26.4815	0.00169136	0	57.99	71.591	0.00151985	0.002	5.04	6.3545	0.000192129	0	28.715	20.8045	0.0051428	0	11.655	12.4715	0.0026133	0	42.435	39.679	0.00137269
GN=Rplp2-ps1	A0A5F8MPY2	Uncharacterized protein OS=Mus musculus (Mouse) OX=10090 GN=Rplp2-ps1 PE=3 SV=1	11.6	115	0	35.915	24.4645	0.00152174	0	47.365	55.3745	0.00099809	0.005	3.065	3.0585	9.90101e-05	0	24.66	17.725	0.0032039	0.003	9.27	11.6175	0.00112229	0	38.86	33.863	0.00117315
GN=Rps11	P62281	40S ribosomal protein S11 OS=Mus musculus (Mouse) OX=10090 GN=Rps11 PE=1 SV=3	18.4	158	0	17.885	15.975	0.000975003	0	43.89	43.6855	0.00158783	0	27.245	17.627	0.00106695	0	23.195	16.827	0.00198932	0	10.49	7.1005	0.00241299	0	56.715	57.0175	0.00284712
GN=Rps13	P62301	40S ribosomal protein S13 OS=Mus musculus (Mouse) OX=10090 GN=Rps13 PE=1 SV=2	17.2	151	0	24.405	18.72	0.00131293	0	41.895	35.463	0.00145598	0	25.765	15.7995	0.000862068	0	17.775	23.585	0.00197601	0	8.805	8.039	0.001495	0	85.445	50.2585	0.00458037
GN=Rps15	P62843	40S ribosomal protein S15 OS=Mus musculus (Mouse) OX=10090 GN=Rps15 PE=1 SV=2	17	145	0	24.245	13.4345	0.000986206	0	67.04	62.7355	0.00187067	0	22.33	11.922	0.000539075	0.007	35.06	18.58	0.0023069	0	2.54	1.891	0.000886897	0	130.115	80.9085	0.00403424
GN=Rps15a	P62245	40S ribosomal protein S15a OS=Mus musculus (Mouse) OX=10090 GN=Rps15a PE=1 SV=2	14.8	130	0	7.38	8.1365	0.000636805	0	40.03	27.2765	0.00150928	0	6.62	5.761	0.000219666	0	12.24	11.2495	0.00320988	0	3.55	5.26	0.000908576	0	90.565	57.926	0.00383691
GN=Rps17	P63276	40S ribosomal protein S17 OS=Mus musculus (Mouse) OX=10090 GN=Rps17 PE=1 SV=2	15.5	135	0	19.445	16.9555	0.000987809	0	73.585	81.6125	0.00232662	0	34.66	16.472	0.00115801	0	24.185	20.912	0.00264284	0.0075	5.62	3.73	0.0016282	0	250.73	129.551	0.00843398
GN=Rps18	P62270	40S ribosomal protein S18 OS=Mus musculus (Mouse) OX=10090 GN=Rps18 PE=1 SV=3	17.7	152	0	34.695	28.5125	0.00190623	0	81.43	61.336	0.00241222	0	21.36	9.9765	0.000706578	0	80.9	58.6725	0.00806171	0	19.98	16.54	0.00392442	0	195.405	79.869	0.00740799
GN=Rps18-ps5	A0A1Y7VKY1	40S ribosomal protein S18 OS=Mus musculus (Mouse) OX=10090 GN=Rps18-ps5 PE=3 SV=1	17.7	152	0	34.695	28.5125	0.00190623	0	81.43	61.336	0.00241222	0	21.36	9.9765	0.000706578	0	80.9	58.6725	0.00806171	0	19.98	16.54	0.00392442	0	195.405	79.869	0.00740799
GN=Rps18-ps6	F6YVP7	40S ribosomal protein S18 OS=Mus musculus (Mouse) OX=10090 GN=Rps18-ps6 PE=3 SV=2	17.7	152	0	30.7	27.1625	0.00140049	0	79.59	60.4225	0.00224748	0	21.36	9.9765	0.000706578	0	80.9	58.6725	0.00806171	0	19.98	15.7545	0.00358218	0	190.825	78.693	0.00701685
GN=Rps2	P25444	40S ribosomal protein S2 OS=Mus musculus (Mouse) OX=10090 GN=Rps2 PE=1 SV=3	31.2	293	0	16.865	12.977	0.000425411	0	62.625	56.587	0.00103883	0	29.96	16.7045	0.000566102	0	11.525	6.957	0.000648713	0	6.64	4.053	0.000367337	0	186.525	75.1525	0.00384306
GN=Rps23	P62267	40S ribosomal protein S23 OS=Mus musculus (Mouse) OX=10090 GN=Rps23 PE=1 SV=3	15.8	143	0	15.88	13.2315	0.000797644	0	24.595	19.9015	0.000802284	0	11.88	6.122	0.000437292	0	7.95	9.204	0.00108412	0	4.605	4.6835	0.00127563	0	36.97	20.284	0.00135892
GN=Rps24	P62849	40S ribosomal protein S24 OS=Mus musculus (Mouse) OX=10090 GN=Rps24 PE=1 SV=1	15.4	133	0	14.285	15.3875	0.00077453	0	31.72	28.538	0.000959429	0	13.545	7.983	0.000459984	0	14.525	19.108	0.00279428	0.003	4.625	4.948	0.00109039	0	58.12	31.1045	0.00232781
GN=Rps27a	P62983	Ubiquitin-40S ribosomal protein S27a OS=Mus musculus (Mouse) OX=10090 GN=Rps27a PE=1 SV=2	17.9	156	0	36.045	15.1035	0.00145634	0	114.815	31.03	0.00326365	0	64.425	16.517	0.00208743	0	51.81	15.419	0.0025459	0	58.74	17.658	0.00689935	0	156.615	46.174	0.00688674
GN=Rps3	P62908	40S ribosomal protein S3 OS=Mus musculus (Mouse) OX=10090 GN=Rps3 PE=1 SV=1	26.7	243	0	35.33	20.666	0.000980412	0	186.685	118.294	0.00331307	0	56.285	32.096	0.00124765	0	98.025	44.992	0.00357029	0.014	0	1.998	0.00022146	0	299.185	104.493	0.00729866
GN=Rps3a	P97351	40S ribosomal protein S3a OS=Mus musculus (Mouse) OX=10090 GN=Rps3a PE=1 SV=3	29.9	264	0	33.54	34.7595	0.00113406	0	152.98	106.323	0.00267971	0	32.575	20.971	0.000800805	0	22.975	20.189	0.00130721	0	4.655	6.7565	0.000549327	0	282.255	139.459	0.0073151
GN=Rps4x	P62702	40S ribosomal protein S4, X isoform OS=Mus musculus (Mouse) OX=10090 GN=Rps4x PE=1 SV=2	29.6	263	0	26.325	27.476	0.000907637	0	111.72	108.215	0.00211123	0	35.48	32.7655	0.000757288	0	54.355	31.256	0.00264463	0.0005	3.585	3.224	0.000449106	0	232.375	125.389	0.00525675
GN=Rps6	P62754	40S ribosomal protein S6 OS=Mus musculus (Mouse) OX=10090 GN=Rps6 PE=1 SV=1	28.7	249	0	8.14	10.976	0.000208733	0	90.9	88.9285	0.00149838	0	27.09	24.749	0.000520059	0	41.49	11.822	0.0011259	0	3.915	4.288	0.000474357	0	148.135	83.771	0.00345679
GN=Rps8	P62242	40S ribosomal protein S8 OS=Mus musculus (Mouse) OX=10090 GN=Rps8 PE=1 SV=2	24.2	208	0	36.585	20.131	0.000944132	0	94.96	48.3835	0.00172169	0	44.855	22.8865	0.00102618	0	17.58	23.643	0.000786233	0	5.71	4.402	0.000517451	0	178.17	68.4015	0.00445224
GN=Rps9	Q6ZWN5	40S ribosomal protein S9 OS=Mus musculus (Mouse) OX=10090 GN=Rps9 PE=1 SV=3	22.6	194	0	21.84	16.922	0.00096496	0	44.21	40.026	0.00138732	0	43.735	18.492	0.00145587	0	24.79	23.228	0.00303221	0	4.39	4.886	0.000554793	0	116.665	63.571	0.00403699
GN=Rpsa	P14206	40S ribosomal protein SA OS=Mus musculus (Mouse) OX=10090 GN=Rpsa PE=1 SV=4	32.8	295	0	29.63	22.1915	0.000595537	0	127.07	82.3505	0.00167189	0	25.045	14.9855	0.000381379	0	13.005	12.459	0.000629896	0	7.85	10.671	0.0013078	0	703.23	161.533	0.0113966
GN=Rtn1	Q8K0T0	Reticulon-1 OS=Mus musculus (Mouse) OX=10090 GN=Rtn1 PE=1 SV=1	83.5	780	0	5.95	6.242	6.66341e-05	0.0025	10.38	4.1	9.23042e-05	0.004	3.07	4.209	2.00425e-05	0	3.285	5.56	0.000138852	0	4.465	6.0055	0.000185926	0.002	3.65	6.083	1.56903e-05
GN=Rufy3	Q9D394	Protein RUFY3 OS=Mus musculus (Mouse) OX=10090 GN=Rufy3 PE=1 SV=1	53	469	0	9.91	10.556	0.000132385	0	92.56	61.028	0.000932566	0	9.97	10.023	9.27767e-05	0	3.25	4.111	4.98131e-05	0	37.63	21.687	0.00160641	0	11.1	7.991	0.000204525
GN=Septin7	O55131	Septin-7 OS=Mus musculus (Mouse) OX=10090 GN=Septin7 PE=1 SV=1	50.5	436	0	21.115	20.47	0.000358698	0	43.175	32.615	0.000510459	0.007	1.95	2.838	3.58559e-05	0	7.65	3.611	0.000375084	0	36.675	26.978	0.0028833	0	7.71	6.414	0.000165004
GN=Sfpq	Q8VIJ6	Splicing factor, proline- and glutamine-rich OS=Mus musculus (Mouse) OX=10090 GN=Sfpq PE=1 SV=1	75.4	699	0	26.37	23.635	0.000263489	0	21.07	14.1405	0.000121959	0	23.76	18.754	0.00021053	0	11.13	4.7345	0.000265836	0	6.395	5.5	0.000391448	0	170.54	117.581	0.00151612
GN=Sfxn3	Q91V61	Sideroflexin-3 OS=Mus musculus (Mouse) OX=10090 GN=Sfxn3 PE=1 SV=1	35.4	321	0	22.24	18.5425	0.000454236	0	34.94	39.6875	0.00043237	0	15.055	13.5335	0.000237176	0	91.53	68.987	0.00195986	0	5.26	5.76	0.000335295	0.001	6.87	5.8385	0.000150185
GN=Sgip1	Q8VD37	SH3-containing GRB2-like protein 3-interacting protein 1 OS=Mus musculus (Mouse) OX=10090 GN=Sgip1 PE=1 SV=1	86	806	0	37.895	23.7965	0.000305226	0	34.34	38.389	0.000175747	0	6.15	7.421	3.543e-05	0	46.5	38.7455	0.00114745	0.001	11.825	13.366	0.000625205	0	33.5	37.268	0.000197395
GN=Slc12a5	Q91V14	Solute carrier family 12 member 5 OS=Mus musculus (Mouse) OX=10090 GN=Slc12a5 PE=1 SV=2	126.2	1138	0	3.88	5.888	3.55498e-05	0	54.16	39.5985	0.00024175	0.003	4.68	4.5515	1.94155e-05	0	4.45	6.035	4.10586e-05	0.003	2.85	2.722	4.7289e-05	0.005	4.61	2.819	4.2145e-05
GN=Slc1a2	P43006	Excitatory amino acid transporter 2 OS=Mus musculus (Mouse) OX=10090 GN=Slc1a2 PE=1 SV=1	62	572	0	149.815	75.1225	0.00195596	0	297.835	128.178	0.00243654	0	278.715	86.841	0.00239408	0	15.28	6.85	0.000204216	0.006	1.84	1.662	0.000224825	0	2.96	3.989	8.38479e-05
GN=Slc25a11	Q9CR62	Mitochondrial 2-oxoglutarate/malate carrier protein OS=Mus musculus (Mouse) OX=10090 GN=Slc25a11 PE=1 SV=3	34.1	314	0	13.58	13.2225	0.000263646	0	51.765	53.645	0.000750506	0	6.985	9.803	0.000117996	0	258.62	126.974	0.00662181	0	11.47	9.658	0.00119969	0.0035	6.695	5.594	0.000134045
GN=Slc25a12	Q8BH59	Calcium-binding mitochondrial carrier protein Aralar1 OS=Mus musculus (Mouse) OX=10090 GN=Slc25a12 PE=1 SV=1	74.5	677	0	48.795	55.3625	0.000503374	0	104.64	102.944	0.000682203	0	39.665	42.761	0.000253251	0.001	100.875	80.393	0.00130505	0	16.54	19.293	0.00079285	0	24.885	23.1425	0.000266396
GN=Slc25a4	P48962	ADP/ATP translocase 1 OS=Mus musculus (Mouse) OX=10090 GN=Slc25a4 PE=1 SV=4	32.9	298	0	35.14	28.369	0.00112506	0	141.52	88.1325	0.00221427	0	98.745	42.7345	0.0018514	0.01	194.915	59.214	0.0057563	0	11.645	10.3915	0.00129227	0	25.02	26.529	0.000499076
GN=Slc25a5	P51881	ADP/ATP translocase 2 OS=Mus musculus (Mouse) OX=10090 GN=Slc25a5 PE=1 SV=3	32.9	298	0	23.16	13.7385	0.000373662	0	100.96	53.2095	0.000952858	0	67.83	28.9665	0.000609861	0	112.61	40.873	0.00271411	0	5.84	7.75	0.000545677	0	21.025	15.921	0.000448806
GN=Snap25	P60879	Synaptosomal-associated protein 25 OS=Mus musculus (Mouse) OX=10090 GN=Snap25 PE=1 SV=1	23.3	206	0	113.85	95.973	0.00342042	0	177.51	125.671	0.00325518	0	92.795	52.1065	0.00185954	0	7.44	9.308	0.000226819	0.001	9.06	3.312	0.000783712	0.001	10.195	7.3225	0.000205525
GN=Snap91	Q61548	Clathrin coat assembly protein AP180 OS=Mus musculus (Mouse) OX=10090 GN=Snap91 PE=1 SV=1	91.8	901	0	12.74	10.884	0.000112252	0	32.59	17.797	0.000166313	0	14.005	12.6525	6.78999e-05	0	7.495	7.778	0.000334686	0	7.605	9.263	0.000333551	0	54.215	42.777	0.000355547
GN=Sorbs1	Q62417	Sorbin and SH3 domain-containing protein 1 OS=Mus musculus (Mouse) OX=10090 GN=Sorbs1 PE=1 SV=2	143	1290	0	31.735	28.594	0.000168276	0	25.81	19.469	8.89354e-05	0	13.29	17.195	4.5324e-05	0	17.84	18.666	0.000497148	0	7.255	6.503	0.000261955	0	205.9	147.972	0.000837817
GN=Spire1	Q52KF3	Protein spire homolog 1 OS=Mus musculus (Mouse) OX=10090 GN=Spire1 PE=1 SV=1	68.4	598	0	27.805	22.8695	0.000394479	0	49.38	30.4215	0.000403278	0	20.76	14.1125	0.000191537	0.006	4.21	2.487	7.8135e-05	0	1.74	1.859	0.00021505	0	24.98	25.883	0.00023411
GN=Sptan1	P16546	Spectrin alpha chain, non-erythrocytic 1 OS=Mus musculus (Mouse) OX=10090 GN=Sptan1 PE=1 SV=4	284.4	2472	0	8061.4	3057.12	0.0202511	0	5949.64	2555.95	0.00919272	0	8925.77	2417.38	0.0156977	0	5772.34	1927.03	0.0277576	0	3558.44	1598.56	0.0331117	0	6560.63	2169.76	0.0133637
GN=Sptb	P15508	Spectrin beta chain, erythrocytic OS=Mus musculus (Mouse) OX=10090 GN=Sptb PE=1 SV=4	245.1	2128	0	357.16	245.123	0.000740775	0	294.965	169.992	0.000222558	0	170.06	79.613	4.73622e-05	0	220.945	146.519	0.000891109	0	107.635	68.8335	0.000302316	0	116.97	66.328	2.06922e-05
GN=Sptbn1	Q62261	Spectrin beta chain, non-erythrocytic 1 OS=Mus musculus (Mouse) OX=10090 GN=Sptbn1 PE=1 SV=2	274.1	2363	0	5313.01	2401.51	0.0136866	0	4628.12	2116.26	0.00759492	0	5674.68	1736.01	0.0104738	0	4373.66	1572.11	0.0217215	0	2170.61	1098.47	0.0205586	0	6882.09	2050.46	0.0154143
GN=Sptbn2	Q68FG2	Spectrin beta chain OS=Mus musculus (Mouse) OX=10090 GN=Sptbn2 PE=1 SV=1	270.8	2388	0	2655.45	1396.64	0.00665286	0	1796.24	1060.55	0.00266998	0	1949.69	860.273	0.00319365	0	2312.76	1021.49	0.00997191	0	1856.66	933.294	0.0164115	0	1457.23	794.417	0.00279061
GN=Sptbn4	E9PX29	Spectrin beta chain OS=Mus musculus (Mouse) OX=10090 GN=Sptbn4 PE=1 SV=1	288.6	2561	0	134.745	87.548	0.000156195	0	135.825	82.409	7.76886e-05	0	73.455	37.7215	3.38251e-05	0	202.16	128.877	0.000664181	0	51.555	30.525	0.000157679	0	215.26	186.49	0.00039369
GN=Srcin1	Q9QWI6	SRC kinase signaling inhibitor 1 OS=Mus musculus (Mouse) OX=10090 GN=Srcin1 PE=1 SV=2	134.8	1250	0	199.83	134.903	0.00104781	0	508.47	262.672	0.00173242	0	368.645	161.951	0.00136421	0	44.875	48.266	0.00114079	0	39.58	44.4925	0.00113279	0	300.53	200.548	0.00127028
GN=Srsf3	P84104	Serine/arginine-rich splicing factor 3 OS=Mus musculus (Mouse) OX=10090 GN=Srsf3 PE=1 SV=1	19.3	164	0.008	2.9	2.341	0.000129052	0	16.13	15.5675	0.0004904	0	10.05	12.357	0.000571946	0.005	3.99	2.478	0.000472651	0	4.13	7.517	0.000984419	0	61.63	44.6985	0.00257458
GN=Stxbp1	O08599	Syntaxin-binding protein 1 OS=Mus musculus (Mouse) OX=10090 GN=Stxbp1 PE=1 SV=2	67.5	594	0	98.435	49.021	0.00120481	0	298.655	147.671	0.00235812	0	85.78	69.2865	0.000729548	0	13.72	10.5255	0.000391488	0	9.67	4.778	0.000452987	0	23.665	22.5095	0.000304038
GN=Syn1	O88935	Synapsin-1 OS=Mus musculus (Mouse) OX=10090 GN=Syn1 PE=1 SV=2	74.1	706	0	74.95	70.471	0.000743537	0	127.145	102.061	0.000708724	0	112.765	84.406	0.000734811	0	18.105	17.0485	0.000454212	0	32.465	31.808	0.00114537	0	142.88	68.212	0.00125501
GN=Syn2	Q64332	Synapsin-2 OS=Mus musculus (Mouse) OX=10090 GN=Syn2 PE=1 SV=2	63.3	586	0	52.43	38.7755	0.00045794	0	153.32	89.359	0.000960707	0	40.265	36.455	0.00021793	0	7.345	7.029	0.00018664	0	8.68	7.5805	0.00030691	0	49.875	28.4795	0.000416843
GN=Syncrip	Q7TMK9	Heterogeneous nuclear ribonucleoprotein Q OS=Mus musculus (Mouse) OX=10090 GN=Syncrip PE=1 SV=2	69.6	623	0	6.67	6.599	8.34263e-05	0	26.435	15.383	0.000144441	0	7.75	7.436	6.05587e-05	0.001	8.565	6.23	0.000298265	0	8.3	5.611	0.000259141	0	168.42	104.453	0.00130748
GN=Syngap1	F6SEU4	Ras/Rap GTPase-activating protein SynGAP OS=Mus musculus (Mouse) OX=10090 GN=Syngap1 PE=1 SV=2	148.1	1340	0	52.16	41.9535	0.000286605	0	267.5	149.525	0.00093309	0	107.455	76.6195	0.000378968	0.007	6.26	6.4975	0.000167192	0	5.8	6.0345	9.52326e-05	0	254.56	174.328	0.00115759
GN=Syngr3	Q8R191	Synaptogyrin-3 OS=Mus musculus (Mouse) OX=10090 GN=Syngr3 PE=1 SV=1	24.5	229	0.001	10.205	4.5535	0.00031734	0	10.895	8.2235	0.000224424	0.004	3.47	3.351	6.23506e-05	0	45.05	12.343	0.00183634	0	5.66	5.029	0.000704999	0.002	11.77	5.206	0.000524676
GN=Synpo	Q8CC35	Synaptopodin OS=Mus musculus (Mouse) OX=10090 GN=Synpo PE=1 SV=2	99.5	929	0	138.035	110.802	0.00104202	0	108.1	102.609	0.00047684	0	56.6	40.359	0.000303296	0.019	1.84	1.437	9.14342e-05	0	5.5	3.837	0.000276857	0	142.115	124.519	0.000906228
GN=Syt1	P46096	Synaptotagmin-1 OS=Mus musculus (Mouse) OX=10090 GN=Syt1 PE=1 SV=1	47.4	421	0	54.02	36.4605	0.000777426	0	190.855	87.959	0.0019295	0	63.845	36.3955	0.00074941	0	10.545	10.463	0.000615393	0	18.255	15.426	0.0014667	0	49.79	26.27	0.00070156
GN=Syt2	P46097	Synaptotagmin-2 OS=Mus musculus (Mouse) OX=10090 GN=Syt2 PE=1 SV=1	47.2	422	0	22.72	14.7545	0.0001752	0	99.64	49.869	0.000545671	0	21.13	13.764	0.000118982	0.0005	5.07	4.519	0.000108195	0	5.315	5.7225	0.000174064	0.001	19.66	9.388	4.9107e-05
GN=Tmod1	P49813	Tropomodulin-1 OS=Mus musculus (Mouse) OX=10090 GN=Tmod1 PE=1 SV=2	40.4	359	0	38.355	30.0795	0.00074687	0	100.6	75.9175	0.00104441	0	49.85	41.9475	0.000603024	0	28.73	24.936	0.000650762	0	23.505	23.188	0.00133258	0	19.41	19.207	0.000254295
GN=Tmod2	Q9JKK7	Tropomodulin-2 OS=Mus musculus (Mouse) OX=10090 GN=Tmod2 PE=1 SV=2	39.5	351	0	343.155	155.913	0.00561939	0	462.685	186.208	0.00462888	0	740.24	185.529	0.00889793	0	115.12	67.0415	0.00364539	0	93.835	85.852	0.00599743	0	132.355	84.5885	0.00160648
GN=Tpm1	P58771	Tropomyosin alpha-1 chain OS=Mus musculus (Mouse) OX=10090 GN=Tpm1 PE=1 SV=1	32.7	284	0	109.395	92.188	0.00165693	0	275.31	196.843	0.00279017	0	470.685	177.522	0.00546928	0	63.41	42.785	0.000528826	0	75.885	55.654	0.0033143	0	31.425	33.721	0.000242155
GN=Tpm3	P21107	Tropomyosin alpha-3 chain OS=Mus musculus (Mouse) OX=10090 GN=Tpm3 PE=1 SV=3	33	285	0	139.845	105.153	0.000941591	0	260.355	190.371	0.0013452	0	491.775	176.089	0.0031877	0	39.4	28.948	0.000465354	0	92.95	66.691	0.00306948	0	41.055	37.8455	0.000304249
GN=Tpm3-rs7	D3Z2H9	Tropomyosin 3, related sequence 7 OS=Mus musculus (Mouse) OX=10090 GN=Tpm3-rs7 PE=3 SV=1	29	248	0	163.085	135.876	0.0029731	0	330.17	231.686	0.00371878	0	538.65	192.905	0.00579555	0	49.995	41.6175	0.00215106	0	108.52	79.17	0.00773035	0	55.15	52.055	0.000838499
GN=Tpm4	Q6IRU2	Tropomyosin alpha-4 chain OS=Mus musculus (Mouse) OX=10090 GN=Tpm4 PE=1 SV=3	28.5	248	0	23.78	27.8365	0.000655216	0	67.475	71.67	0.0010905	0	30.095	27.27	0.00073333	0	19.59	10.885	0.000753624	0	28.825	30.9655	0.00262228	0.002	4.39	6.841	9.86973e-05
GN=Trim46	Q7TNM2	Tripartite motif-containing protein 46 OS=Mus musculus (Mouse) OX=10090 GN=Trim46 PE=1 SV=1	83.4	759	0	12.325	14.9165	9.63625e-05	0	41.245	44.841	0.000203289	0	12.515	14.7495	7.11972e-05	0.002	1.99	3.067	0.000111913	0	1.85	2.378	0.000169433	0	62.22	40.9725	0.000531667
GN=Tubb4a	Q9D6F9	Tubulin beta-4A chain OS=Mus musculus (Mouse) OX=10090 GN=Tubb4a PE=1 SV=3	49.6	444	0	1796.8	434.724	0.0166906	0	1639.29	592.074	0.00837332	0	1897.46	366.649	0.0105864	0	297.755	124.733	0.00222271	0	171.43	82.2385	0.00367121	0	386.145	156.333	0.0011458
GN=Tubb5	P99024	Tubulin beta-5 chain OS=Mus musculus (Mouse) OX=10090 GN=Tubb5 PE=1 SV=1	49.6	444	0	1892.39	424.251	0.0127998	0	1928.33	576.744	0.00716368	0	2227.2	362.445	0.0091448	0	457.93	166.68	0.00391422	0	427.35	173.158	0.00629551	0	553.985	193.505	0.00243376
GN=Tufm	Q8BFR5	Elongation factor Tu, mitochondrial OS=Mus musculus (Mouse) OX=10090 GN=Tufm PE=1 SV=1	49.5	452	0	63.08	60.8865	0.0010552	0	175.36	133.378	0.00173246	0	28.84	29.6405	0.00032108	0	3.06	4.543	5.16866e-05	0.002	2.34	3.796	0.00011906	0	7.045	12.3095	0.000133734
GN=Twf1	Q91YR1	Twinfilin-1 OS=Mus musculus (Mouse) OX=10090 GN=Twf1 PE=1 SV=2	40.1	350	0	23.24	20.19	0.000443889	0	61.15	46.5255	0.000633226	0	90.555	42.164	0.00109982	0.001	5.84	6.112	0.000254845	0	2.19	2.628	0.000367429	0.001	9.955	10.278	0.000174126
GN=Uba52	P62984	Ubiquitin-60S ribosomal protein L40 OS=Mus musculus (Mouse) OX=10090 GN=Uba52 PE=1 SV=2	14.7	128	0	34.775	13.285	0.00162347	0	107.355	23.9015	0.0034597	0	64.425	16.517	0.00254405	0	51.81	15.419	0.00310281	0	58.74	17.658	0.00840858	0	131.165	22.0335	0.00657078
GN=Ubb	P0CG49	Polyubiquitin-B OS=Mus musculus (Mouse) OX=10090 GN=Ubb PE=2 SV=1	34.3	305	0	34.775	13.285	0.000681326	0	107.355	23.9015	0.00145194	0	64.425	16.517	0.00106767	0	51.81	15.419	0.00130216	0	58.74	17.658	0.00352885	0	131.165	22.0335	0.00275757
GN=Ubc	P0CG50	Polyubiquitin-C OS=Mus musculus (Mouse) OX=10090 GN=Ubc PE=1 SV=2	82.5	734	0	34.775	13.285	0.000283112	0	107.355	23.9015	0.000603327	0	64.425	16.517	0.00044365	0	51.81	15.419	0.00054109	0	58.74	17.658	0.00146635	0	131.165	22.0335	0.00114586
GN=Uqcrc2	Q9DB77	Cytochrome b-c1 complex subunit 2, mitochondrial OS=Mus musculus (Mouse) OX=10090 GN=Uqcrc2 PE=1 SV=1	48.2	453	0	81.645	77.6655	0.00120915	0	196.725	163.259	0.00177954	0	158.215	121.688	0.00170929	0.014	5.025	7.332	0.0001969	0.014	2.62	1.294	0.000283885	0	12.76	13.904	0.000172868
GN=Vamp1	Q62442	Vesicle-associated membrane protein 1 OS=Mus musculus (Mouse) OX=10090 GN=Vamp1 PE=1 SV=1	12.9	118	0	24.095	24.1065	0.000708822	0	39.15	28.812	0.000669671	0.008	5.69	2.552	0.000105988	0.008	2.74	1.94	0.00014397	0.002	2.23	1.796	0.000181638	0.005	2.43	2.916	1.48165e-05
GN=Vamp2	P63044	Vesicle-associated membrane protein 2 OS=Mus musculus (Mouse) OX=10090 GN=Vamp2 PE=1 SV=2	12.7	116	0	48.405	53.489	0.00205449	0	97.495	65.124	0.00262395	0	26.06	18.3985	0.000767732	0	18.35	22.62	0.00253555	0	18.205	18.4025	0.00448567	0	29.87	35.169	0.000738528
GN=Vamp3	P63024	Vesicle-associated membrane protein 3 OS=Mus musculus (Mouse) OX=10090 GN=Vamp3 PE=1 SV=1	11.5	103	0	21.02	21.2635	0.000438636	0	56.675	37.147	0.000879719	0	15.23	11.4595	0.000331961	0	8.335	8.913	0.00080702	0	8.555	6.637	0.00171697	0	11.76	14.041	0.000152769
GN=Vapa	Q9WV55	Vesicle-associated membrane protein-associated protein A OS=Mus musculus (Mouse) OX=10090 GN=Vapa PE=1 SV=2	27.8	249	0.001	7.01	8.7855	0.000193227	0	58.745	55.401	0.00103806	0	9.25	11.56	0.000200848	0.004	4.91	2.645	0.000187649	0	8.18	6.0335	0.00073259	0	11.71	17.2865	0.00038822
GN=Vdac1	Q60932	Voltage-dependent anion-selective channel protein 1 OS=Mus musculus (Mouse) OX=10090 GN=Vdac1 PE=1 SV=3	32.3	296	0	146.75	122.762	0.00327747	0	543.555	248.002	0.00659398	0	441.415	168.733	0.00677726	0	9.945	8.149	0.000879348	0	19.185	16.1355	0.00201524	0	185.945	91.6095	0.00371378
GN=Vdac2	Q60930	Voltage-dependent anion-selective channel protein 2 OS=Mus musculus (Mouse) OX=10090 GN=Vdac2 PE=1 SV=2	31.7	295	0	36.33	21.3485	0.000879338	0	148.525	82.2765	0.00212191	0	127.525	63.8145	0.00229057	0.005	5.7	4.8405	0.000302359	0.0045	8.205	4.125	0.00094766	0	75.375	38.5245	0.00157282
GN=Vdac3	Q60931	Voltage-dependent anion-selective channel protein 3 OS=Mus musculus (Mouse) OX=10090 GN=Vdac3 PE=1 SV=1	30.7	283	0	19.98	20.01	0.000498565	0	98.15	78.844	0.00139964	0	87.36	52.881	0.00137874	0.002	7.075	4.5365	0.000267174	0.002	8.97	3.652	0.000621185	0	15.57	14.7035	0.000395138
GN=Wdr47	Q8CGF6	WD repeat-containing protein 47 OS=Mus musculus (Mouse) OX=10090 GN=Wdr47 PE=1 SV=2	102.2	920	0	21.92	18.5795	0.000191469	0	73.005	48.232	0.000370292	0	18.015	15.982	0.000106034	0	11.105	12.028	0.000327774	0	9.79	10.4685	0.000396554	0	73.88	61.316	0.000416606
GN=Ywhab	Q9CQV8	14-3-3 protein beta/alpha OS=Mus musculus (Mouse) OX=10090 GN=Ywhab PE=1 SV=3	28.1	246	0	84.3	78.1205	0.0011139	0	142.545	109.994	0.00143498	0	123.35	56.867	0.00130311	0	47.17	35.6905	0.00109865	0	24.87	21.775	0.00147249	0	93.95	55.903	0.00118676
GN=Ywhae	P62259	14-3-3 protein epsilon OS=Mus musculus (Mouse) OX=10090 GN=Ywhae PE=1 SV=1	29.2	255	0	59.035	58.3905	0.00147321	0	160.71	132.451	0.00223197	0	91.505	45.5495	0.00148348	0	25.545	17.6265	0.00115043	0	21.725	16.3615	0.00249081	0	73.045	50.004	0.00127571
GN=Ywhag	P61982	14-3-3 protein gamma OS=Mus musculus (Mouse) OX=10090 GN=Ywhag PE=1 SV=2	28.3	247	0	129.015	109.897	0.00286371	0	169	121.266	0.00208143	0	166.37	75.6425	0.00247867	0	69.78	42.2425	0.00289814	0	25.275	19.726	0.00167918	0	122.255	83.659	0.00221753
GN=Ywhah	P68510	14-3-3 protein eta OS=Mus musculus (Mouse) OX=10090 GN=Ywhah PE=1 SV=2	28.2	246	0	42.915	46.741	0.0006957	0	91.22	83.701	0.0012704	0	101.57	43.792	0.00102825	0	33.44	27.7085	0.000732962	0	20.79	18.151	0.000809233	0	54.915	48.479	0.000972435
GN=Ywhaq	P68254	14-3-3 protein theta OS=Mus musculus (Mouse) OX=10090 GN=Ywhaq PE=1 SV=1	27.8	245	0	33.595	27.4165	0.000555567	0	103.47	92.28	0.00117733	0	93.06	37.439	0.000897081	0	40.02	25.8875	0.00133064	0	18.605	11.9725	0.00126762	0	62.915	46.9525	0.000894223
GN=Ywhaz	P63101	14-3-3 protein zeta/delta OS=Mus musculus (Mouse) OX=10090 GN=Ywhaz PE=1 SV=1	27.8	245	0	106.455	94.37	0.00252325	0	165.86	148.179	0.00226313	0	201.755	83.2145	0.00349196	0	101.46	58.7945	0.00469633	0	45.5	24.5285	0.0035222	0	156.285	105.95	0.00324844

## Sheet: Cultured neuron control co-IP
Gene Name	Uniprot Assession	Description	MW_kDa	Number_AAs	Negative IgG control co-IP (DIV20 cultured neurons)				αII-spectrin co-IP vs Negative IgG control co-IP (DIV20 cultured neurons)	βII-spectrin co-IP vs Negative IgG control co-IP (DIV20 cultured neurons)	α-adducin co-IP vs Negative IgG control co-IP (DIV20 cultured neurons)	Identified as proteins nonspecifically bound to control IgG
					Average exp_q_value	Average score_Sequest_HT	Average sum_PEP_Score	Average dNSAF	dNSAF FoldChange	dNSAF FoldChange	dNSAF FoldChange
GN=Acta1	P68134	Actin, alpha skeletal muscle OS=Mus musculus (Mouse) OX=10090 GN=Acta1 PE=1 SV=1	42	377	0	50.735	20.4755	0.00182139	4.98158	6.41762	3.0346	0
GN=Acta2	P62737	Actin, aortic smooth muscle OS=Mus musculus (Mouse) OX=10090 GN=Acta2 PE=1 SV=1	42	377	0	47.63	17.473	0.00168283	4.83703	6.62954	2.56387	0
GN=Actb	P60710	Actin, cytoplasmic 1 OS=Mus musculus (Mouse) OX=10090 GN=Actb PE=1 SV=1	41.7	375	0	89.65	27.675	0.00901518	5.02853	8.15863	4.35297	0
GN=Actbl2	Q8BFZ3	Beta-actin-like protein 2 OS=Mus musculus (Mouse) OX=10090 GN=Actbl2 PE=1 SV=1	42	376	0	3.905	3.371	0.000168042	13.7963	11.9357	2.62769	0
GN=Actc1	P68033	Actin, alpha cardiac muscle 1 OS=Mus musculus (Mouse) OX=10090 GN=Actc1 PE=1 SV=1	42	377	0	50.735	20.4755	0.00182139	4.98158	6.41762	3.03698	0
GN=Actg1	P63260	Actin, cytoplasmic 2 OS=Mus musculus (Mouse) OX=10090 GN=Actg1 PE=1 SV=1	41.8	375	0	89.65	27.675	0.00901518	5.02853	8.15863	4.35807	0
GN=Actg2	P63268	Actin, gamma-enteric smooth muscle OS=Mus musculus (Mouse) OX=10090 GN=Actg2 PE=1 SV=1	41.9	376	0	47.63	17.473	0.0016873	4.83703	6.62954	2.56189	0
GN=Actn1	Q7TPR4	Alpha-actinin-1 OS=Mus musculus (Mouse) OX=10090 GN=Actn1 PE=1 SV=1	103	892	0	2.4	2.874	0.000132095	14.5961	15.4431	19.5944	0
GN=Actn4	P57780	Alpha-actinin-4 OS=Mus musculus (Mouse) OX=10090 GN=Actn4 PE=1 SV=1	104.9	912	0	2.4	2.874	0.000129198	26.9894	43.1147	41.5647	0
GN=Alb	P07724	Albumin OS=Mus musculus (Mouse) OX=10090 GN=Alb PE=1 SV=3	68.6	608	0	19.175	6.7995	0.000121086	7.4574	1.03787	0.354381	1
GN=Atp5f1a	Q03265	ATP synthase subunit alpha, mitochondrial OS=Mus musculus (Mouse) OX=10090 GN=Atp5f1a PE=1 SV=1	59.7	553	0.018	3.37	1.847	0.00018567	2.98888	4.60148	1.9353	0
GN=Atp5f1b	P56480	ATP synthase subunit beta, mitochondrial OS=Mus musculus (Mouse) OX=10090 GN=Atp5f1b PE=1 SV=2	56.3	529	0	6.91	6.7935	0.000388188	2.56998	2.06759	1.26685	0
GN=Atp5po	Q9DB20	ATP synthase subunit O, mitochondrial OS=Mus musculus (Mouse) OX=10090 GN=Atp5po PE=1 SV=1	23.3	213	0	8.965	5.2405	0.001375	0.779484	0.622844	0.288275	1
GN=Basp1	Q91XV3	Brain acid soluble protein 1 OS=Mus musculus (Mouse) OX=10090 GN=Basp1 PE=1 SV=3	22.1	226	0	6.595	3.028	0.00143	0.601295	1.7582	1.93693	1
GN=Calm1	P0DP26	Calmodulin-1 OS=Mus musculus (Mouse) OX=10090 GN=Calm1 PE=1 SV=1	16.8	149	0	5.44	3.204	0.0011748	16.3777	12.078	4.7401	0
GN=Cfl1	P18760	Cofilin-1 OS=Mus musculus (Mouse) OX=10090 GN=Cfl1 PE=1 SV=3	18.5	166	0	2.46	2.86	0.000527245	4.38788	4.8311	2.07438	0
GN=Cfl2	P45591	Cofilin-2 OS=Mus musculus (Mouse) OX=10090 GN=Cfl2 PE=1 SV=1	18.7	166	0	2.46	2.86	0.000527245	4.38788	1.93244	1.90956	0
GN=Dpysl2	O08553	Dihydropyrimidinase-related protein 2 OS=Mus musculus (Mouse) OX=10090 GN=Dpysl2 PE=1 SV=2	62.2	572	0	7.4	4.437	0.000306024	4.91255	14.1925	10.3926	0
GN=Eef1a1	P10126	Elongation factor 1-alpha 1 OS=Mus musculus (Mouse) OX=10090 GN=Eef1a1 PE=1 SV=3	50.1	462	0	15.15	4.777	0.00139537	0.782402	3.3348	0.465989	1
GN=Eef1a2	P62631	Elongation factor 1-alpha 2 OS=Mus musculus (Mouse) OX=10090 GN=Eef1a2 PE=1 SV=1	50.4	463	0	15.15	4.777	0.00139236	0.591057	0.282962	0.153948	1
GN=Eno1	P17182	Alpha-enolase OS=Mus musculus (Mouse) OX=10090 GN=Eno1 PE=1 SV=3	47.1	434	0.019	2.29	1.609	0.000201665	2.66929	1.8446	3.68644	0
GN=Gapdh	P16858	Glyceraldehyde-3-phosphate dehydrogenase OS=Mus musculus (Mouse) OX=10090 GN=Gapdh PE=1 SV=2	35.8	333	0	8.19	7.4225	0.000925006	2.3545	3.5725	1.33235	0
GN=Gapdhs	Q64467	Glyceraldehyde-3-phosphate dehydrogenase, testis-specific OS=Mus musculus (Mouse) OX=10090 GN=Gapdhs PE=1 SV=1	47.6	440	0.006	1.71	2.164	6.63051e-05	0.218396	0.4408	0.44804	1
GN=Gm10358	A0A1D5RLD8	Glyceraldehyde-3-phosphate dehydrogenase OS=Mus musculus (Mouse) OX=10090 GN=Gm10358 PE=1 SV=1	35.8	333	0	8.19	7.4225	0.000925006	2.2798	3.17588	1.18034	0
GN=Gm15013	V9GWY0	40S ribosomal protein S4 OS=Mus musculus (Mouse) OX=10090 GN=Gm15013 PE=3 SV=1	29.9	266	0.003	4.24	2.303	0.000658066	2.16251	1.34953	5.09936	0
GN=Gm3839	S4R1W1	Glyceraldehyde-3-phosphate dehydrogenase OS=Mus musculus (Mouse) OX=10090 GN=Gm3839 PE=1 SV=1	35.8	333	0	8.19	7.4225	0.000925006	2.2798	3.5725	0.949538	1
GN=Gm8797	A0A0A6YW67	Predicted pseudogene 8797 OS=Mus musculus (Mouse) OX=10090 GN=Gm8797 PE=4 SV=1	8.7	77	0	4.54	2.698	0.00227332	2.2689	6.14868	9.60962	0
GN=H2ac1	Q8CGP4	Histone H2A OS=Mus musculus (Mouse) OX=10090 GN=H2ac1 PE=1 SV=1	14	129	0	28.08	13.331	0.00739854	0.778781	0.495027	1.0842	1
GN=H2ac12	Q8CGP6	Histone H2A type 1-H OS=Mus musculus (Mouse) OX=10090 GN=H2ac12 PE=1 SV=3	13.9	128	0	39.165	19.48	0.00847738	0.342491	0.217702	0.476806	1
GN=H2ac15	Q8CGP7	Histone H2A type 1-K OS=Mus musculus (Mouse) OX=10090 GN=H2ac15 PE=1 SV=3	14.1	130	0	39.165	19.48	0.00834696	0.342491	0.217702	0.476806	1
GN=H2ac20	Q64523	Histone H2A type 2-C OS=Mus musculus (Mouse) OX=10090 GN=H2ac20 PE=1 SV=3	14	129	0	34.67	16.9905	0.0056216	0.405103	0.19275	0.480032	1
GN=H2ac21	Q64522	Histone H2A type 2-B OS=Mus musculus (Mouse) OX=10090 GN=H2ac21 PE=1 SV=3	14	130	0	6.07	5.7155	0.000830779	0.162883	0.062285	0.299276	1
GN=H2ac6	C0HKE2	Histone H2A type 1-C OS=Mus musculus (Mouse) OX=10090 GN=H2ac6 PE=1 SV=1	14.1	130	0	39.165	19.48	0.00834696	0.342491	0.217702	0.476806	1
GN=H2aj	Q8R1M2	Histone H2A.J OS=Mus musculus (Mouse) OX=10090 GN=H2aj PE=1 SV=1	14	129	0	39.165	19.48	0.00841167	0.342491	0.217702	0.476806	1
GN=H2aw	Q8BFU2	Histone H2A type 3 OS=Mus musculus (Mouse) OX=10090 GN=H2aw PE=1 SV=3	14.1	130	0	39.165	19.48	0.00834696	0.342491	0.217702	0.476806	1
GN=H2ax	P27661	Histone H2AX OS=Mus musculus (Mouse) OX=10090 GN=H2ax PE=1 SV=2	15.1	143	0	16.77	11.1675	0.00307013	0.13101	0.0612887	0.103285	1
GN=H2az1	P0C0S6	Histone H2A.Z OS=Mus musculus (Mouse) OX=10090 GN=H2az1 PE=1 SV=2	13.5	128	0	8.86	5.275	0.00147286	0.610178	0.285451	0.992059	1
GN=H2az2	Q3THW5	Histone H2A.V OS=Mus musculus (Mouse) OX=10090 GN=H2az2 PE=1 SV=3	13.5	128	0	8.86	5.275	0.00147286	0.610178	0.285451	0.992059	1
GN=H2bc11	P10853	Histone H2B type 1-F/J/L OS=Mus musculus (Mouse) OX=10090 GN=H2bc11 PE=1 SV=2	13.9	126	0.002	12.615	5.3215	0.00324607	0.75808	0.222998	0.997382	1
GN=H2bc12	Q8CGP1	Histone H2B type 1-K OS=Mus musculus (Mouse) OX=10090 GN=H2bc12 PE=1 SV=3	13.9	126	0.002	12.615	5.3215	0.00324607	0.75808	0.222998	0.997382	1
GN=H2bc14	P10854	Histone H2B type 1-M OS=Mus musculus (Mouse) OX=10090 GN=H2bc14 PE=1 SV=2	13.9	126	0.0015	12.615	5.3215	0.00324607	0.75808	0.222998	0.997382	1
GN=H2bc21	Q64524	Histone H2B type 2-E OS=Mus musculus (Mouse) OX=10090 GN=H2bc21 PE=1 SV=3	14	126	0.002	10.735	3.8795	0.00155293	1.09034	0.466132	0.447468	1
GN=H2bc3	Q64475	Histone H2B type 1-B OS=Mus musculus (Mouse) OX=10090 GN=H2bc3 PE=1 SV=3	13.9	126	0.002	12.615	5.3215	0.00324607	0.75808	0.222998	0.997382	1
GN=H2bc6	Q6ZWY9	Histone H2B type 1-C/E/G OS=Mus musculus (Mouse) OX=10090 GN=H2bc6 PE=1 SV=3	13.9	126	0.002	12.615	5.3215	0.00324607	0.75808	0.222998	0.997382	1
GN=H2bc9	Q64478	Histone H2B type 1-H OS=Mus musculus (Mouse) OX=10090 GN=H2bc9 PE=1 SV=3	13.9	126	0.0015	12.615	5.3215	0.00324607	0.75808	0.222998	0.997382	1
GN=H2bu1	Q8CGP0	Histone H2B type 3-B OS=Mus musculus (Mouse) OX=10090 GN=H2bu1 PE=1 SV=3	13.9	126	0.002	10.735	3.8795	0.00155293	1.09034	0.466132	0.447468	1
GN=H3-3a	P84244	Histone H3.3 OS=Mus musculus (Mouse) OX=10090 GN=H3-3a PE=1 SV=2	15.3	136	0	4.81	5.654	0.00193065	0.533858	0.979555	0.872367	1
GN=H3-5	P02301	Histone H3.3C OS=Mus musculus (Mouse) OX=10090 GN=H3-5 PE=3 SV=3	15.3	136	0	4.81	5.654	0.00193065	0.533858	0.979555	0.872367	1
GN=H3c6	P84228	Histone H3.2 OS=Mus musculus (Mouse) OX=10090 GN=H3c6 PE=1 SV=2	15.4	136	0	4.81	5.654	0.00193065	0.533858	0.979555	1.10542	1
GN=H3c8	P68433	Histone H3.1 OS=Mus musculus (Mouse) OX=10090 GN=H3c8 PE=1 SV=2	15.4	136	0	4.81	5.654	0.00193065	0.533858	0.979555	0.639314	1
GN=H4c11	P62806	Histone H4 OS=Mus musculus (Mouse) OX=10090 GN=H4c11 PE=1 SV=2	11.4	103	0	30.63	15.428	0.0129261	0.636425	0.334652	0.391911	1
GN=Hba	P01942	Hemoglobin subunit alpha OS=Mus musculus (Mouse) OX=10090 GN=Hba PE=1 SV=2	15.1	142	0	7.745	4.042	0.00133943	0.0614158	0.14147	0.0321729	1
GN=Hist1h2af	Q8CGP5	Histone H2A type 1-F OS=Mus musculus (Mouse) OX=10090 GN=Hist1h2af PE=1 SV=3	14.2	130	0	39.165	19.48	0.00834696	0.342491	0.217702	0.476806	1
GN=Hist1h2bp	Q8CGP2	Histone H2B type 1-P OS=Mus musculus (Mouse) OX=10090 GN=Hist1h2bp PE=1 SV=3	14	126	0.002	12.615	5.3215	0.00324607	0.75808	0.222998	0.997382	1
GN=Hist2h2aa1	Q6GSS7	Histone H2A type 2-A OS=Mus musculus (Mouse) OX=10090 GN=Hist2h2aa1 PE=1 SV=3	14.1	130	0	34.67	16.9905	0.00557836	0.405103	0.19275	0.480032	1
GN=Hist2h2bb	Q64525	Histone H2B type 2-B OS=Mus musculus (Mouse) OX=10090 GN=Hist2h2bb PE=1 SV=3	13.9	126	0.002	12.615	5.3215	0.00324607	0.75808	0.222998	0.997382	1
GN=Hist3h2ba	Q9D2U9	Histone H2B type 3-A OS=Mus musculus (Mouse) OX=10090 GN=Hist3h2ba PE=1 SV=3	14	126	0.0015	10.735	3.8795	0.00155293	1.09034	0.466132	0.447468	1
GN=Hnrnpa2b1	O88569	Heterogeneous nuclear ribonucleoproteins A2/B1 OS=Mus musculus (Mouse) OX=10090 GN=Hnrnpa2b1 PE=1 SV=2	37.4	353	0	2.36	2.542	0.00024794	3.27568	5.63773	27.9854	0
GN=Hnrnpd	Q60668	Heterogeneous nuclear ribonucleoprotein D0 OS=Mus musculus (Mouse) OX=10090 GN=Hnrnpd PE=1 SV=2	38.3	355	0.006	0	1.988	0.000246543	1.06772	1.8446	2.39808	0
GN=Hnrnpdl	Q9Z130	Heterogeneous nuclear ribonucleoprotein D-like OS=Mus musculus (Mouse) OX=10090 GN=Hnrnpdl PE=1 SV=1	33.5	301	0.006	0	1.988	0.000290773	0.60059	0.819823	2.90083	1
GN=Hsp90aa1	P07901	Heat shock protein HSP 90-alpha OS=Mus musculus (Mouse) OX=10090 GN=Hsp90aa1 PE=1 SV=4	84.7	733	0.0035	2.01	2.3505	0.000110225	3.92258	5.58318	1.98941	0
GN=Hsp90ab1	P11499	Heat shock protein HSP 90-beta OS=Mus musculus (Mouse) OX=10090 GN=Hsp90ab1 PE=1 SV=3	83.2	724	0.002	3.34	3.494	0.000202261	4.27496	5.94475	4.76268	0
GN=Hspa1a	Q61696	Heat shock 70 kDa protein 1A OS=Mus musculus (Mouse) OX=10090 GN=Hspa1a PE=1 SV=2	70	641	0	51.81	23.694	0.00100985	0.0359145	0.104432	0.0541312	1
GN=Hspa1b	P17879	Heat shock 70 kDa protein 1B OS=Mus musculus (Mouse) OX=10090 GN=Hspa1b PE=1 SV=3	70.1	642	0	51.81	23.694	0.00100828	0.0359145	0.104432	0.0541312	1
GN=Hspa2	P17156	Heat shock-related 70 kDa protein 2 OS=Mus musculus (Mouse) OX=10090 GN=Hspa2 PE=1 SV=2	69.6	633	0	37.655	12.1855	0.000747635	0.669488	1.08632	0.406578	1
GN=Hspa5	P20029	Endoplasmic reticulum chaperone BiP OS=Mus musculus (Mouse) OX=10090 GN=Hspa5 PE=1 SV=3	72.4	655	0	141.545	76.261	0.00753533	0.0975255	0.208784	0.0678209	1
GN=Hspa8	P63017	Heat shock cognate 71 kDa protein OS=Mus musculus (Mouse) OX=10090 GN=Hspa8 PE=1 SV=1	70.8	646	0	37.655	12.1855	0.00073259	4.18719	8.48807	5.12613	0
GN=Hspa9	P38647	Stress-70 protein, mitochondrial OS=Mus musculus (Mouse) OX=10090 GN=Hspa9 PE=1 SV=3	73.4	679	0	5.22	3.875	0.000324748	4.65171	6.47545	1.70368	0
GN=Hspd1	P63038	60 kDa heat shock protein, mitochondrial OS=Mus musculus (Mouse) OX=10090 GN=Hspd1 PE=1 SV=1	60.9	573	0	2.31	2.789	0.000152745	3.97927	0.614868	2.88542	1
GN=Ighg1	P01869	Ig gamma-1 chain C region, membrane-bound form OS=Mus musculus (Mouse) OX=10090 GN=Ighg1 PE=1 SV=2	43.4	393	0	2297.59	203.573	0.208593	0.257414	0.0897875	0.184887	1
GN=Igkc	P01837	Immunoglobulin kappa constant OS=Mus musculus (Mouse) OX=10090 GN=Igkc PE=1 SV=2	11.9	107	0	873.455	141.377	0.246832	0.236566	0.0308557	0.234691	1
GN=Krt77	Q6IFZ6	Keratin, type II cytoskeletal 1b OS=Mus musculus (Mouse) OX=10090 GN=Krt77 PE=1 SV=1	61.3	572	0	274.89	55.04	0.00436875	0.180469	0.159731	0.122374	1
GN=Krt90	E9Q1Z0	IF rod domain-containing protein OS=Mus musculus (Mouse) OX=10090 GN=Krt90 PE=1 SV=1	58.2	538	0	318.195	33.0045	0.0133402	0.16212	0.131954	0.00524779	1
GN=Mrpl14	Q9D1I6	39S ribosomal protein L14, mitochondrial OS=Mus musculus (Mouse) OX=10090 GN=Mrpl14 PE=1 SV=1	15.9	145	0.0095	1.92	2.0045	0.000708108	0.341303	0.524125	0.0595977	1
GN=Prdx2	Q61171	Peroxiredoxin-2 OS=Mus musculus (Mouse) OX=10090 GN=Prdx2 PE=1 SV=3	21.8	198	0	7.215	2.8445	0.00155569	0.503298	5.69853	0.158121	1
GN=Prss1	Q9Z1R9	Peptidase S1 domain-containing protein OS=Mus musculus (Mouse) OX=10090 GN=Prss1 PE=1 SV=1	26.1	246	0	56.375	11.189	0.00597184	0.312956	0.407078	0.0124961	1
GN=Rab10	P61027	Ras-related protein Rab-10 OS=Mus musculus (Mouse) OX=10090 GN=Rab10 PE=1 SV=1	22.5	200	0.016	0	1.743	0.000589143	3.37056	3.63601	1.55177	0
GN=Rpl11	Q9CXW4	60S ribosomal protein L11 OS=Mus musculus (Mouse) OX=10090 GN=Rpl11 PE=1 SV=4	20.2	178	0.006	2.25	2.055	0.000491701	6.74576	3.07434	3.73576	0
GN=Rpl38	Q9JJI8	60S ribosomal protein L38 OS=Mus musculus (Mouse) OX=10090 GN=Rpl38 PE=1 SV=3	8.2	70	0	4.59	3.5565	0.00209196	0.159539	0.367495	0.332605	1
GN=Rplp0	P14869	60S acidic ribosomal protein P0 OS=Mus musculus (Mouse) OX=10090 GN=Rplp0 PE=1 SV=3	34.2	317	0.009	4.39	1.947	0.000552194	4.07647	4.35604	2.21462	0
GN=Rps10	P63325	40S ribosomal protein S10 OS=Mus musculus (Mouse) OX=10090 GN=Rps10 PE=1 SV=1	18.9	165	0.006	1.78	2.2	0.000530441	2.83902	0.614868	17.1539	1
GN=Rps14	P62264	40S ribosomal protein S14 OS=Mus musculus (Mouse) OX=10090 GN=Rps14 PE=1 SV=3	16.3	151	0.008	2.29	1.869	0.000579621	8.85652	8.71207	11.4813	0
GN=Rps16	P14131	40S ribosomal protein S16 OS=Mus musculus (Mouse) OX=10090 GN=Rps16 PE=1 SV=4	16.4	146	0.011	2.4	1.779	0.000599471	16.8397	9.08734	14.1154	0
GN=Rps18	P62270	40S ribosomal protein S18 OS=Mus musculus (Mouse) OX=10090 GN=Rps18 PE=1 SV=3	17.7	152	0	4.56	4.044	0.00115162	14.0007	6.81551	12.8654	0
GN=Rps18-ps5	A0A1Y7VKY1	40S ribosomal protein S18 OS=Mus musculus (Mouse) OX=10090 GN=Rps18-ps5 PE=3 SV=1	17.7	152	0	4.56	4.044	0.00115162	14.0007	6.81551	12.8654	0
GN=Rps18-ps6	F6YVP7	40S ribosomal protein S18 OS=Mus musculus (Mouse) OX=10090 GN=Rps18-ps6 PE=3 SV=2	17.7	152	0	4.56	4.044	0.00115162	14.0007	6.22113	12.1861	0
GN=Rps25	P62852	40S ribosomal protein S25 OS=Mus musculus (Mouse) OX=10090 GN=Rps25 PE=1 SV=1	13.7	125	0.0085	3.305	3.334	0.00152159	1.36784	0.990293	1.50169	1
GN=Rps27a	P62983	Ubiquitin-40S ribosomal protein S27a OS=Mus musculus (Mouse) OX=10090 GN=Rps27a PE=1 SV=2	17.9	156	0	4.54	2.698	0.00112209	2.2689	6.14868	12.2749	0
GN=Rps29	P62274	40S ribosomal protein S29 OS=Mus musculus (Mouse) OX=10090 GN=Rps29 PE=1 SV=2	6.7	56	0.003	2.2	2.285	0.00183349	0.682607	0.262063	0.645905	1
GN=Rps4x	P62702	40S ribosomal protein S4, X isoform OS=Mus musculus (Mouse) OX=10090 GN=Rps4x PE=1 SV=2	29.6	263	0.003	4.24	2.303	0.000665572	7.94694	1.34953	15.7962	0
GN=Rps7	P62082	40S ribosomal protein S7 OS=Mus musculus (Mouse) OX=10090 GN=Rps7 PE=2 SV=1	22.1	194	0	5.96	4.944	0.000902296	2.39003	0.614868	5.28809	1
GN=Sptan1	P16546	Spectrin alpha chain, non-erythrocytic 1 OS=Mus musculus (Mouse) OX=10090 GN=Sptan1 PE=1 SV=4	284.4	2472	0	2.82	2.953	3.54056e-05	1567.98	1870.42	754.893	0
GN=Syn1	O88935	Synapsin-1 OS=Mus musculus (Mouse) OX=10090 GN=Syn1 PE=1 SV=2	74.1	706	0.008	1.98	1.813	0.00012397	7.32777	18.4782	20.2471	0
GN=Syt1	P46096	Synaptotagmin-1 OS=Mus musculus (Mouse) OX=10090 GN=Syt1 PE=1 SV=1	47.4	421	0.004	2.9	2.365	0.000279878	4.39759	10.481	5.01333	0
GN=Tuba1a	P68369	Tubulin alpha-1A chain OS=Mus musculus (Mouse) OX=10090 GN=Tuba1a PE=1 SV=1	50.1	451	0	63.47	31.812	0.00351946	1.99915	3.33076	0.888969	1
GN=Tuba3a	P05214	Tubulin alpha-3 chain OS=Mus musculus (Mouse) OX=10090 GN=Tuba3a PE=1 SV=1	49.9	450	0	35.925	22.8165	0.00240514	1.4501	2.93804	0.785297	1
GN=Tuba4a	P68368	Tubulin alpha-4A chain OS=Mus musculus (Mouse) OX=10090 GN=Tuba4a PE=1 SV=1	49.9	448	0	15	15.99	0.000680038	1.82822	5.26923	0.783655	1
GN=Tubb2a	Q7TMM9	Tubulin beta-2A chain OS=Mus musculus (Mouse) OX=10090 GN=Tubb2a PE=1 SV=1	49.9	445	0	45.32	37.4965	0.00222005	1.76746	2.79562	1.04961	0
GN=Tubb2b	Q9CWF2	Tubulin beta-2B chain OS=Mus musculus (Mouse) OX=10090 GN=Tubb2b PE=1 SV=1	49.9	445	0	45.32	37.4965	0.00222005	1.56715	2.79228	1.33543	0
GN=Tubb3	Q9ERD7	Tubulin beta-3 chain OS=Mus musculus (Mouse) OX=10090 GN=Tubb3 PE=1 SV=1	50.4	450	0	36.92	27.276	0.000569592	5.49666	1.0737	5.04349	0
GN=Tubb4a	Q9D6F9	Tubulin beta-4A chain OS=Mus musculus (Mouse) OX=10090 GN=Tubb4a PE=1 SV=3	49.6	444	0	21.49	18.512	0.00185766	2.39302	3.95252	1.2336	0
GN=Tubb5	P99024	Tubulin beta-5 chain OS=Mus musculus (Mouse) OX=10090 GN=Tubb5 PE=1 SV=1	49.6	444	0	45.35	34.808	0.00237289	1.64956	1.32655	1.02565	0
GN=Uba52	P62984	Ubiquitin-60S ribosomal protein L40 OS=Mus musculus (Mouse) OX=10090 GN=Uba52 PE=1 SV=2	14.7	128	0	4.54	2.698	0.00136754	2.2689	6.14868	9.60962	0
GN=Ubb	P0CG49	Polyubiquitin-B OS=Mus musculus (Mouse) OX=10090 GN=Ubb PE=2 SV=1	34.3	305	0	4.54	2.698	0.00057392	2.2689	6.14868	9.60962	0
GN=Ubc	P0CG50	Polyubiquitin-C OS=Mus musculus (Mouse) OX=10090 GN=Ubc PE=1 SV=2	82.5	734	0	4.54	2.698	0.000238482	2.2689	6.14868	9.60962	0
GN=Vdac3	Q60931	Voltage-dependent anion-selective channel protein 3 OS=Mus musculus (Mouse) OX=10090 GN=Vdac3 PE=1 SV=1	30.7	283	0	2.04	2.428	0.000309268	1.72778	2.00857	2.55532	0

## Sheet: Brain control co-IP
Gene Name	Uniprot Assession	Description	MW_kDa	Number_AAs	Negative IgG control co-IP (Brain)				αII-spectrin co-IP vs Negative IgG control co-IP (Brain)	βII-spectrin co-IP vs Negative IgG control co-IP (Brain)	α-adducin co-IP vs Negative IgG control co-IP (Brain)	Identified as proteins nonspecifically bound to control IgG
					Average exp_q_value	Average score_Sequest_HT	Average sum_PEP_Score	Average dNSAF	dNSAF FoldChange	dNSAF FoldChange	dNSAF FoldChange
GN=Acta1	P68134	Actin, alpha skeletal muscle OS=Mus musculus (Mouse) OX=10090 GN=Acta1 PE=1 SV=1	42	377	0	25.615	13.9735	0.00177457	3.38955	2.53639	5.83513	0
GN=Acta2	P62737	Actin, aortic smooth muscle OS=Mus musculus (Mouse) OX=10090 GN=Acta2 PE=1 SV=1	42	377	0	25.615	13.9735	0.00177457	2.62647	2.5388	4.3473	0
GN=Actb	P60710	Actin, cytoplasmic 1 OS=Mus musculus (Mouse) OX=10090 GN=Actb PE=1 SV=1	41.7	375	0	45.105	16.911	0.00549442	11.1202	7.29634	18.4869	0
GN=Actbl2	Q8BFZ3	Beta-actin-like protein 2 OS=Mus musculus (Mouse) OX=10090 GN=Actbl2 PE=1 SV=1	42	376	0	7.33	4.219	0.000692298	4.1951	3.20309	5.45015	0
GN=Actc1	P68033	Actin, alpha cardiac muscle 1 OS=Mus musculus (Mouse) OX=10090 GN=Actc1 PE=1 SV=1	42	377	0	25.615	13.9735	0.00177457	3.38955	2.53639	5.87949	0
GN=Actg1	P63260	Actin, cytoplasmic 2 OS=Mus musculus (Mouse) OX=10090 GN=Actg1 PE=1 SV=1	41.8	375	0	45.105	16.911	0.00549442	11.1202	7.29634	18.4869	0
GN=Actg2	P63268	Actin, gamma-enteric smooth muscle OS=Mus musculus (Mouse) OX=10090 GN=Actg2 PE=1 SV=1	41.9	376	0	25.615	13.9735	0.00177929	3.04033	2.93885	5.03232	0
GN=Actn1	Q7TPR4	Alpha-actinin-1 OS=Mus musculus (Mouse) OX=10090 GN=Actn1 PE=1 SV=1	103	892	0	2.48	2.33	0.000140699	24.8259	16.6916	19.8716	0
GN=Actn4	P57780	Alpha-actinin-4 OS=Mus musculus (Mouse) OX=10090 GN=Actn4 PE=1 SV=1	104.9	912	0	2.48	2.33	0.000137614	17.5404	14.3528	15.2585	0
GN=Aldoa	P05064	Fructose-bisphosphate aldolase A OS=Mus musculus (Mouse) OX=10090 GN=Aldoa PE=1 SV=2	39.3	364	0	3.83	1.848	0.000373631	0.0347904	1.87424	0.177659	1
GN=Atp1a2	Q6PIE5	Sodium/potassium-transporting ATPase subunit alpha-2 OS=Mus musculus (Mouse) OX=10090 GN=Atp1a2 PE=1 SV=1	112.1	1020	0	0	1.898	6.15214e-05	5.30468	5.86096	0.853878	1
GN=Atp1a3	Q6PIC6	Sodium/potassium-transporting ATPase subunit alpha-3 OS=Mus musculus (Mouse) OX=10090 GN=Atp1a3 PE=1 SV=1	111.6	1013	0	3.23	5.371	0.000247786	3.29336	9.80266	1.33443	0
GN=Atp2b1	G5E829	Plasma membrane calcium-transporting ATPase 1 OS=Mus musculus (Mouse) OX=10090 GN=Atp2b1 PE=1 SV=1	134.7	1220	0	6.58	4.352	0.000308616	0.570079	0.813354	0.0379226	1
GN=Atp2b2	Q9R0K7	Plasma membrane calcium-transporting ATPase 2 OS=Mus musculus (Mouse) OX=10090 GN=Atp2b2 PE=1 SV=2	132.5	1198	0	6.58	4.352	0.000314283	0.802884	1.34219	0.0379226	1
GN=Atp2b3	Q0VF55	Calcium-transporting ATPase OS=Mus musculus (Mouse) OX=10090 GN=Atp2b3 PE=1 SV=1	134.3	1220	0	6.58	4.352	0.000308616	0.337273	0.271286	0.0379226	1
GN=Atp5f1a	Q03265	ATP synthase subunit alpha, mitochondrial OS=Mus musculus (Mouse) OX=10090 GN=Atp5f1a PE=1 SV=1	59.7	553	0	4.79	3.712	0.000453901	12.2612	11.6682	4.59348	0
GN=Atp5f1b	P56480	ATP synthase subunit beta, mitochondrial OS=Mus musculus (Mouse) OX=10090 GN=Atp5f1b PE=1 SV=2	56.3	529	0	7.74	7.192	0.000612963	7.26522	6.14683	2.4118	0
GN=ENSMUSG00000095007	P01635	Ig kappa chain V-V region K2 (Fragment) OS=Mus musculus (Mouse) OX=10090 GN=ENSMUSG00000095007 PE=1 SV=1	12.6	115	0	2.94	2.738	0.00109134	2.30088	0.120316	0.180124	1
GN=Eef1a1	P10126	Elongation factor 1-alpha 1 OS=Mus musculus (Mouse) OX=10090 GN=Eef1a1 PE=1 SV=3	50.1	462	0	14.3	5.115	0.00162992	0.38072	1.06458	0.343515	1
GN=Eef1a2	P62631	Elongation factor 1-alpha 2 OS=Mus musculus (Mouse) OX=10090 GN=Eef1a2 PE=1 SV=1	50.4	463	0	14.3	5.115	0.0016264	0.118134	0.470835	0.169282	1
GN=Gapdh	P16858	Glyceraldehyde-3-phosphate dehydrogenase OS=Mus musculus (Mouse) OX=10090 GN=Gapdh PE=1 SV=2	35.8	333	0.0015	2.91	2.296	0.000290547	1.5239	2.76032	1.02288	0
GN=Gm10358	A0A1D5RLD8	Glyceraldehyde-3-phosphate dehydrogenase OS=Mus musculus (Mouse) OX=10090 GN=Gm10358 PE=1 SV=1	35.8	333	0.0015	2.91	2.296	0.000290547	1.5239	2.00852	0.563207	1
GN=Gm3839	S4R1W1	Glyceraldehyde-3-phosphate dehydrogenase OS=Mus musculus (Mouse) OX=10090 GN=Gm3839 PE=1 SV=1	35.8	333	0.0015	2.91	2.296	0.000290547	1.41251	2.35625	0.832659	1
GN=H2ac1	Q8CGP4	Histone H2A OS=Mus musculus (Mouse) OX=10090 GN=H2ac1 PE=1 SV=1	14	129	0.0035	7.52	3.884	0.00269581	0.368015	0.143463	0.149476	1
GN=H2ac12	Q8CGP6	Histone H2A type 1-H OS=Mus musculus (Mouse) OX=10090 GN=H2ac12 PE=1 SV=3	13.9	128	0.0035	7.52	3.884	0.00271687	0.368015	0.143463	0.149476	1
GN=H2ac15	Q8CGP7	Histone H2A type 1-K OS=Mus musculus (Mouse) OX=10090 GN=H2ac15 PE=1 SV=3	14.1	130	0.0035	7.52	3.884	0.00267508	0.368015	0.143463	0.149476	1
GN=H2ac20	Q64523	Histone H2A type 2-C OS=Mus musculus (Mouse) OX=10090 GN=H2ac20 PE=1 SV=3	14	129	0.0035	7.52	3.884	0.00269581	0.368015	0.143463	0.149476	1
GN=H2ac21	Q64522	Histone H2A type 2-B OS=Mus musculus (Mouse) OX=10090 GN=H2ac21 PE=1 SV=3	14	130	0	6.22	2.519	0.00173774	0.0416386	0.0221106	0.0461346	1
GN=H2ac6	C0HKE2	Histone H2A type 1-C OS=Mus musculus (Mouse) OX=10090 GN=H2ac6 PE=1 SV=1	14.1	130	0.0035	7.52	3.884	0.00267508	0.368015	0.143463	0.149476	1
GN=H2aj	Q8R1M2	Histone H2A.J OS=Mus musculus (Mouse) OX=10090 GN=H2aj PE=1 SV=1	14	129	0.0035	7.52	3.884	0.00269581	0.368015	0.143463	0.149476	1
GN=H2aw	Q8BFU2	Histone H2A type 3 OS=Mus musculus (Mouse) OX=10090 GN=H2aw PE=1 SV=3	14.1	130	0.0035	7.52	3.884	0.00267508	0.368015	0.143463	0.149476	1
GN=H2ax	P27661	Histone H2AX OS=Mus musculus (Mouse) OX=10090 GN=H2ax PE=1 SV=2	15.1	143	0	6.22	2.519	0.00157977	0.166555	0.0221106	0.103803	1
GN=H2az1	P0C0S6	Histone H2A.Z OS=Mus musculus (Mouse) OX=10090 GN=H2az1 PE=1 SV=2	13.5	128	0	6.22	2.519	0.0017649	0.0936869	0.0221106	0.103803	1
GN=H2az2	Q3THW5	Histone H2A.V OS=Mus musculus (Mouse) OX=10090 GN=H2az2 PE=1 SV=3	13.5	128	0	6.22	2.519	0.0017649	0.0936869	0.0221106	0.103803	1
GN=H2bc1	P70696	Histone H2B type 1-A OS=Mus musculus (Mouse) OX=10090 GN=H2bc1 PE=1 SV=3	14.2	127	0.011	4.2	1.301	0.00131762	0.882543	0.151112	0.381476	1
GN=H2bc11	P10853	Histone H2B type 1-F/J/L OS=Mus musculus (Mouse) OX=10090 GN=H2bc11 PE=1 SV=2	13.9	126	0	9.01	4.923	0.00298818	1.56897	0.330206	0.498254	1
GN=H2bc12	Q8CGP1	Histone H2B type 1-K OS=Mus musculus (Mouse) OX=10090 GN=H2bc12 PE=1 SV=3	13.9	126	0	9.01	4.923	0.00298818	1.4587	0.330206	0.498254	1
GN=H2bc14	P10854	Histone H2B type 1-M OS=Mus musculus (Mouse) OX=10090 GN=H2bc14 PE=1 SV=2	13.9	126	0	9.01	4.923	0.00298818	1.56897	0.330206	0.498254	1
GN=H2bc21	Q64524	Histone H2B type 2-E OS=Mus musculus (Mouse) OX=10090 GN=H2bc21 PE=1 SV=3	14	126	0	9.01	4.923	0.00298818	1.27218	0.101363	0.418672	1
GN=H2bc3	Q64475	Histone H2B type 1-B OS=Mus musculus (Mouse) OX=10090 GN=H2bc3 PE=1 SV=3	13.9	126	0	9.01	4.923	0.00298818	1.56897	0.330206	0.498254	1
GN=H2bc6	Q6ZWY9	Histone H2B type 1-C/E/G OS=Mus musculus (Mouse) OX=10090 GN=H2bc6 PE=1 SV=3	13.9	126	0	9.01	4.923	0.00298818	1.56897	0.330206	0.498254	1
GN=H2bc9	Q64478	Histone H2B type 1-H OS=Mus musculus (Mouse) OX=10090 GN=H2bc9 PE=1 SV=3	13.9	126	0	9.01	4.923	0.00298818	1.56897	0.330206	0.498254	1
GN=H2bu1	Q8CGP0	Histone H2B type 3-B OS=Mus musculus (Mouse) OX=10090 GN=H2bu1 PE=1 SV=3	13.9	126	0	9.01	4.923	0.00298818	1.37812	0.101363	0.418672	1
GN=H3-3a	P84244	Histone H3.3 OS=Mus musculus (Mouse) OX=10090 GN=H3-3a PE=1 SV=2	15.3	136	0	6.7	6.417	0.00369129	0.210796	0.0596986	0.311409	1
GN=H3-5	P02301	Histone H3.3C OS=Mus musculus (Mouse) OX=10090 GN=H3-5 PE=3 SV=3	15.3	136	0	6.7	6.417	0.00369129	0.210796	0.0596986	0.311409	1
GN=H3c6	P84228	Histone H3.2 OS=Mus musculus (Mouse) OX=10090 GN=H3c6 PE=1 SV=2	15.4	136	0	6.7	6.417	0.00369129	0.210796	0.0596986	0.311409	1
GN=H3c8	P68433	Histone H3.1 OS=Mus musculus (Mouse) OX=10090 GN=H3c8 PE=1 SV=2	15.4	136	0	6.7	6.417	0.00369129	0.210796	0.0596986	0.311409	1
GN=Hist1h2af	Q8CGP5	Histone H2A type 1-F OS=Mus musculus (Mouse) OX=10090 GN=Hist1h2af PE=1 SV=3	14.2	130	0.0035	7.52	3.884	0.00267508	0.368015	0.143463	0.149476	1
GN=Hist1h2bp	Q8CGP2	Histone H2B type 1-P OS=Mus musculus (Mouse) OX=10090 GN=Hist1h2bp PE=1 SV=3	14	126	0	9.01	4.923	0.00298818	1.56897	0.330206	0.498254	1
GN=Hist2h2aa1	Q6GSS7	Histone H2A type 2-A OS=Mus musculus (Mouse) OX=10090 GN=Hist2h2aa1 PE=1 SV=3	14.1	130	0.0035	7.52	3.884	0.00267508	0.368015	0.143463	0.149476	1
GN=Hist2h2bb	Q64525	Histone H2B type 2-B OS=Mus musculus (Mouse) OX=10090 GN=Hist2h2bb PE=1 SV=3	13.9	126	0	9.01	4.923	0.00298818	1.56897	0.330206	0.498254	1
GN=Hist3h2ba	Q9D2U9	Histone H2B type 3-A OS=Mus musculus (Mouse) OX=10090 GN=Hist3h2ba PE=1 SV=3	14	126	0	9.01	4.923	0.00298818	1.37812	0.101363	0.418672	1
GN=Hnrnpa2b1	O88569	Heterogeneous nuclear ribonucleoproteins A2/B1 OS=Mus musculus (Mouse) OX=10090 GN=Hnrnpa2b1 PE=1 SV=2	37.4	353	0	9.16	4.197	0.00142214	1.03546	0.99671	0.830516	1
GN=Hnrnpd	Q60668	Heterogeneous nuclear ribonucleoprotein D0 OS=Mus musculus (Mouse) OX=10090 GN=Hnrnpd PE=1 SV=2	38.3	355	0	1.66	1.745	0.000353532	1.14314	3.07446	1.54375	0
GN=Hsp90aa1	P07901	Heat shock protein HSP 90-alpha OS=Mus musculus (Mouse) OX=10090 GN=Hsp90aa1 PE=1 SV=4	84.7	733	0	2.85	2.499	5.70731e-05	0.166603	2.81717	1.19045	1
GN=Hsp90ab1	P11499	Heat shock protein HSP 90-beta OS=Mus musculus (Mouse) OX=10090 GN=Hsp90ab1 PE=1 SV=3	83.2	724	0	7.785	5.404	0.000385253	0.268044	1.41106	0.381816	1
GN=Hspa1a	Q61696	Heat shock 70 kDa protein 1A OS=Mus musculus (Mouse) OX=10090 GN=Hspa1a PE=1 SV=2	70	641	0	18.025	9.205	0.000759947	0.0474932	0.0173042	0.0242679	1
GN=Hspa1b	P17879	Heat shock 70 kDa protein 1B OS=Mus musculus (Mouse) OX=10090 GN=Hspa1b PE=1 SV=3	70.1	642	0	18.025	9.205	0.000758763	0.0474932	0.0173042	0.0242679	1
GN=Hspa2	P17156	Heat shock-related 70 kDa protein 2 OS=Mus musculus (Mouse) OX=10090 GN=Hspa2 PE=1 SV=2	69.6	633	0	24.18	9.059	0.000459321	0.102555	0.15855	0.0981816	1
GN=Hspa5	P20029	Endoplasmic reticulum chaperone BiP OS=Mus musculus (Mouse) OX=10090 GN=Hspa5 PE=1 SV=3	72.4	655	0	83.135	51.0575	0.00542492	0.043236	0.0656684	0.0105291	1
GN=Hspa8	P63017	Heat shock cognate 71 kDa protein OS=Mus musculus (Mouse) OX=10090 GN=Hspa8 PE=1 SV=1	70.8	646	0	24.18	9.059	0.000450078	8.84794	7.9774	12.7567	0
GN=Igh-1a	P01865	Ig gamma-2A chain C region, membrane-bound form OS=Mus musculus (Mouse) OX=10090 GN=Igh-1a PE=1 SV=3	43.9	398	0	21.455	10.9825	0.00197115	0.0742957	0.159887	0.00921752	1
GN=Ighg	P01863	Ig gamma-2A chain C region, A allele OS=Mus musculus (Mouse) OX=10090 GN=Ighg PE=1 SV=1	36.4	330	0	21.455	10.9825	0.00237732	0.0742957	0.159887	0.00921752	1
GN=Ighg1	P01869	Ig gamma-1 chain C region, membrane-bound form OS=Mus musculus (Mouse) OX=10090 GN=Ighg1 PE=1 SV=2	43.4	393	0	2206.23	211.141	0.208445	0.0652649	0.0295684	0.000123261	1
GN=Ighg2c	F6TQW2	Immunoglobulin heavy constant gamma 2C (Fragment) OS=Mus musculus (Mouse) OX=10090 GN=Ighg2c PE=1 SV=2	44.2	404	0	4.36	2.9865	8.90073e-05	13.1539	0.0908881	0.767515	1
GN=Ighg3	A0A1Y7VJN6	Immunoglobulin heavy constant gamma 3 (Fragment) OS=Mus musculus (Mouse) OX=10090 GN=Ighg3 PE=4 SV=1	44	399	0	15.13	6.251	0.00136342	0.994012	0.387077	0.0367114	1
GN=Ighv1-82	A0A0B4J1J7	Ig-like domain-containing protein OS=Mus musculus (Mouse) OX=10090 GN=Ighv1-82 PE=1 SV=1	10.6	98	0	7.29	3.12	0.00301537	0.503194	0.0243255	0.0231785	1
GN=Igkc	P01837	Immunoglobulin kappa constant OS=Mus musculus (Mouse) OX=10090 GN=Igkc PE=1 SV=2	11.9	107	0	472.125	72.195	0.146807	0.116748	0.0691403	0.021013	1
GN=Igkv1-110	A0A0B4J1I0	Ig-like domain-containing protein (Fragment) OS=Mus musculus (Mouse) OX=10090 GN=Igkv1-110 PE=4 SV=5	13.1	119	0	21.725	11.122	0.00472471	0.0547349	0.0160192	0.0351738	1
GN=Igkv1-117	A0A140T8M0	Ig-like domain-containing protein (Fragment) OS=Mus musculus (Mouse) OX=10090 GN=Igkv1-117 PE=4 SV=2	13.1	119	0	21.725	11.122	0.00472471	0.167665	0.0160192	0.0351738	1
GN=Igkv1-122	A0A140T8M9	Ig-like domain-containing protein (Fragment) OS=Mus musculus (Mouse) OX=10090 GN=Igkv1-122 PE=4 SV=2	13.1	119	0	6.81	3.939	0.000427241	0.0126854	0.150299	0.330014	1
GN=Igkv1-35	A0A075B5N0	Ig-like domain-containing protein OS=Mus musculus (Mouse) OX=10090 GN=Igkv1-35 PE=4 SV=7	13	119	0	6.81	3.939	0.000427241	0.0126854	0.150299	0.330014	1
GN=Igkv1-88	A0A140T8N1	Ig-like domain-containing protein (Fragment) OS=Mus musculus (Mouse) OX=10090 GN=Igkv1-88 PE=4 SV=2	13.2	120	0	18.98	10.162	0.00363947	0.104574	0.0306056	0.0672014	1
GN=Igkv1-99	A0A075B5K8	Ig-like domain-containing protein OS=Mus musculus (Mouse) OX=10090 GN=Igkv1-99 PE=4 SV=7	13	119	0	18.98	10.162	0.00367006	0.104574	0.0306056	0.0672014	1
GN=Igkv12-44	A0A140T8M2	Ig-like domain-containing protein (Fragment) OS=Mus musculus (Mouse) OX=10090 GN=Igkv12-44 PE=4 SV=2	12.5	115	0.0055	2.505	1.5085	0.000841324	0.991445	0.317964	0.121015	1
GN=Igkv12-46	A0A140T8P6	Ig-like domain-containing protein (Fragment) OS=Mus musculus (Mouse) OX=10090 GN=Igkv12-46 PE=1 SV=2	12.6	115	0	2.94	2.738	0.00109134	0.581769	0.0305495	0.0609804	1
GN=Igkv5-39	A0A075B5M7	Ig-like domain-containing protein OS=Mus musculus (Mouse) OX=10090 GN=Igkv5-39 PE=1 SV=7	10.3	95	0	4.22	2.424	0.00264218	0.718171	0.0402087	0.0419484	1
GN=Igkv5-43	A0A0B4J1J2	Ig-like domain-containing protein (Fragment) OS=Mus musculus (Mouse) OX=10090 GN=Igkv5-43 PE=1 SV=1	12.6	115	0	4.22	2.424	0.00218267	0.13205	0.0402087	0.0419484	1
GN=Igkv5-45	A0A0B4J1J1	Ig-like domain-containing protein (Fragment) OS=Mus musculus (Mouse) OX=10090 GN=Igkv5-45 PE=4 SV=1	12.7	115	0	4.22	2.424	0.00218267	0.274027	0.0402087	0.0419484	1
GN=Krt28	A6BLY7	Keratin, type I cytoskeletal 28 OS=Mus musculus (Mouse) OX=10090 GN=Krt28 PE=1 SV=1	50.3	462	0	17.23	7.3615	7.3594e-05	0.301664	0	0.0588969	1
GN=Krt77	Q6IFZ6	Keratin, type II cytoskeletal 1b OS=Mus musculus (Mouse) OX=10090 GN=Krt77 PE=1 SV=1	61.3	572	0	103.385	24.215	0.00370289	0.0359748	0.0252114	0.00538816	1
GN=Krt90	E9Q1Z0	IF rod domain-containing protein OS=Mus musculus (Mouse) OX=10090 GN=Krt90 PE=1 SV=1	58.2	538	0	100.895	17.893	0.00589404	0.0126155	0.0123554	0.00904926	1
GN=Map1a	Q9QYR6	Microtubule-associated protein 1A OS=Mus musculus (Mouse) OX=10090 GN=Map1a PE=1 SV=2	300	2776	0	2.71	3.312	4.52103e-05	26.859	52.6002	40.8117	0
GN=Map1b	P14873	Microtubule-associated protein 1B OS=Mus musculus (Mouse) OX=10090 GN=Map1b PE=1 SV=2	270.1	2464	0	2.71	3.312	5.0935e-05	17.631	28.3135	24.6755	0
GN=Map2	P20357	Microtubule-associated protein 2 OS=Mus musculus (Mouse) OX=10090 GN=Map2 PE=1 SV=2	199	1828	0.011	0	1.319	6.86563e-05	23.8925	76.2386	65.6399	0
GN=Mbp	P04370	Myelin basic protein OS=Mus musculus (Mouse) OX=10090 GN=Mbp PE=1 SV=2	27.2	250	0	54.505	30.723	0.00842019	2.01751	1.24446	1.13187	0
GN=Mtco2	P00405	Cytochrome c oxidase subunit 2 OS=Mus musculus (Mouse) OX=10090 GN=Mtco2 PE=1 SV=1	26	227	0	0	1.756	0.000299563	194	207.834	395.277	0
GN=Myl6	Q60605	Myosin light polypeptide 6 OS=Mus musculus (Mouse) OX=10090 GN=Myl6 PE=1 SV=3	16.9	151	0	2.94	2.122	0.000600449	1580.25	1569.63	1708.57	0
GN=Ncl	P09405	Nucleolin OS=Mus musculus (Mouse) OX=10090 GN=Ncl PE=1 SV=2	76.7	707	0	2.96	2.693	0.000177516	2.11018	7.43057	6.06624	0
GN=Ndufs8	Q8K3J1	NADH dehydrogenase [ubiquinone] iron-sulfur protein 8, mitochondrial OS=Mus musculus (Mouse) OX=10090 GN=Ndufs8 PE=1 SV=1	24	212	0	2.18	1.793	0.000320759	42.296	46.7995	31.463	0
GN=Nono	Q99K48	Non-POU domain-containing octamer-binding protein OS=Mus musculus (Mouse) OX=10090 GN=Nono PE=1 SV=3	54.5	473	0.003	2.04	1.659	0.000265336	1.85094	1.78126	0.362895	1
GN=Phb2	O35129	Prohibitin-2 OS=Mus musculus (Mouse) OX=10090 GN=Phb2 PE=1 SV=1	33.3	299	0	6.1	3.318	0.00083949	1.81768	2.62953	1.59234	0
GN=Plp1	P60202	Myelin proteolipid protein OS=Mus musculus (Mouse) OX=10090 GN=Plp1 PE=1 SV=2	30.1	277	0	10.385	3.3935	0.00139714	0.336033	0.408012	0.281999	1
GN=Ppia	P17742	Peptidyl-prolyl cis-trans isomerase A OS=Mus musculus (Mouse) OX=10090 GN=Ppia PE=1 SV=2	18	164	0	3.12	2.523	0.000765267	0.424343	1.65581	0.184263	1
GN=Prss1	Q9Z1R9	Peptidase S1 domain-containing protein OS=Mus musculus (Mouse) OX=10090 GN=Prss1 PE=1 SV=1	26.1	246	0	41	12.468	0.00597141	0.0408325	0.0236353	0.017682	1
GN=Psmc5	P62196	26S proteasome regulatory subunit 8 OS=Mus musculus (Mouse) OX=10090 GN=Psmc5 PE=1 SV=1	45.6	406	0	3.13	2.023	0.000309123	0.32981	0.491765	0.113768	1
GN=Rab10	P61027	Ras-related protein Rab-10 OS=Mus musculus (Mouse) OX=10090 GN=Rab10 PE=1 SV=1	22.5	200	0.003	0	1.309	0.000340004	29.8305	20.2919	62.1412	0
GN=Rpl13	P47963	60S ribosomal protein L13 OS=Mus musculus (Mouse) OX=10090 GN=Rpl13 PE=1 SV=3	24.3	211	0	3.11	2.858	0.000594804	1.45636	1.72599	1.5168	0
GN=Rplp0	P14869	60S acidic ribosomal protein P0 OS=Mus musculus (Mouse) OX=10090 GN=Rplp0 PE=1 SV=3	34.2	317	0.006	4.52	1.551	0.000791822	0.905111	2.22843	2.96544	1
GN=Rps10	P63325	40S ribosomal protein S10 OS=Mus musculus (Mouse) OX=10090 GN=Rps10 PE=1 SV=1	18.9	165	0	1.83	2.749	0.000412126	148.772	224.291	52.2685	0
GN=Rps14	P62264	40S ribosomal protein S14 OS=Mus musculus (Mouse) OX=10090 GN=Rps14 PE=1 SV=3	16.3	151	0	5.21	2.153	0.0016623	1.97139	2.30678	0.119166	1
GN=Rpsa	P14206	40S ribosomal protein SA OS=Mus musculus (Mouse) OX=10090 GN=Rpsa PE=1 SV=4	32.8	295	0	3.47	2.286	0.000425436	2.79965	7.85964	1.79288	0
GN=Sfpq	Q8VIJ6	Splicing factor, proline- and glutamine-rich OS=Mus musculus (Mouse) OX=10090 GN=Sfpq PE=1 SV=1	75.4	699	0.003	2.04	1.659	0.000179548	2.93503	1.35851	2.34511	0
GN=Slc1a3	P56564	Excitatory amino acid transporter 1 OS=Mus musculus (Mouse) OX=10090 GN=Slc1a3 PE=1 SV=2	59.6	543	0	2.64	2.633	0.000125232	39.9037	76.1593	29.0303	0
GN=Slc25a3	Q8VEM8	Phosphate carrier protein, mitochondrial OS=Mus musculus (Mouse) OX=10090 GN=Slc25a3 PE=1 SV=1	39.6	357	0.006	4.9	1.531	0.000703102	0.575301	2.59502	0.674303	1
GN=Sv2a	Q9JIS5	Synaptic vesicle glycoprotein 2A OS=Mus musculus (Mouse) OX=10090 GN=Sv2a PE=1 SV=1	82.6	742	0.006	2.32	1.512	0.000338285	0.820792	1.40758	0.113768	1
GN=Tpi1	P17751	Triosephosphate isomerase OS=Mus musculus (Mouse) OX=10090 GN=Tpi1 PE=1 SV=5	26.7	249	0	1.86	3.777	0.000273096	0.622427	1.33873	0.612753	1
GN=Tpm1	P58771	Tropomyosin alpha-1 chain OS=Mus musculus (Mouse) OX=10090 GN=Tpm1 PE=1 SV=1	32.7	284	0	1.88	4.451	0.000239439	1.65755	2.79122	5.47134	0
GN=Try10	Q792Z1	Peptidase S1 domain-containing protein OS=Mus musculus (Mouse) OX=10090 GN=Try10 PE=1 SV=1	26.2	246	0	11.125	4.1175	0.00141366	0.0322346	0.139918	0.17223	1
GN=Tuba1a	P68369	Tubulin alpha-1A chain OS=Mus musculus (Mouse) OX=10090 GN=Tuba1a PE=1 SV=1	50.1	451	0	263.44	91.2525	0.0171652	0.36628	0.146196	0.4602	1
GN=Tuba3a	P05214	Tubulin alpha-3 chain OS=Mus musculus (Mouse) OX=10090 GN=Tuba3a PE=1 SV=1	49.9	450	0	201.755	74.014	0.00695176	0.405178	0.229897	0.625732	1
GN=Tuba4a	P68368	Tubulin alpha-4A chain OS=Mus musculus (Mouse) OX=10090 GN=Tuba4a PE=1 SV=1	49.9	448	0	187.94	77.4545	0.00977349	0.71434	0.644882	0.811113	1
GN=Tubb2a	Q7TMM9	Tubulin beta-2A chain OS=Mus musculus (Mouse) OX=10090 GN=Tubb2a PE=1 SV=1	49.9	445	0	152.02	73.1955	0.00778387	0.808498	0.619305	0.800017	1
GN=Tubb2b	Q9CWF2	Tubulin beta-2B chain OS=Mus musculus (Mouse) OX=10090 GN=Tubb2b PE=1 SV=1	49.9	445	0	147.11	71.321	0.00585525	0.22262	0.219327	0.85822	1
GN=Tubb3	Q9ERD7	Tubulin beta-3 chain OS=Mus musculus (Mouse) OX=10090 GN=Tubb3 PE=1 SV=1	50.4	450	0	134.27	61.893	0.00647864	1.24841	0.89731	0.80806	1
GN=Tubb4a	Q9D6F9	Tubulin beta-4A chain OS=Mus musculus (Mouse) OX=10090 GN=Tubb4a PE=1 SV=3	49.6	444	0	119.595	59.84	0.00290691	14.8467	7.44831	9.41691	0
GN=Tubb4b	P68372	Tubulin beta-4B chain OS=Mus musculus (Mouse) OX=10090 GN=Tubb4b PE=1 SV=1	49.8	445	0	147.16	75.5345	0.00638526	0.520814	0.265716	0.385606	1
GN=Tubb6	Q922F4	Tubulin beta-6 chain OS=Mus musculus (Mouse) OX=10090 GN=Tubb6 PE=1 SV=1	50.1	447	0	78.16	46.386	0.0016877	2.3233	0.21635	0.335107	1
GN=Vdac1	Q60932	Voltage-dependent anion-selective channel protein 1 OS=Mus musculus (Mouse) OX=10090 GN=Vdac1 PE=1 SV=3	32.3	296	0	1.9	2.083	0.000423999	15.4598	31.1037	31.9683	0
GN=Ywhaz	P63101	14-3-3 protein zeta/delta OS=Mus musculus (Mouse) OX=10090 GN=Ywhaz PE=1 SV=1	27.8	245	0	3.72	4.37	0.00051226	5.00214	4.48647	6.92254	0
