# Supplementary material for: Proteomic and functional analyses of the periodic membrane skeleton in neurons
Source: Nat Commun. 2022 Jun 9;13:3196. doi: 10.1038/s41467-022-30720-x (PMC9184744; doi:10.1038/s41467-022-30720-x)
Supplement: Supplementary file 5 — Supplementary Data 2 [file 41467_2022_30720_MOESM5_ESM.xlsx]

## Sheet: Cultured neurons
Annotation Cluster #	Enrichment Score	Category	Term	Count	%	PValue	Gene	List Total	Pop Hits	Pop Total	Fold Enrichment	Bonferroni	Benjamini	FDR
1	16.8029	GOTERM_BP_3	GO:1902589~single-organism organelle organization	128	26.7782	2.24893e-30	Q8CAQ8, Q9JMH9, P07901, Q61315, P16858, P18760, Q9R0P5, P51863, O08788, Q61553, Q9D880, O35129, P63321, O55131, P63168, Q6R891, Q9JM76, Q8C0P5, Q8R0S2, P63044, P47753, P47754, P20152, P48962, Q91YR1, P47757, P49813, Q60598, Q8CC35, Q62417, Q3UTJ2, P46660, Q9R0Q6, Q69ZX8, Q9JKK7, P59999, Q8K4G5, Q9QXS6, Q6PGN3, Q9WTI7, Q9JHU4, Q61411, P51881, Q9DCD6, P46096, P60879, P46097, P15508, P70168, Q62188,…	451	1714	17915	2.96647	1.97906e-27	1.97906e-27	1.6687e-27
1	16.8029	GOTERM_BP_3	GO:0006996~organelle organization	191	39.9582	2.96935e-27	Q8CAQ8, Q9JMH9, P07901, Q61315, P16858, P18760, Q9R0P5, P51863, Q6PER3, O08788, Q61553, Q9D880, O35129, O08553, P63321, O55131, P63168, P62751, Q6R891, Q9JM76, Q8VEH3, P86048, Q8C0P5, Q8R0S2, P63044, P47753, P47754, P61027, P20152, P48962, P25444, P47911, Q91YR1, P47757, P62754, P49813, Q60598, Q8CC35, Q62417, Q3UTJ2, P46660, Q9ES97, Q9R0Q6, Q69ZX8, P14206, Q9JKK7, P59999, Q8K4G5, Q9QXS6, P39053,…	451	3620	17915	2.09587	2.61302e-24	1.11638e-24	9.41307e-25
1	16.8029	GOTERM_BP_3	GO:0030029~actin filament-based process	72	15.0628	5.52218e-26	Q8CI43, Q9JMH9, Q61879, Q9Z2H5, Q9CPW4, P18760, Q9R0P5, Q99JY9, Q61553, P63321, Q9CVB6, Q6R891, Q9JM76, Q8C0P5, P68134, Q8R0S2, P47753, Q6PIE5, P47754, Q9JJV2, Q91YR1, P47757, P49813, Q8BH44, P26231, Q60598, Q62417, Q8CC35, Q3UTJ2, P68033, Q9D394, Q69ZX8, Q9R0Q6, Q9JKK7, P63260, Q8VDN2, P59999, P16546, Q9QXS6, P57780, Q9WTI7, O54931, P62962, Q61411, Q7TPR4, Q9WV92, P15508, Q62261, Q62188, P32883,…	451	656	17915	4.35982	4.85952e-23	1.21488e-23	1.02437e-23
1	16.8029	GOTERM_BP_3	GO:0022607~cellular component assembly	146	30.5439	2.3318e-25	P07901, Q61315, Q9QXZ0, P51863, O08788, Q61553, P13595, P63321, O55131, P63168, O35643, P62751, Q6R891, Q9JM76, P86048, P63044, P47753, P47754, P25444, P47911, Q91YR1, P47757, Q923T9, P62874, P49813, Q60598, P35802, Q8CC35, Q62417, Q9ES97, Q9R0Q6, Q69ZX8, P14206, Q9JKK7, Q9QXS1, P59999, Q8K4G5, Q9QXS6, P39053, P63330, Q9JIW9, Q9WTI7, P05064, Q9JHU4, Q61411, Q9DCD6, P46096, P28663, P60879, Q6ZWV3,…	451	2418	17915	2.39848	2.05199e-22	4.10398e-23	3.4604e-23
1	16.8029	GOTERM_BP_3	GO:0007015~actin filament organization	50	10.4603	1.01204e-23	Q9CPW4, P18760, Q9R0P5, Q99JY9, Q61553, Q9CVB6, Q6R891, Q9JM76, P68134, P47753, P47754, Q9JJV2, Q91YR1, P47757, P49813, P26231, Q60598, Q62417, Q8CC35, Q3UTJ2, P68033, Q9D394, Q9R0Q6, Q9JKK7, P59999, P16546, Q9QXS6, P57780, Q9WTI7, O54931, P62962, Q7TPR4, P15508, Q62261, Q62188, P61161, Q8VDD5, Q9D898, Q9JI91, P45591, Q9QYB8, Q641P0, Q9WV69, H3BJD6, Q52KF3, P84078, P08032, P58771, Q811D0, Q9QYC0	451	336	17915	5.91114	8.90593e-21	1.48432e-21	1.25155e-21
1	16.8029	GOTERM_BP_3	GO:0051128~regulation of cellular component organization	140	29.2887	9.49117e-23	P07901, Q61315, Q60865, Q9QXZ0, P18760, Q9R0P5, O08788, Q61553, O35129, P13595, O08553, P63321, O55131, P63168, Q6R891, Q9JM76, P47753, P63328, P47754, P20152, P48962, Q91YR1, P47757, Q9ESJ4, P49813, Q60598, P35802, Q8CC35, Q62417, Q9R0Q6, Q69ZX8, Q9JKK7, P59999, Q3THE2, Q9QXS6, P63330, Q9JIW9, Q9WTI7, P05064, Q9QWI6, Q61411, P51881, P46096, P28663, P60879, P46097, P15508, Q62188, P61161, Q99104,…	451	2399	17915	2.31813	8.35223e-20	8.35223e-21	7.04245e-21
1	16.8029	GOTERM_BP_3	GO:0032535~regulation of cellular component size	50	10.4603	1.68276e-21	P07901, Q9QXZ0, Q9CPW4, P18760, Q9R0P5, Q99JY9, P14873, O08553, Q9CVB6, Q9JM76, P47753, P47754, Q9JJV2, Q91YR1, P47757, P49813, Q60598, P11499, Q9D394, Q9R0Q6, Q9JKK7, P59999, P16546, Q9QXS6, Q9WTI7, P62962, P15508, P21271, Q62261, P61161, Q8VDD5, P62492, Q9D898, Q9JI91, P45591, Q9QYB8, Q9ERR1, Q641P0, Q9WV69, H3BJD6, Q52KF3, Q9R0K7, P84078, P08032, Q9D8E6, P58771, Q811D0, P08553, P08551, Q9QYC0	451	377	17915	5.26828	1.48083e-18	1.34621e-19	1.1351e-19
1	16.8029	GOTERM_BP_3	GO:0043254~regulation of protein complex assembly	47	9.83264	1.50115e-19	Q61315, P28663, P15508, Q62261, Q9CPW4, O08788, Q62167, Q99JY9, Q61553, P14873, P13595, P61161, Q8VDD5, O08599, Q9CVB6, Q9JM76, P47753, P47754, Q9JJV2, Q91YR1, P47757, P49813, Q9D898, P62908, Q60598, Q60930, Q9QYB8, Q9R0Q6, Q641P0, Q9JKK7, P59999, P16546, Q9WV69, H3BJD6, Q01853, Q9DB05, Q52KF3, Q9QXS6, P84078, P08032, P58771, Q811D0, Q9JIW9, Q02248, Q9WTI7, Q9QYC0, P62962	451	368	17915	5.0733	1.32101e-16	1.00966e-17	8.5133e-18
1	16.8029	GOTERM_BP_3	GO:0070271~protein complex biogenesis	88	18.41	4.47371e-18	P07901, Q61315, Q9CPW4, Q62442, O08788, Q62167, Q99JY9, Q61553, P14873, Q8CHC4, P13595, O55131, O35643, O08599, Q9CVB6, Q9JM76, P63044, P47753, P47754, Q9JJV2, Q91YR1, P47757, Q923T9, P62874, P49813, P26231, Q60598, Q9Z1G4, Q9DBG3, Q9R0Q6, Q9JKK7, P59999, P16546, Q9CZA6, P42932, Q9QXS6, P39053, Q9JIW9, Q02248, P63330, Q9WTI7, P05064, O54931, P62962, Q61411, P46096, P60879, P28663, P15508, Q62261,…	451	1278	17915	2.73522	3.93686e-15	2.07203e-16	1.7471e-16
1	16.8029	GOTERM_BP_3	GO:0032970~regulation of actin filament-based process	43	8.99582	1.61639e-17	Q61411, P15508, Q62261, Q9CPW4, P18760, Q9R0P5, Q99JY9, Q61553, Q8C8R3, P61161, Q8VDD5, Q9CVB6, Q9JM76, Q6PIE5, P47753, P47754, Q9JJV2, Q91YR1, P47757, P49813, Q9D898, Q9JI91, Q60598, Q8CC35, P45591, Q9QYB8, Q9R0Q6, Q641P0, Q9JKK7, Q8VDN2, P59999, P16546, Q9WV69, H3BJD6, Q52KF3, Q9QXS6, P84078, P08032, P58771, Q811D0, Q9WTI7, Q9QYC0, P62962	451	345	17915	4.95096	1.42243e-14	6.77346e-16	5.71126e-16
1	16.8029	GOTERM_BP_3	GO:0043933~macromolecular complex subunit organization	121	25.3138	7.02704e-17	P07901, Q61315, P18760, Q9R0P5, O08788, Q61553, P13595, O55131, O35643, P62751, Q6R891, Q9JM76, P86048, P63044, P47753, P47754, P25444, P47911, Q91YR1, P47757, Q923T9, P62874, P49813, Q60598, Q9R0Q6, P14206, Q9JKK7, P59999, Q9QXS6, P39053, P63330, Q9JIW9, Q9WTI7, P05064, Q9JHU4, Q61411, P46096, P28663, P60879, Q6ZWV3, P15508, P70168, Q62188, P61161, Q8VDD5, P47857, Q63844, Q61548, P15116, Q9WV69,…	451	2229	17915	2.15633	9.76996e-14	2.81081e-15	2.37003e-15
1	16.8029	GOTERM_BP_3	GO:0090066~regulation of anatomical structure size	52	10.8787	1.80604e-16	P07901, Q9QXZ0, Q9CPW4, P18760, Q9R0P5, Q99JY9, P14873, O08553, Q9CVB6, Q9JM76, P47753, Q6PIE5, P47754, Q9JJV2, Q91YR1, P47757, P49813, Q60598, P11499, Q9D394, Q9R0Q6, Q9JKK7, P59999, P16546, Q9QXS6, Q9WTI7, P62962, P15508, P21271, Q62261, P61161, Q8VDD5, P62492, P62737, Q9D898, Q9JI91, P45591, Q9QYB8, Q9ERR1, Q641P0, Q9WV69, H3BJD6, Q52KF3, Q9R0K7, P84078, P08032, Q9D8E6, P58771, Q811D0, P08553,…	451	536	17915	3.85371	1.95399e-13	6.91008e-15	5.82646e-15
1	16.8029	GOTERM_BP_3	GO:0051130~positive regulation of cellular component organization	83	17.364	6.87464e-16	P07901, Q61315, Q9QXZ0, Q60865, Q9CPW4, P18760, Q9R0P5, O08788, Q99JY9, Q61553, P14873, Q8CHC4, O35129, P63321, P63168, O55131, Q9CVB6, Q6R891, P63085, Q9JM76, P63242, P62835, Q9JJV2, Q9ESJ4, Q60598, P35802, P28652, Q62417, Q8CC35, Q61768, P70296, Q9D394, Q69ZX8, Q9R0Q6, P59999, P42932, Q9QXS6, P57780, Q9JIW9, Q02248, Q9WTI7, P62962, P63017, Q61411, P46096, P46097, P21271, Q62261, P11983, Q62188,…	451	1253	17915	2.63128	5.86198e-13	2.41987e-14	2.04039e-14
1	16.8029	GOTERM_BP_3	GO:0022411~cellular component disassembly	44	9.20502	1.21653e-15	Q921F2, Q9DCD6, Q61315, P28663, P15508, Q62261, P18760, Q9R0P5, O08788, Q61553, P14873, Q8CHC4, Q8VDD5, Q6R891, Q9QYR6, P63242, P47753, P47754, P62715, Q91YR1, P47757, P49813, Q9JI91, P27048, P45591, Q61768, Q9QYB8, Q9ERR1, Q8BGY2, Q9JKK7, P16546, Q9WV69, Q76MZ3, Q9DB05, P08032, P14094, P58771, Q02248, P60521, P08553, Q9WUA3, Q9QYC0, Q8R3R8, P63017	451	405	17915	4.31557	1.0747e-12	4.11748e-14	3.47178e-14
1	16.8029	GOTERM_BP_3	GO:0051129~negative regulation of cellular component organization	45	9.41423	7.63802e-09	P51881, Q61315, P15508, Q62261, Q68FD5, P97427, Q62188, Q62167, P84091, Q99JY9, P14873, Q8VDD5, O08599, F6SEU4, P68510, Q9QYR6, P63328, P47753, P47754, P20152, Q9JJV2, P27546, Q91YR1, P47757, P49813, P03995, Q60930, P49312, Q9QYB8, Q9D394, Q9WUM4, Q9JKK7, P16546, Q9WV69, H3BJD6, Q9QXS6, P08032, P57780, P58771, Q02248, P63330, Q60737, Q9QYC0, P62962, P63017	451	675	17915	2.64819	6.72143e-06	1.46119e-07	1.23205e-07
1	16.8029	GOTERM_BP_3	GO:0031334~positive regulation of protein complex assembly	23	4.81172	9.1082e-09	Q9D898, P62908, Q60598, Q61315, Q9CPW4, Q9R0Q6, Q641P0, P59999, O08788, Q99JY9, Q61553, P14873, Q01853, Q52KF3, P61161, P84078, Q9CVB6, Q9JM76, Q02248, Q811D0, Q9WTI7, Q9JJV2, P62962	451	203	17915	4.50062	8.01519e-06	1.70537e-07	1.43793e-07
1	16.8029	GOTERM_BP_3	GO:0044089~positive regulation of cellular component biogenesis	33	6.90377	9.35102e-08	Q61411, P07901, Q61315, Q9CPW4, Q62188, O08788, Q99JY9, Q61553, P14873, P63321, O55131, P63168, P61161, Q9CVB6, Q9JM76, Q9JJV2, Q9D898, P62908, Q60598, P35802, Q8CC35, Q9R0Q6, Q641P0, P59999, Q01853, Q52KF3, P84078, P58771, Q811D0, Q9JIW9, Q02248, Q9WTI7, P62962	451	443	17915	2.95904	8.22856e-05	1.52387e-06	1.2849e-06
1	16.8029	GOTERM_BP_3	GO:0048522~positive regulation of cellular process	169	35.3556	5.36634e-07	P09405, Q9JMH9, P07901, Q61315, Q60865, Q9QXZ0, P18760, Q9R0P5, Q6PER3, O08788, Q61553, O35129, P13595, O08553, P63321, O55131, P63168, Q6R891, Q9JM76, P63044, P63328, P20152, P48962, Q9ESJ4, P62754, P97351, Q60598, P35802, Q8CC35, Q62417, Q9R0Q6, Q69ZX8, Q9JKK7, P59999, Q8K4G5, Q9QXS6, P62245, Q8VHM5, P63330, Q9JIW9, Q9WTI7, P24369, P62889, Q9QWI6, Q61411, P51881, Q921F2, Q9CXY6, P46096, P60879,…	451	4808	17915	1.39625	0.000472127	8.00403e-06	6.74886e-06
1	16.8029	GOTERM_BP_3	GO:0048523~negative regulation of cellular process	141	29.4979	0.000992177	P09405, Q9JMH9, Q61315, Q60865, P10630, P38647, P16858, P68181, Q9R0P9, O35129, P13595, P63168, Q6R891, P47753, P63328, P47754, P20152, P48962, Q91YR1, P47757, P56480, P62754, P49813, P97351, Q60598, Q9JKC6, Q03265, Q9JKK7, Q8VDN2, Q9R0Q7, Q9QXS6, Q8VHM5, P39053, P63330, O88569, E9PW37, Q9QWI6, Q61411, P51881, Q921F2, Q61656, Q9WV55, P15508, Q99K48, P63073, Q62188, P32883, Q99M87, Q8CGC7, Q99104,…	451	4417	17915	1.26804	0.582533	0.00831539	0.00701139
2	10.4671	GOTERM_BP_3	GO:0006810~transport	213	44.5607	3.80582e-27	Q9JMH9, Q924N4, Q9QXZ0, Q9CR62, P18760, P17427, O08788, P17426, O08553, P63321, O35129, P63328, P61027, P48962, P56480, Q60598, Q62417, Q69ZX8, Q8VDN2, P63330, O88569, O88448, Q9QWI6, Q61411, Q921F2, Q9DCD6, P46096, P28663, P60879, Q9WV55, Q91V14, P46097, Q9DBR7, P63101, P61161, Q99104, P62492, Q9D3D9, P62814, P47857, P62259, Q91VR2, P61979, Q63844, Q3UHD9, Q61548, P68254, P11798, P18872, P15116,…	451	4325	17915	1.95629	3.34913e-24	1.11638e-24	9.41307e-25
2	10.4671	GOTERM_BP_3	GO:0051649~establishment of localization in cell	116	24.2678	1.9878e-23	P07901, Q9QXZ0, P38647, P18760, P17427, O08788, P17426, Q9R0P9, Q9D880, O35129, O08553, P63168, O35643, P63044, P63328, P61027, Q60598, Q69ZX8, P14206, Q9QXS6, P39053, P63330, O88569, O88448, Q9WTI7, Q9JHU4, P46096, P28663, P60879, Q9WV55, P46097, P70168, Q9DBR7, P63101, P61161, Q99104, Q8VDD5, P68510, P62492, P62259, Q63844, Q61548, P68254, P15116, Q9WV69, Q9DB05, P46638, Q99JI6, Q01853, P61294,…	451	1722	17915	2.67587	1.74926e-20	2.49895e-21	2.10707e-21
2	10.4671	GOTERM_BP_3	GO:1902580~single-organism cellular localization	83	17.364	4.25634e-23	Q9D0M3, P07901, Q9QXZ0, P18760, O08788, P0CG49, Q9R0P9, Q99JY9, P14873, Q9D880, Q8CHC4, O35129, O08553, Q68FG2, O08599, F6SEU4, Q9CVB6, Q6R891, P63085, P63044, P63328, P61027, P62835, Q9JJV2, Q9DCR2, P27546, Q62417, P46460, Q61768, P11499, P14206, Q9CZA6, O54774, P57780, P39053, P14094, P63011, O88448, Q02248, P63330, Q9WTI7, Q9JHU4, P63017, P46096, P60879, P28663, Q9WV92, P46097, P21271, Q62261,…	451	960	17915	3.43437	3.74558e-20	4.68198e-21	3.94776e-21
2	10.4671	GOTERM_BP_3	GO:0051656~establishment of organelle localization	46	9.62343	1.74268e-19	P46096, P60879, P28663, P46097, Q61879, P70168, Q9R0N5, O08788, Q9R0P9, P0CG49, Q99JY9, P14873, Q8CHC4, O08553, P63101, Q68FG2, P61161, Q99104, Q8VDD5, O08599, P62492, P63044, P62835, Q9JJV2, Q9DCR2, P27546, Q9D1D4, Q61768, Q9ERR1, Q9CZA6, Q99JI6, Q9DB05, P46638, Q52KF3, O54774, P84078, Q6DFV3, P57780, P39053, Q811D0, P63011, Q02248, Q9JHU4, P08551, P62843, P62821	451	353	17915	5.17635	1.53356e-16	1.02237e-17	8.62045e-18
2	10.4671	GOTERM_BP_3	GO:0008104~protein localization	130	27.1967	1.10628e-18	P09405, Q9JMH9, P07901, Q9QXZ0, P38647, P18760, P17427, O08788, P17426, Q9D880, O35129, P63168, O35643, Q6R891, P63044, P63328, P61027, Q91YR1, Q60598, Q62417, Q69ZX8, Q9JLM8, Q9QXS6, Q6PGN3, P63330, Q9JIW9, Q9WTI7, Q9QWI6, Q921F2, Q9DCD6, P28663, P60879, Q9WV55, P70168, Q99M87, P63101, Q99104, Q8VDD5, P68510, P62492, P47857, P62259, P61205, P61979, Q63844, Q61548, Q91XM9, P68254, Q9WUM4, P15116,…	451	2367	17915	2.18165	9.73524e-16	6.08452e-17	5.13036e-17
2	10.4671	GOTERM_BP_3	GO:0070727~cellular macromolecule localization	98	20.5021	2.02872e-18	P07901, Q9QXZ0, P38647, P18760, P17427, O08788, P17426, Q9D880, O35129, O35643, Q6R891, P63044, P63328, P61027, Q91YR1, Q60598, Q62417, Q69ZX8, Q9JLM8, Q9QXS6, Q6PGN3, P63330, Q9JIW9, Q9WTI7, P28663, Q9WV55, P70168, Q99M87, P63101, Q99104, P68510, P62492, P62259, P61979, Q63844, Q91XM9, P68254, P15116, Q9WV69, Q9DB05, P46638, Q01853, Q9DC28, Q811D0, Q9D0E1, P08556, P41105, P62821, Q9CXW4, Q9Z2H5,…	451	1512	17915	2.57463	1.78527e-15	1.05016e-16	8.85477e-17
2	10.4671	GOTERM_BP_3	GO:0051640~organelle localization	49	10.251	3.41559e-18	Q61879, Q7TSJ2, O08788, P0CG49, Q9R0P9, Q99JY9, P14873, Q8CHC4, O08553, Q68FG2, O08599, P63044, P62835, Q9JJV2, Q9DCR2, P27546, Q61768, Q9CZA6, O54774, P57780, P39053, P63011, Q02248, Q9JHU4, P62843, P46096, P60879, P28663, P46097, P21271, P70168, Q9R0N5, P63101, P61161, Q99104, Q8VDD5, P62492, Q9D1D4, Q9ERR1, P15116, Q99JI6, Q9DB05, P46638, Q52KF3, P84078, Q6DFV3, Q811D0, P08551, P62821	451	433	17915	4.49519	3.00572e-15	1.66984e-16	1.40798e-16
2	10.4671	GOTERM_BP_3	GO:0046907~intracellular transport	88	18.41	1.54485e-17	Q9D0M3, Q9CXW4, P07901, Q9QXZ0, Q9D0M5, P38647, P18760, P17427, O08788, P17426, P0CG49, Q9R0P9, Q99JY9, P14873, Q9D880, O35129, O35643, Q9CVB6, P63085, P63087, P63242, P63044, P63328, P61027, P61982, Q9DCR2, Q60598, P46460, P51150, Q61768, P11499, Q9D394, Q9DBG3, Q69ZX8, P14206, Q9CZA6, Q9QXS6, O54774, P57780, O88569, O88448, P63330, Q9WTI7, Q3UYH7, P63017, P62843, P28663, Q9WV55, Q62261, Q68FD5,…	451	1304	17915	2.68068	1.35947e-14	6.77346e-16	5.71126e-16
2	10.4671	GOTERM_BP_3	GO:0061024~membrane organization	67	14.0167	3.95425e-16	Q8CAQ8, P07901, Q9JMH9, Q9QXZ0, Q61879, Q62442, O08788, Q99JY9, Q9D880, P63321, O08599, F6SEU4, Q9CVB6, Q6R891, P63044, P61027, P48962, Q62417, P46460, P51150, Q61768, P63260, Q9QXS6, O54774, P39053, P14094, P63011, Q9WTI7, P63017, P51881, Q921F2, P46096, P60879, P28663, Q9WV55, Q9WV92, P46097, P15508, P21271, Q62261, Q68FD5, Q9R0N5, Q99M87, P84091, P63024, Q8C8R3, Q99104, Q8VDD5, P62492, G5E8K5,…	451	861	17915	3.09109	3.90799e-13	1.44989e-14	1.22252e-14
2	10.4671	GOTERM_BP_3	GO:0045184~establishment of protein localization	106	22.1757	2.43682e-15	P09405, Q9JMH9, P07901, Q9QXZ0, P38647, P18760, P17427, O08788, P17426, Q9D880, O35129, P63168, O35643, Q6R891, P63044, P63328, P61027, Q60598, Q62417, Q69ZX8, P63330, Q9WTI7, Q9QWI6, Q921F2, Q9DCD6, P28663, P60879, P70168, P63101, Q99104, Q8VDD5, P68510, P62492, P47857, P62259, P61205, Q63844, Q61548, P68254, Q9WUM4, P15116, Q9WV69, Q8BSL7, Q9DB05, P46638, Q01853, P61294, Q811D0, P60521, P62823,…	451	1894	17915	2.22314	2.14939e-12	7.94224e-14	6.69675e-14
2	10.4671	GOTERM_BP_3	GO:0060341~regulation of cellular localization	64	13.3891	2.04395e-14	P07901, O08788, Q99JY9, P14873, Q8CHC4, O08599, Q9CVB6, Q6R891, P63085, P63087, P63044, P63328, P62835, Q9JJV2, Q62417, Q61768, P11499, Q9D394, Q69ZX8, Q9JLM8, Q9JMK2, P42932, Q9QXS6, P39053, P63011, Q9JIW9, Q02248, Q6PGN3, P63330, Q9WTI7, P28663, P21271, Q62261, Q68FD5, P11983, P84091, Q9DBR7, Q8C8R3, Q99104, P62492, G5E8K5, P80314, Q9JI91, P80313, P61979, Q63844, Q9ERR1, P11798, P19246, P15116,…	451	864	17915	2.94243	1.79767e-11	6.20232e-13	5.22968e-13
2	10.4671	GOTERM_BP_3	GO:0007017~microtubule-based process	54	11.2971	2.17948e-14	Q61315, Q922F4, Q9D0M5, Q9CPW4, P16858, Q7TSJ2, P97427, O08788, P0CG49, Q9R0P9, Q99JY9, P14873, P63168, Q9ERD7, Q9DCR2, P47757, P27546, P20357, Q61768, Q7TMM9, Q9CZA6, O54774, O88448, Q02248, Q6PGN3, Q9JHU4, Q9DCD6, P99024, P28740, Q68FD5, P70168, Q9DBR7, P61161, Q99104, Q8VDD5, Q9CWF2, Q9QYR6, P62492, Q9D6F9, P28738, P62908, Q91ZU6, Q80VC9, Q9ERR1, P19246, Q76MZ3, Q52KF3, Q6DFV3, P33175, Q9DC28,…	451	642	17915	3.34117	1.91491e-11	6.39315e-13	5.39058e-13
2	10.4671	GOTERM_BP_3	GO:0044802~single-organism membrane organization	56	11.7155	2.12148e-13	Q8CAQ8, P07901, Q9QXZ0, Q61879, Q62442, O08788, Q99JY9, Q9D880, O08599, F6SEU4, Q9CVB6, Q6R891, P63044, P61027, P48962, Q62417, P46460, P51150, Q61768, Q9QXS6, O54774, P39053, P14094, P63011, Q9WTI7, P63017, P51881, Q921F2, P46096, P60879, Q9WV92, P46097, P15508, P21271, Q62261, Q68FD5, Q9R0N5, Q99M87, P84091, P63024, Q8C8R3, Q99104, P62492, G5E8K5, Q9JI91, E9PX29, Q91XM9, Q9ERR1, P11798, Q8VD37,…	451	724	17915	3.07248	1.86704e-10	6.02225e-12	5.07785e-12
2	10.4671	GOTERM_BP_3	GO:0051049~regulation of transport	98	20.5021	5.55528e-13	P09405, Q9JMH9, P07901, O08788, P13595, O08553, P63321, P63044, P63328, P48962, Q64436, Q62417, Q69ZX8, Q8VDN2, Q9QXS6, P39053, P63330, Q9JIW9, Q9WTI7, Q9QWI6, P51881, Q921F2, P46096, P28663, P60879, P46097, Q9DBR7, Q99104, P68510, P62492, P47857, P62259, P61979, Q63844, Q61548, P68254, P11798, P18872, Q8VD37, P15116, Q9WV69, Q9DB05, P46638, Q99JI6, Q9R0K7, Q6DFV3, Q811D0, P62823, Q9D0E1, P41105,…	451	1828	17915	2.12956	4.88889e-10	1.5277e-11	1.28813e-11
2	10.4671	GOTERM_BP_3	GO:0044765~single-organism transport	140	29.2887	1.293e-12	P09405, Q9JMH9, P07901, Q924N4, Q9QXZ0, P18760, P51863, O08788, Q9R0P9, Q9D880, O35129, P13595, O08553, P63321, P63168, P63044, P63328, P61027, P48962, P56480, Q923T9, Q64436, Q8JZU2, Q62417, Q03265, P14206, Q8VDN2, P39053, P63330, Q9JIW9, O88448, Q9WTI7, Q9QWI6, P51881, Q921F2, P46096, P28663, Q91V14, P60879, P46097, P70168, P63101, Q99104, Q8VDD5, P68510, P62492, Q9D3D9, P62814, P47857, P62259,…	451	3128	17915	1.77788	1.13781e-09	3.44801e-11	2.9073e-11
2	10.4671	GOTERM_BP_3	GO:0010256~endomembrane system organization	43	8.99582	8.5363e-12	Q921F2, Q9JMH9, Q9QXZ0, Q9WV92, P15508, Q61879, P21271, Q62261, Q68FD5, O08788, P84091, Q8CHC4, P63101, Q8C8R3, P63024, Q99104, O08599, Q6R891, P63085, P62492, P63044, G5E8K5, P61027, Q9D1D4, P53994, Q9JI91, Q63844, E9PX29, Q62417, P46460, Q61768, Q9ES97, Q9ERR1, Q8VD37, P15116, O54774, P08032, Q6DFV3, P39053, P14094, Q9DC28, Q811D0, P62821	451	502	17915	3.40255	7.51193e-09	2.14627e-10	1.8097e-10
2	10.4671	GOTERM_BP_3	GO:0060627~regulation of vesicle-mediated transport	38	7.94979	3.16069e-10	P46096, P28663, P46097, P21271, Q9R0N5, Q8CHC4, P63321, P13595, Q99104, O08599, P63085, P62492, P63044, P62835, Q9JJV2, Q9JI91, P61979, Q63844, Q61548, P46460, P51150, Q61768, P59279, Q8VD37, Q99JI6, Q9DB05, P46638, P84078, P35276, Q6DFV3, P57780, P39053, P63011, Q9JIW9, P63318, P62823, Q9QYC0, P63017	451	453	17915	3.33216	2.78141e-07	7.3195e-09	6.17167e-09
2	10.4671	GOTERM_BP_3	GO:0050804~modulation of synaptic transmission	32	6.69456	3.54158e-10	Q61411, P46096, P60879, P28663, P32883, P13595, O88935, O08599, F6SEU4, Q6R891, P63085, P62492, P63044, P63328, P62835, Q9JJV2, P61982, B2RSH2, P03995, P61979, P28652, Q61768, P11798, Q9Z0E0, H3BJD6, Q99JI6, Q9DB05, Q9QXS6, Q9R0K7, P84078, P63011, P08752	451	332	17915	3.82871	3.11659e-07	7.99127e-09	6.73809e-09
2	10.4671	GOTERM_BP_3	GO:0001505~regulation of neurotransmitter levels	23	4.81172	1.04878e-09	P46096, P03995, P28663, P60879, Q61548, P46097, P70296, Q64332, P11798, Q9R0N5, H3BJD6, Q8CHC4, Q99JI6, Q9DB05, O88935, Q68FG2, O08599, P63011, P63044, Q9JIS5, Q6PIE5, P62835, Q9JJV2	451	181	17915	5.04765	9.22922e-07	2.30731e-08	1.94548e-08
2	10.4671	GOTERM_BP_3	GO:0010970~establishment of localization by movement along microtubule	17	3.55649	1.02768e-08	Q91ZU6, Q61768, Q9ERR1, O08788, P0CG49, Q9R0P9, Q9CZA6, P14873, P63168, Q99104, O54774, Q6DFV3, O88448, P08553, P08551, Q9DCR2, P62821	451	107	17915	6.31111	9.04354e-06	1.88408e-07	1.58862e-07
2	10.4671	GOTERM_BP_3	GO:0007267~cell-cell signaling	68	14.2259	1.1078e-08	Q61315, Q924N4, Q9QXZ0, Q62167, Q8CHC4, P13595, Q68FG2, O88935, O08599, F6SEU4, P63085, P63044, P63328, P62835, Q9JJV2, P61982, P62715, B2RSH2, P03995, P28652, Q61768, Q9JKK7, Q9Z0E0, Q9JMK2, Q9QXS6, P39053, P63011, Q9JIS5, Q02248, Q61411, Q921F2, P46096, P60879, P28663, Q91V14, P46097, Q9R0N5, P32883, P63101, Q8C8R3, Q99104, P62492, P47857, Q6IMP4, P61979, Q60931, Q61548, Q60932, Q91XM9, Q9ERR1,…	451	1294	17915	2.08744	9.74856e-06	1.98951e-07	1.67752e-07
2	10.4671	GOTERM_BP_3	GO:0032940~secretion by cell	53	11.0879	6.36085e-08	P09405, Q9JMH9, Q61879, P18760, Q62442, Q8CHC4, O08553, P13595, P63321, Q68FG2, O88935, O08599, P63044, P63328, P62835, Q9JJV2, P46460, P51150, Q61768, P59279, P63011, Q9JIW9, Q9QWI6, P62962, Q921F2, P46096, P60879, P28663, P46097, P21271, Q62261, Q9R0N5, P63024, P63101, Q99104, P62492, P47857, Q9D1D4, Q61548, Q64332, P11798, Q9WV69, H3BJD6, P17742, Q99JI6, Q9DB05, P46638, P35276, P84078, P62823,…	451	935	17915	2.25167	5.59739e-05	1.0924e-06	9.21093e-07
2	10.4671	GOTERM_BP_3	GO:0032880~regulation of protein localization	55	11.5063	9.08307e-08	P07901, P09405, Q9JMH9, O08788, Q99JY9, O08599, Q9CVB6, Q6R891, P63044, P63328, Q62417, Q61768, P11499, Q9D394, Q69ZX8, Q9JLM8, Q9JMK2, P42932, Q9QXS6, Q9JIW9, Q02248, Q6PGN3, P63330, Q9WTI7, Q9QWI6, Q921F2, P60879, P21271, Q62261, Q68FD5, P11983, Q9R0N5, P84091, Q99104, P62492, G5E8K5, P47857, P80314, Q9JI91, P80313, P61979, Q61548, Q9ERR1, P15116, Q9WV69, P35700, P17742, P46638, P84078, Q811D0,…	451	1000	17915	2.18476	7.99278e-05	1.50813e-06	1.27163e-06
2	10.4671	GOTERM_BP_3	GO:0016079~synaptic vesicle exocytosis	13	2.71967	2.50255e-07	P46096, P28663, P60879, P46097, Q9R0N5, Q8CHC4, Q99JI6, Q9DB05, Q68FG2, O08599, P63011, P63044, P62835	451	73	17915	7.07393	0.0002202	3.86358e-06	3.2577e-06
2	10.4671	GOTERM_BP_3	GO:1903829~positive regulation of cellular protein localization	28	5.85774	3.1291e-07	P07901, P21271, Q62261, P11983, O08788, Q99JY9, Q99104, Q9CVB6, Q6R891, P62492, P63044, G5E8K5, P63328, P80314, P80313, P61979, Q62417, Q61768, Q9D394, P11499, Q69ZX8, P42932, Q811D0, Q9WTI7, Q9D0E1, P80318, P41105, P80317	451	353	17915	3.15082	0.000275323	4.74761e-06	4.0031e-06
2	10.4671	GOTERM_BP_3	GO:0050803~regulation of synapse structure or activity	24	5.02092	6.93404e-07	Q61301, Q61411, P03995, P28652, P60879, P61979, P11798, Q9Z0E0, P32883, P15116, Q99JY9, H3BJD6, P13595, O88935, Q9QXS6, Q9R0K7, O08599, F6SEU4, P84078, P63085, P62492, P63011, P63044, P61982	451	280	17915	3.40481	0.00061001	9.84187e-06	8.29848e-06
2	10.4671	GOTERM_BP_3	GO:0051050~positive regulation of transport	51	10.6695	3.0834e-06	P07901, P09405, Q9JMH9, O08788, Q8R191, Q99JY9, Q8CHC4, O08553, O08599, Q9CVB6, P63044, P63328, P62835, P48962, Q62417, P51150, Q61768, P11499, P59279, Q9D394, Q69ZX8, P57780, P39053, P14094, P63011, Q9WTI7, P63017, Q921F2, P46096, P60879, P21271, Q62261, Q8C8R3, G5E8K5, P47857, Q9JI91, P61979, P11798, Q8VD37, P15116, P17742, Q9R0K7, P35276, P84078, Q811D0, P0DP26, Q9D0E1, Q9QYC0, P41105, Q99MK8,…	451	1005	17915	2.01579	0.00270972	4.1112e-05	3.46649e-05
2	10.4671	GOTERM_BP_3	GO:1903530~regulation of secretion by cell	38	7.94979	1.695e-05	Q921F2, Q9JMH9, P46096, P09405, P60879, P28663, P46097, P21271, Q62261, Q9R0N5, O08553, P63321, P13595, P63024, Q99104, O08599, P63044, P63328, P62835, Q9JJV2, P47857, P46460, P51150, Q61768, P59279, P11798, H3BJD6, P17742, Q99JI6, Q9DB05, P84078, P35276, P63011, Q9JIW9, P62823, Q9QWI6, P21279, Q99MK8	451	699	17915	2.15947	0.0148054	0.000207167	0.000174679
2	10.4671	GOTERM_BP_3	GO:1904951~positive regulation of establishment of protein localization	29	6.06695	0.00014597	Q921F2, Q9JMH9, P07901, P09405, Q62261, P11983, O08788, Q99JY9, Q9CVB6, Q6R891, P63044, G5E8K5, P63328, P47857, P80314, P80313, Q62417, Q61768, Q9D394, P11499, Q69ZX8, P17742, P42932, P84078, Q811D0, Q9WTI7, Q9D0E1, P41105, P80317	451	522	17915	2.20682	0.120554	0.00149365	0.00125941
2	10.4671	GOTERM_BP_3	GO:0010646~regulation of cell communication	88	18.41	0.0165568	Q61315, Q9QXZ0, Q62167, P0CG49, P68181, Q9R0P9, O35129, P13595, O88935, O08599, F6SEU4, Q6R891, P63085, Q8R0S2, P63044, P63328, P62835, Q9JJV2, P61982, P62715, P47757, B2RSH2, Q9ESN9, P26231, Q60598, P03995, P28652, P51150, Q61768, P70296, P11499, Q9JKK7, Q9Z0E0, Q9JMK2, Q9QXS6, P57780, P39053, P63011, Q02248, P63330, Q9WTI7, E9PW37, Q3UYH7, P51881, Q61411, Q921F2, P46096, P60879, Q61656, P28663,…	451	2785	17915	1.25516	1	0.0958551	0.0808233
2	10.4671	GOTERM_BP_3	GO:0051222~positive regulation of protein transport	21	4.39331	0.0221781	Q921F2, Q9JMH9, P09405, P07901, Q61768, Q62261, Q9D394, P11499, Q69ZX8, O08788, Q99JY9, P17742, P84078, Q9CVB6, P63044, Q9WTI7, P63328, G5E8K5, Q9D0E1, P47857, P41105	451	487	17915	1.71289	1	0.124135	0.104669
2	10.4671	GOTERM_BP_3	GO:1903532~positive regulation of secretion by cell	18	3.76569	0.0235135	Q921F2, Q9JMH9, P46096, P09405, P60879, P51150, Q61768, P21271, Q62261, P59279, P17742, O08553, O08599, P84078, P35276, P63011, P47857, Q99MK8	451	398	17915	1.79651	1	0.129324	0.109044
2	10.4671	GOTERM_BP_3	GO:0090316~positive regulation of intracellular protein transport	13	2.71967	0.0290574	P07901, Q61768, Q9D394, P11499, Q69ZX8, O08788, Q99JY9, Q9CVB6, P63044, Q9WTI7, P63328, G5E8K5, P41105	451	257	17915	2.00933	1	0.156874	0.132274
2	10.4671	GOTERM_BP_3	GO:0032388~positive regulation of intracellular transport	14	2.92887	0.0359585	P07901, Q61768, Q9D394, P11499, Q69ZX8, O08788, Q99JY9, P84078, Q9CVB6, P63044, Q9WTI7, P63328, G5E8K5, P41105	451	295	17915	1.88515	1	0.181859	0.15334
2	10.4671	GOTERM_BP_3	GO:0051047~positive regulation of secretion	18	3.76569	0.0418658	Q921F2, Q9JMH9, P46096, P09405, P60879, P51150, Q61768, P21271, Q62261, P59279, P17742, O08553, O08599, P84078, P35276, P63011, P47857, Q99MK8	451	427	17915	1.6745	1	0.204677	0.17258
3	10.1071	GOTERM_BP_3	GO:1901564~organonitrogen compound metabolic process	127	26.569	7.92396e-23	P62918, Q61315, Q60865, Q9CR62, P10630, P16858, P17426, V9GWY0, P62751, P86048, Q62095, P63328, P09411, Q8BU30, P48962, P25444, P47911, P56480, P62754, P97351, Q9CR57, Q8JZU2, Q9D1R9, Q03265, P14206, P62242, O55142, P62245, Q8VHM5, P06151, O88569, P05064, P62889, P60867, Q9CZM2, P53026, P51881, Q6ZWV3, P15508, P63073, Q64521, Q8K2B3, Q8CGC7, P40142, Q9DBJ1, Q9D3D9, P62814, P47857, Q91VR2, Q63844,…	451	2039	17915	2.47415	6.97309e-20	7.74787e-21	6.53287e-21
3	10.1071	GOTERM_BP_3	GO:0019538~protein metabolic process	176	36.8201	2.85168e-06	P62918, P07901, Q61315, Q60865, Q9CR62, P10630, P16858, P18760, Q6PER3, P68181, Q9R0P9, V9GWY0, Q9D880, O35129, P62751, Q6R891, P86048, Q62095, P63328, Q8BU30, P48962, P25444, P47911, Q91YR1, Q923T9, P62754, P97351, Q9CR57, Q8JZU2, Q9D1R9, Q9JLM8, P14206, Q02053, P62242, O55142, P62245, Q8VHM5, Q6PGN3, P63330, O88569, Q9JIW9, P24369, P62889, Q9QWI6, P60867, Q9CZM2, Q61411, P53026, P51881, Q921F2,…	451	5186	17915	1.34809	0.00250634	3.86074e-05	3.25531e-05
3	10.1071	GOTERM_BP_3	GO:0034641~cellular nitrogen compound metabolic process	186	38.9121	0.00211238	P62918, P09405, P07901, Q60865, Q9CR62, P10630, P16858, Q6PER3, V9GWY0, O35129, P63168, P62751, P86048, P63163, Q62095, P63328, P09411, Q8BU30, P48962, P25444, P47911, P56480, P62754, P97351, Q9CR57, Q8JZU2, Q9D1R9, Q03265, Q69ZX8, P14206, Q8K4G5, P62242, O55142, P62245, Q8VHM5, P06151, P63330, O88569, P05064, P62889, P60867, Q9CZM2, Q61411, P53026, P51881, Q921F2, Q9CXY6, Q61656, Q6ZWV3, P15508,…	451	6198	17915	1.19207	0.844462	0.017212	0.0145129
4	8.82711	GOTERM_BP_3	GO:0030030~cell projection organization	98	20.5021	6.8016e-21	P07901, Q61315, Q60865, Q9QXZ0, O35098, P18760, P51863, Q9R0P9, Q61553, P13595, O08553, P63321, O55131, P63168, Q6R891, P63328, Q9EQF6, P61027, P20152, P47757, Q9ESJ4, Q60598, P35802, Q69ZX8, Q9JLM8, Q8K4G5, Q9QXS6, Q9QWI6, Q61411, P46096, Q91V14, P60879, Q9WV55, P46097, Q62188, P61161, Q8VDD5, P68510, P62492, Q61301, P61979, Q61701, Q61548, Q9WUM4, P11798, P18872, P15116, Q9WV69, Q9R0K7, P33175,…	451	1392	17915	2.79658	5.98541e-18	4.98784e-19	4.20566e-19
4	8.82711	GOTERM_BP_3	GO:0051130~positive regulation of cellular component organization	83	17.364	6.87464e-16	P07901, Q61315, Q9QXZ0, Q60865, Q9CPW4, P18760, Q9R0P5, O08788, Q99JY9, Q61553, P14873, Q8CHC4, O35129, P63321, P63168, O55131, Q9CVB6, Q6R891, P63085, Q9JM76, P63242, P62835, Q9JJV2, Q9ESJ4, Q60598, P35802, P28652, Q62417, Q8CC35, Q61768, P70296, Q9D394, Q69ZX8, Q9R0Q6, P59999, P42932, Q9QXS6, P57780, Q9JIW9, Q02248, Q9WTI7, P62962, P63017, Q61411, P46096, P46097, P21271, Q62261, P11983, Q62188,…	451	1253	17915	2.63128	5.86198e-13	2.41987e-14	2.04039e-14
4	8.82711	GOTERM_BP_3	GO:0060491~regulation of cell projection assembly	21	4.39331	3.7123e-09	Q61411, P07901, Q61315, P35802, Q60931, P06837, Q9WUM4, Q62188, Q9WV69, Q99JY9, Q61553, H3BJD6, P63321, O55131, P63168, Q9QXS6, Q9CVB6, Q9JJV2, P47757, P27546, P62962	451	160	17915	5.21362	3.26682e-06	7.4246e-08	6.26029e-08
4	8.82711	GOTERM_BP_3	GO:0007163~establishment or maintenance of cell polarity	21	4.39331	6.4551e-08	P26231, Q9JMH9, Q61315, Q9QXZ0, Q61548, Q9ERR1, Q9D394, Q9CPW4, P18760, Q9CZA6, Q99JY9, Q61553, P14873, Q99JI6, P61161, Q8VDD5, P61750, Q811D0, P61027, P27546, P20357	451	189	17915	4.41365	5.68033e-05	1.0924e-06	9.21093e-07
4	8.82711	GOTERM_BP_3	GO:0044089~positive regulation of cellular component biogenesis	33	6.90377	9.35102e-08	Q61411, P07901, Q61315, Q9CPW4, Q62188, O08788, Q99JY9, Q61553, P14873, P63321, O55131, P63168, P61161, Q9CVB6, Q9JM76, Q9JJV2, Q9D898, P62908, Q60598, P35802, Q8CC35, Q9R0Q6, Q641P0, P59999, Q01853, Q52KF3, P84078, P58771, Q811D0, Q9JIW9, Q02248, Q9WTI7, P62962	451	443	17915	2.95904	8.22856e-05	1.52387e-06	1.2849e-06
4	8.82711	GOTERM_BP_3	GO:0016477~cell migration	45	9.41423	0.00741899	Q61411, Q9JMH9, P07901, Q61315, Q9QXZ0, Q61879, Q9CPW4, P18760, Q62188, Q99JY9, Q61553, Q99104, Q8VDD5, Q9CWF2, Q9CVB6, Q6R891, P63085, P62492, P61226, P20152, Q9JJV2, P56480, P62259, Q61301, Q60598, Q9JKC6, P35802, Q9CZX8, Q3UTJ2, Q9ERR1, Q9D394, Q9WUM4, P62071, Q9JLM8, P15116, Q9WV69, Q9CZA6, P61750, P57780, P58771, P67871, Q02248, Q9WTI7, P62962, P62821	451	1199	17915	1.49085	0.998574	0.0498375	0.0420221
4	8.82711	GOTERM_BP_3	GO:0048870~cell motility	47	9.83264	0.0208753	Q61411, Q9JMH9, P07901, Q61315, Q9QXZ0, Q61879, Q9CPW4, P18760, Q62188, Q99JY9, Q61553, Q99104, Q8VDD5, Q9CWF2, Q9CVB6, Q6R891, P63085, P62492, P61226, P20152, Q9JJV2, P56480, P62259, Q61301, P26231, Q60598, Q9JKC6, P35802, Q9CZX8, Q3UTJ2, Q9ERR1, Q9D394, Q9WUM4, P62071, Q9JLM8, P15116, Q9WV69, Q9CZA6, P61750, P57780, P58771, P67871, Q02248, Q9WTI7, Q9QWI6, P62962, P62821	451	1348	17915	1.385	1	0.118518	0.0999319
5	6.36199	GOTERM_BP_3	GO:0051128~regulation of cellular component organization	140	29.2887	9.49117e-23	P07901, Q61315, Q60865, Q9QXZ0, P18760, Q9R0P5, O08788, Q61553, O35129, P13595, O08553, P63321, O55131, P63168, Q6R891, Q9JM76, P47753, P63328, P47754, P20152, P48962, Q91YR1, P47757, Q9ESJ4, P49813, Q60598, P35802, Q8CC35, Q62417, Q9R0Q6, Q69ZX8, Q9JKK7, P59999, Q3THE2, Q9QXS6, P63330, Q9JIW9, Q9WTI7, P05064, Q9QWI6, Q61411, P51881, P46096, P28663, P60879, P46097, P15508, Q62188, P61161, Q99104,…	451	2399	17915	2.31813	8.35223e-20	8.35223e-21	7.04245e-21
5	6.36199	GOTERM_BP_3	GO:0030030~cell projection organization	98	20.5021	6.8016e-21	P07901, Q61315, Q60865, Q9QXZ0, O35098, P18760, P51863, Q9R0P9, Q61553, P13595, O08553, P63321, O55131, P63168, Q6R891, P63328, Q9EQF6, P61027, P20152, P47757, Q9ESJ4, Q60598, P35802, Q69ZX8, Q9JLM8, Q8K4G5, Q9QXS6, Q9QWI6, Q61411, P46096, Q91V14, P60879, Q9WV55, P46097, Q62188, P61161, Q8VDD5, P68510, P62492, Q61301, P61979, Q61701, Q61548, Q9WUM4, P11798, P18872, P15116, Q9WV69, Q9R0K7, P33175,…	451	1392	17915	2.79658	5.98541e-18	4.98784e-19	4.20566e-19
5	6.36199	GOTERM_BP_3	GO:0032989~cellular component morphogenesis	95	19.8745	1.60628e-19	Q61315, Q9QXZ0, Q60865, Q61879, O35098, P18760, Q7TSJ2, P97427, P51863, P0CG49, Q9R0P9, Q99JY9, P14873, O08553, P13595, P63168, O55131, O08599, F6SEU4, Q9ERD7, Q9CVB6, P68134, Q9EQF6, P63328, P61027, P20152, Q8BR92, P47757, P27546, P20357, Q9ESN9, P49813, Q60598, P35802, P28652, Q61768, P68033, Q9D394, Q69ZX8, Q9JKK7, P63260, Q9JLM8, Q9JMK2, Q3THE2, Q8K4G5, Q9QXS6, P57780, P63011, Q02248, P63330,…	451	1382	17915	2.73059	1.41353e-16	1.00966e-17	8.5133e-18
5	6.36199	GOTERM_BP_3	GO:0051130~positive regulation of cellular component organization	83	17.364	6.87464e-16	P07901, Q61315, Q9QXZ0, Q60865, Q9CPW4, P18760, Q9R0P5, O08788, Q99JY9, Q61553, P14873, Q8CHC4, O35129, P63321, P63168, O55131, Q9CVB6, Q6R891, P63085, Q9JM76, P63242, P62835, Q9JJV2, Q9ESJ4, Q60598, P35802, P28652, Q62417, Q8CC35, Q61768, P70296, Q9D394, Q69ZX8, Q9R0Q6, P59999, P42932, Q9QXS6, P57780, Q9JIW9, Q02248, Q9WTI7, P62962, P63017, Q61411, P46096, P46097, P21271, Q62261, P11983, Q62188,…	451	1253	17915	2.63128	5.86198e-13	2.41987e-14	2.04039e-14
5	6.36199	GOTERM_BP_3	GO:0048468~cell development	118	24.6862	9.80531e-15	Q61315, Q60865, Q9QXZ0, O35098, P18760, Q9R0P9, P13595, O08553, O55131, Q6R891, P63328, Q9EQF6, P61027, P20152, P48962, P47757, Q9ESJ4, P62754, P49813, Q60598, P35802, Q3UTJ2, Q9JLM8, Q9JKK7, Q8K4G5, Q9QXS6, Q6PGN3, P63330, Q9QWI6, P46096, Q91V14, P60879, Q9WV55, P46097, P63073, Q62188, P32883, P61161, Q8VDD5, P68510, P62492, Q61301, P61979, Q63844, Q61701, Q61548, Q91XM9, Q9WUM4, P11798, P18872,…	451	2278	17915	2.05764	8.59757e-12	3.08167e-13	2.59841e-13
5	6.36199	GOTERM_BP_3	GO:0048731~system development	179	37.4477	5.52683e-11	P09405, P07901, Q61315, Q60865, Q9QXZ0, Q60900, O35098, P38647, P18760, P51863, P17427, P68181, Q9R0P9, O35129, P13595, O08553, P63321, O55131, O35643, Q6R891, P63328, Q9EQF6, P61027, P20152, P48962, P47757, Q9ESJ4, P56480, Q923T9, P62874, P62754, P49813, Q60598, Q9JKC6, P35802, P29387, Q3UTJ2, P46660, Q9JLM8, Q9R0Q7, Q8K4G5, Q9QXS6, Q6PGN3, P63330, P24369, P09542, P62889, Q9QWI6, P46096, Q91V14,…	451	4610	17915	1.54238	4.86361e-08	1.351e-09	1.13914e-09
5	6.36199	GOTERM_BP_3	GO:0006928~movement of cell or subcellular component	88	18.41	1.61279e-10	Q8CI43, P07901, Q9JMH9, Q61315, Q9QXZ0, Q61879, O35098, Q9CPW4, P18760, Q9R0P5, P97427, O08788, P0CG49, Q9R0P9, Q99JY9, Q61553, P14873, O08553, P13595, P63168, Q9ERD7, Q9CVB6, Q6R891, P63085, P61226, Q6PIE5, Q9EQF6, P20152, Q9JJV2, Q9DCR2, P56480, P27546, Q9ESN9, P26231, Q60598, Q9JKC6, P35802, Q61768, Q3UTJ2, P68033, Q9D394, Q9JLM8, Q8VDN2, Q8K4G5, Q9CZA6, Q9QXS6, O54774, P61750, P57780, O88448,…	451	1724	17915	2.02762	1.41926e-07	3.83583e-09	3.2343e-09
5	6.36199	GOTERM_BP_3	GO:0016358~dendrite development	26	5.43933	1.83974e-09	Q91V14, Q60865, P21271, P18760, Q7TSJ2, Q99JY9, P14873, O55131, P61161, F6SEU4, P68510, Q6R891, P63328, P20357, Q61301, P61979, P28652, Q61701, P11798, Q9JLM8, H3BJD6, Q52KF3, Q9QXS6, P84078, P61750, Q9QWI6	451	239	17915	4.32131	1.61897e-06	3.94871e-08	3.32948e-08
5	6.36199	GOTERM_BP_3	GO:0048869~cellular developmental process	169	35.3556	2.34663e-09	P07901, Q61315, Q60865, Q9QXZ0, Q60900, O35098, P38647, P18760, P51863, P17427, Q9R0P9, P13595, O08553, O55131, P63168, Q6R891, P63328, Q9EQF6, P61027, P20152, Q8BU30, P48962, P47757, Q9ESJ4, P56480, Q923T9, P62754, P49813, P97351, Q60598, Q9JKC6, P35802, Q3UTJ2, P46660, Q69ZX8, Q9JLM8, P14206, Q9JKK7, Q3THE2, Q8K4G5, Q9QXS6, Q6PGN3, P63330, P05064, Q9QWI6, Q61411, P46096, Q91V14, P60879, Q61656,…	451	4465	17915	1.50351	2.06503e-06	4.91674e-08	4.14571e-08
5	6.36199	GOTERM_BP_3	GO:0007275~multicellular organism development	189	39.5397	3.18218e-09	P09405, P07901, Q61315, Q60865, Q9QXZ0, Q60900, O35098, P38647, P16858, P18760, P51863, P17427, P68181, Q9R0P9, O35129, P13595, O08553, P63321, O55131, O35643, Q6R891, P63328, Q9EQF6, P61027, P20152, P48962, P47757, Q9ESJ4, P56480, Q923T9, P62874, P62754, P49813, Q60598, Q9JKC6, P35802, P29387, Q3UTJ2, P46660, Q03265, Q9JLM8, Q9R0Q7, Q8K4G5, Q9QXS6, Q6PGN3, P63330, P24369, P09542, P62889, Q9QWI6,…	451	5195	17915	1.44516	2.80031e-06	6.51237e-08	5.49111e-08
5	6.36199	GOTERM_BP_3	GO:0009653~anatomical structure morphogenesis	117	24.477	4.26511e-09	P09405, Q61315, Q60865, Q9QXZ0, O35098, P18760, P51863, P68181, Q9R0P9, Q61553, O35129, P13595, O08553, P63321, O55131, P63168, P63328, Q9EQF6, P61027, P20152, P47757, P56480, P62754, P49813, Q60598, Q9JKC6, P35802, Q69ZX8, Q9JLM8, Q9JKK7, Q3THE2, Q8K4G5, Q9QXS6, P63330, P09542, P05064, Q9QWI6, P46096, P46097, P32883, P61161, Q99104, Q8VDD5, P68510, P62492, P62137, Q61301, P61979, Q63844, Q61701,…	451	2744	17915	1.69372	3.75329e-06	8.34065e-08	7.03269e-08
5	6.36199	GOTERM_BP_3	GO:0060996~dendritic spine development	15	3.13808	5.9549e-08	P28652, Q91V14, P61979, Q60865, P21271, P18760, Q99JY9, H3BJD6, Q52KF3, O55131, P61161, Q9QXS6, P84078, P61750, Q9QWI6	451	91	17915	6.54772	5.24017e-05	1.04806e-06	8.83706e-07
5	6.36199	GOTERM_BP_3	GO:0048522~positive regulation of cellular process	169	35.3556	5.36634e-07	P09405, Q9JMH9, P07901, Q61315, Q60865, Q9QXZ0, P18760, Q9R0P5, Q6PER3, O08788, Q61553, O35129, P13595, O08553, P63321, O55131, P63168, Q6R891, Q9JM76, P63044, P63328, P20152, P48962, Q9ESJ4, P62754, P97351, Q60598, P35802, Q8CC35, Q62417, Q9R0Q6, Q69ZX8, Q9JKK7, P59999, Q8K4G5, Q9QXS6, P62245, Q8VHM5, P63330, Q9JIW9, Q9WTI7, P24369, P62889, Q9QWI6, Q61411, P51881, Q921F2, Q9CXY6, P46096, P60879,…	451	4808	17915	1.39625	0.000472127	8.00403e-06	6.74886e-06
5	6.36199	GOTERM_BP_3	GO:0022603~regulation of anatomical structure morphogenesis	54	11.2971	5.94237e-07	Q61315, Q9QXZ0, Q60865, Q61879, P18760, Q99JY9, P14873, O35129, O08553, P63168, O55131, F6SEU4, Q9CVB6, P63328, P62835, P20152, Q8BR92, P47757, P27546, P20357, Q60598, P28652, Q9D394, Q9JMK2, Q3THE2, Q9QXS6, P57780, Q02248, P63330, P05064, Q9QWI6, P46096, Q9WV92, P46097, P21271, P61161, Q8VDD5, P68510, P62492, P61979, Q60931, Q9ERR1, Q9WUM4, P15116, Q9WV69, H3BJD6, P08032, Q9D8E6, P58771, Q9DC28,…	451	1033	17915	2.07651	0.000522792	8.71547e-06	7.34873e-06
5	6.36199	GOTERM_BP_3	GO:0060284~regulation of cell development	51	10.6695	3.17116e-06	Q9QXZ0, Q60865, P18760, P97427, Q99JY9, P14873, Q8CHC4, O08553, F6SEU4, Q9CVB6, P63328, P62835, P20152, P48962, P61982, Q9ESJ4, P20357, Q9ESN9, P26231, Q60598, P03995, P28652, Q9D394, Q9QXS6, P57780, Q02248, P63330, Q9QWI6, P46096, P60879, P46097, P21271, P63073, Q62188, P61161, P68510, P62492, P61979, Q61701, Q9CZX8, Q9ERR1, Q9WUM4, P15116, Q9WV69, H3BJD6, Q76MZ3, P84078, Q9D8E6, Q9DC28, P08553,…	451	1006	17915	2.01378	0.00278674	4.16511e-05	3.51194e-05
5	6.36199	GOTERM_BP_3	GO:0048639~positive regulation of developmental growth	16	3.34728	7.89584e-05	P46096, P61979, Q9QXZ0, E9PX29, P46097, P21271, Q9ERR1, Q9D394, P14873, P13595, Q9QXS6, P62492, Q9D8E6, Q811D0, P24369, P48962	451	187	17915	3.39875	0.067127	0.000847359	0.000714477
5	6.36199	GOTERM_BP_3	GO:0010720~positive regulation of cell development	31	6.48536	0.000249532	P46096, Q9QXZ0, Q60865, P46097, P21271, Q62188, Q99JY9, P14873, Q8CHC4, P61161, Q9CVB6, P62492, P62835, P20152, P48962, Q9ESJ4, Q9ESN9, P03995, P61979, P28652, Q61701, Q9ERR1, Q9D394, Q9WV69, H3BJD6, Q9QXS6, P84078, Q9D8E6, Q9DC28, Q02248, P08551	451	595	17915	2.06959	0.197173	0.00243987	0.00205726
5	6.36199	GOTERM_BP_3	GO:0048588~developmental cell growth	16	3.34728	0.000364167	P46096, P61979, Q9QXZ0, P46097, Q3UTJ2, P21271, Q9ERR1, Q9D394, Q9JLM8, Q99JY9, P14873, O55131, Q9QXS6, P62492, Q9D8E6, P48962	451	215	17915	2.95612	0.274232	0.00340922	0.00287459
5	6.36199	GOTERM_BP_3	GO:0030307~positive regulation of cell growth	14	2.92887	0.00041633	P46096, P61979, Q9QXZ0, P46097, P21271, Q9ERR1, Q9D394, Q62167, P14873, Q9QXS6, P62492, Q9D8E6, Q60737, P48962	451	172	17915	3.23325	0.306807	0.00381635	0.00321788
5	6.36199	GOTERM_BP_3	GO:0045927~positive regulation of growth	18	3.76569	0.000668513	P46096, P61979, Q9QXZ0, E9PX29, P46097, P21271, Q9ERR1, Q9D394, Q62167, P14873, P13595, Q9QXS6, P62492, Q9D8E6, Q811D0, Q60737, P24369, P48962	451	277	17915	2.58127	0.444834	0.00582467	0.00491125
5	6.36199	GOTERM_BP_3	GO:0051962~positive regulation of nervous system development	28	5.85774	0.000954111	P46096, Q9QXZ0, Q60865, P46097, P21271, Q62188, Q99JY9, P14873, Q8CHC4, P61161, P62492, P62835, P20152, Q9ESJ4, Q9ESN9, P03995, P61979, P28652, Q61701, Q9ERR1, Q9D394, H3BJD6, Q9QXS6, P84078, Q9D8E6, Q9DC28, Q02248, P08551	451	559	17915	1.98969	0.568297	0.00807324	0.00680721
5	6.36199	GOTERM_BP_3	GO:0048523~negative regulation of cellular process	141	29.4979	0.000992177	P09405, Q9JMH9, Q61315, Q60865, P10630, P38647, P16858, P68181, Q9R0P9, O35129, P13595, P63168, Q6R891, P47753, P63328, P47754, P20152, P48962, Q91YR1, P47757, P56480, P62754, P49813, P97351, Q60598, Q9JKC6, Q03265, Q9JKK7, Q8VDN2, Q9R0Q7, Q9QXS6, Q8VHM5, P39053, P63330, O88569, E9PW37, Q9QWI6, Q61411, P51881, Q921F2, Q61656, Q9WV55, P15508, Q99K48, P63073, Q62188, P32883, Q99M87, Q8CGC7, Q99104,…	451	4417	17915	1.26804	0.582533	0.00831539	0.00701139
5	6.36199	GOTERM_BP_3	GO:0016049~cell growth	23	4.81172	0.00364329	Q925I1, Q60598, P46096, P61979, Q9QXZ0, P46097, Q3UTJ2, P21271, Q9ERR1, Q9D394, Q9JLM8, Q62167, Q99JY9, P14873, O08553, O55131, Q9QXS6, Q6R891, P62492, P68134, Q9D8E6, Q60737, P48962	451	466	17915	1.96057	0.959722	0.0276387	0.0233045
5	6.36199	GOTERM_BP_3	GO:0048638~regulation of developmental growth	19	3.9749	0.00403388	Q60598, P46096, P61979, Q9QXZ0, E9PX29, P46097, P21271, Q9ERR1, Q9D394, Q99JY9, P14873, O08553, P13595, Q9QXS6, P62492, Q9D8E6, Q811D0, P24369, P48962	451	356	17915	2.12004	0.971476	0.0300832	0.0253656
5	6.36199	GOTERM_BP_3	GO:0060560~developmental growth involved in morphogenesis	14	2.92887	0.00574925	P46096, P61979, Q9QXZ0, P46097, P21271, Q9ERR1, Q9D394, Q9JLM8, Q99JY9, P14873, O55131, Q9QXS6, P62492, Q9D8E6	451	231	17915	2.40744	0.993742	0.0421612	0.0355495
5	6.36199	GOTERM_BP_3	GO:0045595~regulation of cell differentiation	63	13.1799	0.00653514	P07901, Q61315, Q9QXZ0, Q60865, P38647, P18760, P97427, P17427, Q99JY9, P14873, Q8CHC4, O08553, F6SEU4, Q9CVB6, P63085, P63242, P63328, P62835, P20152, P48962, P61982, Q9ESJ4, P20357, Q9ESN9, P26231, Q60598, P03995, P28652, Q9D394, Q9QXS6, O54774, P57780, Q02248, P63330, Q9QWI6, P46096, P60879, Q61656, P46097, P21271, Q501J6, P63073, Q62188, P32883, P61161, P68510, P62492, P61979, Q61701, Q9CZX8,…	451	1802	17915	1.38876	0.99688	0.0460074	0.0387926
5	6.36199	GOTERM_BP_3	GO:0001558~regulation of cell growth	20	4.1841	0.00794748	Q60598, P46096, P61979, Q9QXZ0, Q9WV92, P46097, P21271, Q9ERR1, Q9Z2H5, Q9D394, Q62167, Q99JY9, P14873, O08553, Q9QXS6, Q6R891, P62492, Q9D8E6, Q60737, P48962	451	410	17915	1.9377	0.999108	0.0525848	0.0443386
5	6.36199	GOTERM_BP_3	GO:0048513~animal organ development	109	22.8033	0.0121007	P07901, Q61315, P38647, P18760, P51863, P17427, O35129, P13595, O08553, O35643, Q6R891, P63328, P20152, P48962, P62874, P62754, P49813, Q9JKC6, P35802, P29387, Q3UTJ2, P46660, Q9JLM8, Q9R0Q7, Q6PGN3, P63330, P24369, P09542, P62889, P46096, Q61656, P15508, P63073, Q64521, P32883, Q99M87, Q99104, Q8VDD5, P68510, Q60605, P62137, P62259, Q61301, P61979, Q63844, Q3UHD9, P68254, Q9WUM4, P18872, P15116,…	451	3520	17915	1.23005	0.999978	0.0744656	0.0627881
5	6.36199	GOTERM_BP_3	GO:0048589~developmental growth	29	6.06695	0.0135089	P46096, Q91V14, Q9QXZ0, P46097, P21271, P06837, Q64521, Q99JY9, P14873, O08553, P13595, O55131, Q68FG2, P62492, P48962, Q60598, P61979, E9PX29, Q3UTJ2, Q9ERR1, Q9D394, Q9JLM8, Q9QXS6, Q9D8E6, Q811D0, Q02248, P24369, Q9QYC0, P43006	451	714	17915	1.61339	0.999994	0.0814233	0.0686547
5	6.36199	GOTERM_BP_3	GO:0051094~positive regulation of developmental process	45	9.41423	0.0152529	P07901, P46096, Q61315, Q9QXZ0, Q60865, P46097, P21271, Q62188, P32883, Q99JY9, P14873, Q8CHC4, P13595, O55131, P63168, P61161, Q9CVB6, P62492, P63242, P62835, P20152, P48962, Q9ESJ4, Q9ESN9, P03995, P61979, P28652, Q61701, E9PX29, Q3UHD9, Q9ERR1, Q9D394, Q9WUM4, Q9WV69, H3BJD6, Q9QXS6, O54774, P84078, Q9D8E6, Q9DC28, Q811D0, Q02248, P24369, P08551, Q9QYC0	451	1252	17915	1.42774	0.999999	0.0900843	0.0759574
5	6.36199	GOTERM_BP_3	GO:2000026~regulation of multicellular organismal development	62	12.9707	0.0239066	P07901, Q61315, Q9QXZ0, Q60865, P38647, P18760, P97427, P17427, P68181, Q99JY9, P14873, Q8CHC4, O35129, O08553, P13595, O55131, F6SEU4, P63328, P62835, P20152, P48962, P61982, Q9ESJ4, P20357, Q9ESN9, P26231, Q60598, Q9JKC6, P03995, P28652, Q9D394, Q9QXS6, O54774, Q02248, P63330, Q9QWI6, P46096, P60879, Q61656, P46097, P21271, Q501J6, P63073, Q62188, P61161, P68510, P62492, P61979, Q61701, Q3UHD9,…	451	1888	17915	1.30446	1	0.13067	0.110178
5	6.36199	GOTERM_BP_3	GO:0051961~negative regulation of nervous system development	15	3.13808	0.0319148	P26231, P03995, Q9JKC6, P61979, Q9D394, P97427, P63073, Q62188, P68181, Q99JY9, F6SEU4, P68510, Q02248, P63328, P20152	451	320	17915	1.86201	1	0.168174	0.141801
5	6.36199	GOTERM_BP_3	GO:0045597~positive regulation of cell differentiation	35	7.32218	0.0359235	P07901, P46096, Q61315, Q9QXZ0, Q60865, P46097, P21271, Q62188, Q99JY9, P14873, Q8CHC4, P61161, Q9CVB6, P62492, P63242, P62835, P20152, P48962, Q9ESJ4, Q9ESN9, P03995, P61979, P28652, Q61701, Q9ERR1, Q9D394, Q9WV69, H3BJD6, Q9QXS6, O54774, P84078, Q9D8E6, Q9DC28, Q02248, P08551	451	981	17915	1.41723	1	0.181859	0.15334
5	6.36199	GOTERM_BP_3	GO:0010721~negative regulation of cell development	16	3.34728	0.0395006	P26231, P03995, Q9WUM4, Q9D394, P97427, P63073, Q62188, Q9WV69, Q99JY9, F6SEU4, P68510, P57780, Q02248, P63330, P63328, P20152	451	361	17915	1.76057	1	0.195284	0.16466
6	4.0032	GOTERM_BP_3	GO:0032206~positive regulation of telomere maintenance	10	2.09205	2.14604e-06	P80314, P80313, P42932, Q63844, P49312, P63085, Q02248, P11983, P80318, P80317	451	47	17915	8.45167	0.00188674	2.95081e-05	2.48807e-05
6	4.0032	GOTERM_BP_3	GO:0032204~regulation of telomere maintenance	10	2.09205	4.31952e-05	P80314, P80313, P42932, Q63844, P49312, P63085, Q02248, P11983, P80318, P80317	451	67	17915	5.92878	0.0372992	0.00049366	0.000416245
6	4.0032	GOTERM_BP_3	GO:0032846~positive regulation of homeostatic process	13	2.71967	0.0105518	P80314, P80313, Q63844, P49312, Q61768, P11983, Q8VD37, P42932, P63085, Q02248, P0DP26, P80318, P80317	451	222	17915	2.32611	0.999912	0.0668031	0.0563271
7	3.92031	GOTERM_BP_3	GO:0000910~cytokinesis	15	3.13808	6.63274e-07	Q61315, Q61879, Q62261, Q9R0P5, P18760, Q99JY9, Q52KF3, P63321, O55131, P61161, Q8VDD5, P62492, Q68FH0, Q9JIW9, G5E8K5	451	110	17915	5.41675	0.000583511	9.56854e-06	8.06802e-06
7	3.92031	GOTERM_BP_3	GO:0007049~cell cycle	61	12.7615	7.12753e-05	Q6P1F6, Q61315, Q61879, P18760, Q9R0P5, Q62167, Q6PER3, P0CG49, P68181, Q99JY9, O35129, P63321, O55131, P42669, Q9ERD7, P63085, Q8VEH3, P63087, P63328, P27546, Q923T9, B2RSH2, P62754, P28652, Q9Z1S5, P70296, Q9CZA6, P62245, Q9JIW9, Q68FH0, Q02248, P63330, Q9JHU4, Q61411, P99024, P28740, Q62261, Q68FD5, P70168, P63073, Q9DBR7, P61161, Q8VIJ6, Q8VDD5, P68510, P62492, G5E8K5, P62137, P62908, Q63844,…	451	1440	17915	1.6827	0.0607978	0.000774349	0.000652917
7	3.92031	GOTERM_BP_3	GO:0051301~cell division	29	6.06695	0.000385234	Q61315, P28740, Q61879, Q62261, P18760, Q9R0P5, Q6PER3, Q99JY9, P63321, O55131, P61161, Q8VDD5, Q8VEH3, P62492, P63087, G5E8K5, P61027, P27546, B2RSH2, P62137, P62908, Q9Z1S5, Q9CZA6, Q52KF3, P62141, Q9JIW9, Q68FH0, P0DP26, P08752	451	554	17915	2.07935	0.287569	0.00356849	0.00300888
7	3.92031	GOTERM_BP_3	GO:1903047~mitotic cell cycle process	33	6.90377	0.000891603	Q61411, Q61315, P28740, Q61879, Q62261, Q68FD5, P18760, P70168, P63073, Q62167, Q6PER3, Q9DBR7, O35129, O55131, P42669, Q9ERD7, Q8VEH3, P62492, G5E8K5, P63328, P27546, Q923T9, P62754, P62908, P28652, P70296, Q9ERR1, P11798, Q9CZA6, Q76MZ3, Q60737, P0DP26, Q8BP67	451	702	17915	1.86731	0.543862	0.00761758	0.006423
7	3.92031	GOTERM_BP_3	GO:0007059~chromosome segregation	18	3.76569	0.00154138	P51881, P62908, Q61315, Q9ERR1, P70168, Q62167, Q9CZA6, Q99JY9, Q76MZ3, O35129, P61161, Q8VIJ6, Q8VEH3, P62492, Q02248, Q62095, Q60737, P16381	451	299	17915	2.39134	0.742687	0.0126768	0.0106888
8	3.64194	GOTERM_BP_3	GO:1901657~glycosyl compound metabolic process	27	5.64854	1.0615e-06	Q9D0M3, P16858, P50516, P17751, Q8K2B3, Q9DBP5, Q9DBJ1, P00405, Q9D3D9, Q6PIE5, P09411, P62814, P56480, P47857, Q9DB77, Q91VR2, Q9Z1G4, Q03265, P19783, Q01853, Q91VD9, P14094, P06151, P05064, P17182, Q9WUA3, P63017	451	353	17915	3.03829	0.000933688	1.48274e-05	1.25022e-05
8	3.64194	GOTERM_BP_3	GO:0006091~generation of precursor metabolites and energy	22	4.60251	0.00011564	Q9D0M3, Q62417, P16858, P19783, P17751, Q9R0Q7, Q8K2B3, Q01853, Q91VD9, P62141, P63087, Q9DBJ1, P06151, P00405, P05064, P09411, P17182, Q9WUA3, P62137, Q8BH59, P47857, Q9DB77	451	334	17915	2.61647	0.096762	0.00121147	0.00102149
8	3.64194	GOTERM_BP_3	GO:0006793~phosphorus metabolic process	102	21.3389	0.000201149	Q61315, P16858, P18760, Q6PER3, P68181, Q9R0P9, Q9D880, Q8BX10, O35129, P63168, Q6R891, P63328, P09411, Q91YR1, P56480, Q923T9, Q03265, Q9JLM8, P06151, Q6PGN3, P63330, Q9JIW9, P05064, Q9QWI6, Q61411, Q921F2, Q64521, P32883, Q8K2B3, Q9DBR7, P40142, Q9DBJ1, Q9D3D9, P62814, P62137, P47857, P62259, Q91VR2, Q63844, Q3UHD9, Q91XM9, Q9WUM4, P11798, P15116, Q9WV69, Q76MZ3, Q99JI6, Q01853, Q9R0K7, P62141,…	451	2873	17915	1.41028	0.162244	0.00198889	0.00167699
8	3.64194	GOTERM_BP_3	GO:0055086~nucleobase-containing small molecule metabolic process	32	6.69456	0.000615306	Q9D0M3, P16858, P50516, Q64521, P17751, Q8K2B3, Q9DBP5, P63085, P40142, Q9DBJ1, P00405, Q9D3D9, Q6PIE5, P09411, P62814, P56480, P47857, Q9DB77, Q91VR2, Q9Z1G4, Q03265, P19783, Q01853, Q91VD9, Q9R0K7, P14094, P06151, P0DP26, P05064, P17182, Q9WUA3, P63017	451	657	17915	1.93475	0.418204	0.00541469	0.00456557
8	3.64194	GOTERM_BP_3	GO:0019637~organophosphate metabolic process	34	7.11297	0.0406125	Q9D0M3, P16858, P50516, Q64521, P17751, Q8K2B3, Q8CHC4, Q9DBP5, P40142, Q9DBJ1, P00405, Q9D3D9, Q6PIE5, P09411, P62814, P56480, P47857, Q9DB77, Q91VR2, Q9Z1G4, Q03265, P19783, Q8VDP6, Q01853, Q91VD9, Q9R0K7, P14094, P06151, P0DP26, P05064, Q3UYH7, P17182, Q9WUA3, P63017	451	957	17915	1.41126	1	0.199659	0.168349
9	3.2135	GOTERM_BP_3	GO:0044093~positive regulation of molecular function	59	12.3431	6.7285e-06	Q5SQX6, Q62167, Q8R191, Q6PER3, Q8BX10, O35129, P63085, Q8R0S2, P63328, P62835, Q9JJV2, P48962, P25444, P47955, Q9ESN9, P28652, Q61768, P11499, P61750, P14094, Q9JIW9, Q68FH0, Q02248, P63330, Q9QWI6, Q69ZH9, P62962, P63017, Q61411, P11983, P32883, Q9DBR7, Q8C8R3, G5E8K5, P62908, P80314, Q9JI91, Q9CQV8, Q63844, Q3UHD9, Q9QYB8, Q9ERR1, Q9WUM4, P11798, P18872, Q8R081, H3BJD6, Q01853, P84078, P08032,…	451	1270	17915	1.84539	0.00590361	8.45869e-05	7.13221e-05
9	3.2135	GOTERM_BP_3	GO:0006793~phosphorus metabolic process	102	21.3389	0.000201149	Q61315, P16858, P18760, Q6PER3, P68181, Q9R0P9, Q9D880, Q8BX10, O35129, P63168, Q6R891, P63328, P09411, Q91YR1, P56480, Q923T9, Q03265, Q9JLM8, P06151, Q6PGN3, P63330, Q9JIW9, P05064, Q9QWI6, Q61411, Q921F2, Q64521, P32883, Q8K2B3, Q9DBR7, P40142, Q9DBJ1, Q9D3D9, P62814, P62137, P47857, P62259, Q91VR2, Q63844, Q3UHD9, Q91XM9, Q9WUM4, P11798, P15116, Q9WV69, Q76MZ3, Q99JI6, Q01853, Q9R0K7, P62141,…	451	2873	17915	1.41028	0.162244	0.00198889	0.00167699
9	3.2135	GOTERM_BP_3	GO:0050790~regulation of catalytic activity	59	12.3431	0.00624591	Q61315, P10630, Q5SQX6, Q62167, Q6PER3, Q9R0P9, Q8BX10, F6SEU4, Q6R891, P63085, Q8R0S2, P61226, P62835, Q9JJV2, P25444, P47955, Q9ESN9, P28652, P70296, P11499, Q9CZA6, Q9QXS6, P61750, Q8VHM5, P14094, Q9JIW9, Q68FH0, Q02248, P63330, Q9QWI6, Q69ZH9, P62962, P63017, Q61411, P11983, P32883, Q9DBR7, P62908, P80314, Q9CQV8, Q63844, Q3UHD9, Q80VC9, Q91XM9, Q9ERR1, Q9WUM4, P18872, H3BJD6, Q01853, P84078,…	451	1662	17915	1.41014	0.995969	0.0443258	0.0373747
9	3.2135	GOTERM_BP_3	GO:0010646~regulation of cell communication	88	18.41	0.0165568	Q61315, Q9QXZ0, Q62167, P0CG49, P68181, Q9R0P9, O35129, P13595, O88935, O08599, F6SEU4, Q6R891, P63085, Q8R0S2, P63044, P63328, P62835, Q9JJV2, P61982, P62715, P47757, B2RSH2, Q9ESN9, P26231, Q60598, P03995, P28652, P51150, Q61768, P70296, P11499, Q9JKK7, Q9Z0E0, Q9JMK2, Q9QXS6, P57780, P39053, P63011, Q02248, P63330, Q9WTI7, E9PW37, Q3UYH7, P51881, Q61411, Q921F2, P46096, P60879, Q61656, P28663,…	451	2785	17915	1.25516	1	0.0958551	0.0808233
10	3.17367	GOTERM_BP_3	GO:0060322~head development	43	8.99582	4.15772e-06	P46096, Q60668, Q61879, P51863, P32883, Q8R191, P0CG49, Q8CHC4, O08553, P13595, Q68FG2, P68510, Q6R891, P63085, G5E829, Q9ESN9, P62259, P60710, Q61301, Q9JKC6, P61979, Q63844, P29387, P46660, P70296, Q9ERR1, P68254, Q9JLM8, P19246, P18872, P15116, Q9CZA6, Q9DB05, Q9R0K7, P61750, Q02248, Q04447, Q6PGN3, P0DP26, P08551, P21279, Q8BGQ7, P43006	451	791	17915	2.1594	0.00365211	5.38057e-05	4.5368e-05
10	3.17367	GOTERM_BP_3	GO:0007420~brain development	41	8.57741	5.49818e-06	P46096, Q60668, Q61879, P51863, P32883, Q8R191, P0CG49, Q8CHC4, O08553, P13595, Q68FG2, P68510, Q6R891, G5E829, Q9ESN9, P62259, P60710, Q61301, Q9JKC6, P61979, P29387, P46660, P70296, Q9ERR1, P68254, Q9JLM8, P19246, P18872, P15116, Q9CZA6, Q9DB05, Q9R0K7, P61750, Q02248, Q04447, Q6PGN3, P0DP26, P08551, P21279, Q8BGQ7, P43006	451	745	17915	2.18609	0.00482673	7.01217e-05	5.91254e-05
10	3.17367	GOTERM_BP_3	GO:0030901~midbrain development	10	2.09205	0.000333078	P68510, P29387, Q02248, Q04447, P46660, P0DP26, P68254, Q8R191, P62259, P60710	451	87	17915	4.56584	0.254095	0.00315171	0.00265746
10	3.17367	GOTERM_BP_3	GO:0030900~forebrain development	20	4.1841	0.0085662	P61979, Q61879, P70296, Q9ERR1, Q9JLM8, P18872, P32883, P15116, P0CG49, Q9CZA6, O08553, P13595, Q6R891, Q02248, Q6PGN3, P08551, Q9ESN9, P62259, P21279, P43006	451	413	17915	1.92362	0.999485	0.055839	0.0470824
10	3.17367	GOTERM_BP_3	GO:0021543~pallium development	10	2.09205	0.03725	P61979, Q6R891, Q02248, Q6PGN3, P70296, Q9ERR1, P08551, P15116, P62259, Q9CZA6	451	179	17915	2.21915	1	0.186653	0.157382
10	3.17367	GOTERM_BP_3	GO:0021537~telencephalon development	13	2.71967	0.0373628	P61979, Q61879, P70296, Q9ERR1, P15116, Q9CZA6, O08553, Q6R891, Q02248, Q6PGN3, P08551, P62259, P43006	451	267	17915	1.93407	1	0.186653	0.157382
11	2.45602	GOTERM_BP_3	GO:0048523~negative regulation of cellular process	141	29.4979	0.000992177	P09405, Q9JMH9, Q61315, Q60865, P10630, P38647, P16858, P68181, Q9R0P9, O35129, P13595, P63168, Q6R891, P47753, P63328, P47754, P20152, P48962, Q91YR1, P47757, P56480, P62754, P49813, P97351, Q60598, Q9JKC6, Q03265, Q9JKK7, Q8VDN2, Q9R0Q7, Q9QXS6, Q8VHM5, P39053, P63330, O88569, E9PW37, Q9QWI6, Q61411, P51881, Q921F2, Q61656, Q9WV55, P15508, Q99K48, P63073, Q62188, P32883, Q99M87, Q8CGC7, Q99104,…	451	4417	17915	1.26804	0.582533	0.00831539	0.00701139
11	2.45602	GOTERM_BP_3	GO:0008219~cell death	71	14.8536	0.00260841	P07901, P09405, Q9JMH9, Q61315, O35098, P16858, Q5SQX6, O35295, Q62167, P0CG49, Q9D880, Q8BX10, O35129, P13595, P63168, O08599, F6SEU4, P42669, P63085, P63242, P48962, P62715, P62874, P62754, P26231, Q60598, P97351, P28652, P68033, Q9ES97, P11499, Q9R0Q7, P61750, P57780, Q9JIW9, Q02248, P63330, P63017, P51881, Q61411, Q921F2, Q9DCD6, Q61656, Q9WV55, Q9WV92, P99029, Q99K48, P11983, P32883, Q99M87,…	451	2003	17915	1.40805	0.89958	0.0208673	0.0175949
11	2.45602	GOTERM_BP_3	GO:0010646~regulation of cell communication	88	18.41	0.0165568	Q61315, Q9QXZ0, Q62167, P0CG49, P68181, Q9R0P9, O35129, P13595, O88935, O08599, F6SEU4, Q6R891, P63085, Q8R0S2, P63044, P63328, P62835, Q9JJV2, P61982, P62715, P47757, B2RSH2, Q9ESN9, P26231, Q60598, P03995, P28652, P51150, Q61768, P70296, P11499, Q9JKK7, Q9Z0E0, Q9JMK2, Q9QXS6, P57780, P39053, P63011, Q02248, P63330, Q9WTI7, E9PW37, Q3UYH7, P51881, Q61411, Q921F2, P46096, P60879, Q61656, P28663,…	451	2785	17915	1.25516	1	0.0958551	0.0808233
12	2.16753	GOTERM_BP_3	GO:1901698~response to nitrogen compound	44	9.20502	0.000453322	Q6P1F6, Q9D0M3, P07901, Q60668, P16858, P18760, P68181, O08553, P13595, Q99104, Q6R891, P63085, P63044, P84104, Q6PIE5, P63328, P61027, P62835, P61982, Q9D1D4, Q9JI91, P26231, P61979, Q63844, Q62417, P14869, P70296, P11499, P11798, P18872, Q9WV69, Q99JI6, P58252, O88569, Q9JIW9, Q02248, Q9WTI7, P0DP26, P63318, P05064, P08551, P08752, Q8BGQ7, P43006	451	1004	17915	1.74084	0.329019	0.00407065	0.0034323
12	2.16753	GOTERM_BP_3	GO:0010243~response to organonitrogen compound	38	7.94979	0.00147982	Q6P1F6, Q9D0M3, P07901, Q60668, P18760, P68181, O08553, P13595, Q99104, Q6R891, P63044, P84104, Q6PIE5, P63328, P61027, P62835, P61982, Q9D1D4, Q9JI91, P26231, P61979, Q62417, P14869, P70296, P11499, P11798, P18872, Q9WV69, Q99JI6, P58252, Q02248, Q9WTI7, P0DP26, P63318, P05064, P08551, Q8BGQ7, P43006	451	878	17915	1.71921	0.728341	0.0122853	0.0103588
12	2.16753	GOTERM_BP_3	GO:0042493~response to drug	20	4.1841	0.0183705	Q64436, Q9QYB5, P07901, Q91V14, P70296, Q6PIC6, P68033, P11499, Q8VDN2, P18872, Q9DBR7, Q99JI6, O08553, P63101, P13595, Q6R891, Q02248, P63328, P62835, P43006	451	447	17915	1.77731	1	0.104974	0.0885124
12	2.16753	GOTERM_BP_3	GO:0009725~response to hormone	31	6.48536	0.0264285	Q9D0M3, Q61656, Q501J6, P63073, P32883, O35129, Q99104, P68510, Q6R891, P63163, P68134, P63242, P63044, P84104, Q6PIE5, P61027, G5E829, P61982, Q9JI91, P61979, Q62417, P70296, P11798, Q8VDN2, Q9R0Q7, Q99JI6, P67871, Q02248, Q9WTI7, P0DP26, P08551	451	822	17915	1.49806	1	0.143562	0.121049
12	2.16753	GOTERM_BP_3	GO:1901700~response to oxygen-containing compound	54	11.2971	0.0446231	Q9D0M3, P07901, P09405, Q60668, P18760, Q8CHC4, O08553, P13595, Q9CVB6, Q6R891, P63085, P63044, P84104, Q6PIE5, P63328, P61027, P62835, P61982, P62715, B2RSH2, P26231, Q62417, Q61768, P70296, P68033, P11499, Q8VDN2, Q02248, P63330, Q9WTI7, P05064, P99029, P63073, Q99104, G5E829, P62908, Q9JI91, P61979, Q63844, P14869, P11798, P18872, Q9WV69, P35700, Q99JI6, P46638, P58252, P58771, P0DP26, P08551,…	451	1670	17915	1.28445	1	0.21576	0.181925
		Category	Term	Count	%	PValue	Genes	List Total	Pop Hits	Pop Total	Fold Enrichment	Bonferroni	Benjamini	FDR
		GOTERM_BP_3	GO:0022613~ribonucleoprotein complex biogenesis	39	8.159	6.47521e-12	P53026, Q9CXW4, P35979, P09405, Q6ZWV3, P12970, Q62167, P62751, P86048, P62858, P25444, P47911, P62754, F6YVP7, P27048, Q9CR57, Q9CZX8, P62849, P14869, Q9D1R9, P14206, P62270, P14148, Q9CQR2, P62264, P62242, P63276, P62320, O55142, P14131, P61255, Q99PU8, P47962, P62305, Q6ZWV7, Q8BP67, P27659, Q9JHU4, P62843	451	416	17915	3.72402	5.69814e-09	1.67594e-10	1.41312e-10
		GOTERM_BP_3	GO:0003012~muscle system process	29	6.06695	1.77649e-07	Q8CI43, P07901, Q6PIC6, Q8C8R3, P68134, Q6PIE5, P63328, Q60605, P62737, P48962, Q923T9, P49813, Q9JI91, Q60598, P05977, Q3UTJ2, P68033, Q9JKK7, Q8VDN2, Q9QXS6, P58252, Q5FW52, P14094, P58771, Q811D0, P0DP26, P09542, P05064, Q99MK8	451	365	17915	3.15606	0.000156319	2.84238e-06	2.39665e-06
		GOTERM_BP_3	GO:0006403~RNA localization	19	3.9749	2.23534e-07	P80314, P80313, P49312, Q91Z49, P97379, P11983, Q8BGY2, P14206, P42932, O08583, O88569, P63242, Q9WTI7, P28738, P84104, Q9JJW6, P80318, Q8BG05, P80317	451	167	17915	4.51936	0.000196691	3.51268e-06	2.96183e-06
		GOTERM_BP_3	GO:0098609~cell-cell adhesion	52	10.8787	1.75e-05	P07901, Q61315, Q9D8Y0, Q9Z2H5, Q5SQX6, E9PYF4, P12970, Q61553, P13595, Q68FG2, O08599, P61226, P47753, P61027, P25444, Q91YR1, P47757, P62754, P26231, Q9CR57, P14206, P63260, Q9QXS1, Q3THE2, O54774, P06151, O88448, Q68FH0, Q02248, P05064, Q9CZM2, Q9WV55, Q99M87, P63101, P67984, Q8VDD5, G5E8K5, P62855, P60710, Q61301, Q9CQV8, Q9CQ19, Q80VC9, Q60692, P15116, Q9WV69, P35700, P08032, Q811D0, P17182,…	451	1101	17915	1.8761	0.0152822	0.000210959	0.000177877
		GOTERM_BP_3	GO:0031647~regulation of protein stability	18	3.76569	4.05623e-05	P80314, P80313, P16858, P11983, P32883, O35129, Q8C8R3, P42932, O08599, P63085, P14094, P24369, Q9JJV2, P80318, P62962, P63017, P80317, P21279	451	219	17915	3.26489	0.035066	0.000469669	0.000396016
		GOTERM_BP_3	GO:0034330~cell junction organization	17	3.55649	4.45987e-05	P26231, Q9JI91, Q60598, Q7TPR4, Q9QXZ0, Q62417, Q9WV92, Q80VC9, Q9WUM4, Q9QXS1, Q9WV69, Q61553, P57780, Q68FH0, Q02248, Q811D0, Q9WTI7	451	199	17915	3.39341	0.0384875	0.000498799	0.000420578
		GOTERM_BP_3	GO:0051236~establishment of RNA localization	13	2.71967	0.000178007	P49312, Q91Z49, P97379, Q8BGY2, P14206, O08583, O88569, P63242, Q9WTI7, P28738, P84104, Q9JJW6, Q8BG05	451	137	17915	3.76932	0.145005	0.00178007	0.00150092
		GOTERM_BP_3	GO:0042592~homeostatic process	67	14.0167	0.000263692	Q8CAQ8, Q61315, P38647, P51863, P0CG49, P63085, P63242, P0CG50, Q6PIE5, P63328, P62835, P56480, P62874, P62754, Q64436, P51150, Q61768, P62849, Q9Z1G4, P63260, Q8VDN2, Q9Z0E0, Q80X50, P42932, O54774, P14094, O88569, Q9JIS5, Q02248, P63330, P05064, Q91V61, Q91V14, P99029, Q6PIC6, P11983, P32883, Q99M87, Q8C8R3, Q99104, Q9QYR6, G5E8K5, G5E829, P47857, P60710, P80314, P80313, Q63844, P49312, Q9CZX8,…	451	1707	17915	1.55913	0.207117	0.00254207	0.00214343
		GOTERM_BP_3	GO:0008360~regulation of cell shape	13	2.71967	0.000265762	Q9WV92, Q61879, Q9JMK2, Q3THE2, Q9WV69, O55131, Q8VDD5, P08032, P58771, Q9DC28, Q811D0, P05064, Q8BR92	451	143	17915	3.61117	0.20856	0.00254207	0.00214343
		GOTERM_BP_3	GO:0055085~transmembrane transport	44	9.20502	0.000425758	P51881, Q9D0M3, P07901, Q91V14, Q6PIC6, P50516, P51863, Q9D880, Q8C8R3, Q99104, P50518, P68510, P63044, Q9D3D9, G5E8K5, Q6PIE5, G5E829, P48962, P62814, P56480, Q8BH59, Q6IMP4, P62259, Q91VR2, Q9JI91, Q64436, Q60930, Q8JZU2, Q60931, Q61768, Q60932, Q9Z1G4, P68254, Q03265, Q8VDN2, Q9R0K7, P84078, P14094, P63330, Q9JIS5, P0DP26, Q91V61, P63017, P43006	451	1001	17915	1.74606	0.312537	0.00386255	0.00325683
		GOTERM_BP_3	GO:0032409~regulation of transporter activity	14	2.92887	0.00257396	Q9JI91, Q61768, Q8R191, Q8C8R3, Q99104, P68510, P14094, P63330, P63044, Q6PIE5, G5E8K5, P0DP26, P48962, P62259	451	210	17915	2.64819	0.896481	0.0207806	0.0175218
		GOTERM_BP_3	GO:0050808~synapse organization	15	3.13808	0.00284216	Q61301, P28652, P35802, P61979, Q99M87, P15116, Q99JY9, H3BJD6, Q68FG2, Q99104, Q9QXS6, Q9R0K7, Q02248, P63011, G5E8K5	451	238	17915	2.50354	0.918297	0.0225325	0.018999
		GOTERM_BP_3	GO:0015980~energy derivation by oxidation of organic compounds	15	3.13808	0.00297083	Q9D0M3, Q62417, P19783, Q9R0Q7, Q8K2B3, Q01853, Q91VD9, P62141, P63087, P06151, P00405, P62137, Q8BH59, P47857, Q9DB77	451	239	17915	2.49307	0.927068	0.0233422	0.0196818
		GOTERM_BP_3	GO:0010927~cellular component assembly involved in morphogenesis	18	3.76569	0.00302751	Q9JI91, Q9WV92, P45591, Q61879, P68033, Q69ZX8, P63260, Q9JKK7, P51863, Q8K4G5, O55131, P63168, P61161, P68134, P58771, Q9DC28, P27546, P49813	451	319	17915	2.24141	0.930627	0.0235771	0.0198798
		GOTERM_BP_3	GO:0098602~single organism cell adhesion	34	7.11297	0.00341223	P07901, Q61315, Q5SQX6, E9PYF4, Q99M87, P13595, P63024, P67984, Q8VDD5, O08599, Q9CVB6, G5E8K5, P61226, P62754, P60710, Q61301, P26231, Q9CQ19, Q80VC9, Q9WUM4, P63260, P14206, P15116, Q3THE2, Q9WV69, Q9QXS6, O54774, P08032, P57780, Q811D0, Q68FH0, Q02248, Q9QWI6, P62821	451	796	17915	1.6967	0.950604	0.0261109	0.0220163
		GOTERM_BP_3	GO:1900182~positive regulation of protein localization to nucleus	10	2.09205	0.00614875	P80314, P80313, P42932, P07901, P63328, P11499, P11983, Q9D0E1, P80318, P80317	451	132	17915	3.00931	0.995606	0.0443258	0.0373747
		GOTERM_BP_3	GO:0019725~cellular homeostasis	35	7.32218	0.00684383	Q8CAQ8, Q61315, Q91V14, P99029, Q6PIC6, P51863, P0CG49, Q8C8R3, Q99104, P63242, Q6PIE5, P0CG50, P63328, P62835, G5E829, P56480, P47857, P62874, Q64436, P51150, P45591, Q61768, Q9Z1G4, Q8VDN2, P35700, P46638, Q9R0K7, P84078, P14094, Q04447, P63330, Q9JIS5, P0DP26, P05064, Q9QYC0	451	866	17915	1.60543	0.997626	0.0474218	0.0399852
		GOTERM_BP_3	GO:0061061~muscle structure development	28	5.85774	0.00694326	Q8CI43, Q61656, Q61879, Q501J6, P32883, Q9R0P9, Q8C8R3, P13595, Q8VDD5, P68134, P63242, P63328, Q60605, P48962, P47757, P49813, Q9JI91, P45591, Q3UTJ2, P68033, P63260, Q9JKK7, P15116, P58252, P58771, Q02248, P09542, P08556	451	645	17915	1.7244	0.997826	0.0477349	0.0402492
		GOTERM_BP_3	GO:0032886~regulation of microtubule-based process	11	2.30126	0.00824794	P62908, Q91ZU6, Q61315, Q9QXZ0, Q9QYR6, Q80VC9, Q02248, P47757, P19246, O08788, P14873	451	163	17915	2.68068	0.999317	0.0541656	0.0456714
		GOTERM_BP_3	GO:0007611~learning or memory	15	3.13808	0.00879259	P60879, Q91V14, Q61701, Q60931, Q60932, Q6PIC6, Q9JKK7, P32883, Q8CHC4, P13595, F6SEU4, P61750, Q6R891, Q6PIE5, P63318	451	271	17915	2.19868	0.999579	0.0568932	0.0479713
		GOTERM_BP_3	GO:0043902~positive regulation of multi-organism process	10	2.09205	0.010172	Q9WV55, Q63844, P51150, P29341, P24369, P18760, P62962, Q62167, P63017, P17742	451	143	17915	2.77782	0.999876	0.0648652	0.0546931
		GOTERM_BP_3	GO:0050806~positive regulation of synaptic transmission	10	2.09205	0.0120422	P46096, P03995, Q9QXS6, P28652, P60879, P61979, P63085, Q61768, P63044, H3BJD6	451	147	17915	2.70223	0.999977	0.0744656	0.0627881
		GOTERM_BP_3	GO:0008037~cell recognition	10	2.09205	0.0120422	P80314, P80313, P42932, P06837, Q9D0M5, Q811D0, P11983, P80318, P80317, Q80X50	451	147	17915	2.70223	0.999977	0.0744656	0.0627881
		GOTERM_BP_3	GO:0071804~cellular potassium ion transport	10	2.09205	0.014727	Q9JI91, Q64436, Q8C8R3, P14094, Q6PIC6, P63044, Q6PIE5, G5E8K5, Q8VDN2, P62259	451	152	17915	2.61334	0.999998	0.0875658	0.0738339
		GOTERM_BP_3	GO:0050792~regulation of viral process	15	3.13808	0.0218719	Q921F2, P27048, Q9WV55, Q61656, P51150, P29341, P18760, Q61990, Q62167, P17742, Q9QYR6, P14094, P24369, P62962, P63017	451	304	17915	1.96001	1	0.12338	0.104032
		GOTERM_BP_3	GO:0009611~response to wounding	22	4.60251	0.0222879	Q61411, P26231, P03995, Q9QXZ0, Q9CQ19, Q61879, P06837, P70296, Q9ERR1, P63260, Q62188, P19246, Q3THE2, Q9WV69, O08599, Q8VDD5, P61750, P58771, P61226, P08551, P60710, P43006	451	519	17915	1.68382	1	0.124135	0.104669
		GOTERM_BP_3	GO:0009894~regulation of catabolic process	20	4.1841	0.0234857	Q61315, Q3TXS7, Q3UHD9, P46460, P51150, P29341, Q8VDM4, P11499, Q9JMK2, P0CG49, Q01853, Q8VHM5, P62141, Q9DBJ1, Q9DC28, P63330, Q60737, P63318, P60521, P62137	451	459	17915	1.73084	1	0.129324	0.109044
		GOTERM_BP_3	GO:0051098~regulation of binding	15	3.13808	0.0324281	Q63844, P61979, Q9QYB8, P11499, P97427, Q9JMK2, Q8R081, Q6PER3, P08032, Q02248, Q9JIW9, P63328, P0DP26, P17182, Q9QYC0	451	321	17915	1.85621	1	0.169197	0.142664
		GOTERM_BP_3	GO:0042391~regulation of membrane potential	17	3.55649	0.0348531	Q9JI91, Q61768, Q6PIC6, Q8VDN2, P0CG49, H3BJD6, Q01853, Q8C8R3, Q91VD9, Q9QXS6, P68510, P14094, Q811D0, P63328, G5E8K5, P62259, P21279	451	385	17915	1.754	1	0.179361	0.151234
		GOTERM_BP_3	GO:0031589~cell-substrate adhesion	14	2.92887	0.0375426	Q9JI91, Q60598, Q7TPR4, Q9QXZ0, Q62417, Q9WUM4, Q9WV69, P63024, Q9QXS6, Q9CVB6, P57780, Q02248, Q9QWI6, P62821	451	297	17915	1.87246	1	0.186653	0.157382
		GOTERM_BP_3	GO:0043903~regulation of symbiosis, encompassing mutualism through parasitism	15	3.13808	0.0427505	Q921F2, P27048, Q9WV55, Q61656, P51150, P29341, P18760, Q61990, Q62167, P17742, Q9QYR6, P14094, P24369, P62962, P63017	451	334	17915	1.78396	1	0.207848	0.175253

## Sheet: Brain
Annotation Cluster #	Enrichment Score	Category	Term	Count	%	PValue	Gene	List Total	Pop Hits	Pop Total	Fold Enrichment	Bonferroni	Benjamini	FDR
1	24.7907	GOTERM_BP_3	GO:1902589~single-organism organelle organization	198	29.6852	1.15688e-55	Q9ERQ8, Q5RJI5, Q8CAQ8, Q9JMH9, Q922J3, Q8BKX1, Q9Z0P5, Q8BUK6, P18760, O08788, O35129, Q6R891, Q9JM76, Q8C0P5, P61264, Q8R0S2, P47753, P47754, P48962, P47757, P49813, Q60598, Q8CC35, Q62417, Q62418, P46660, Q69ZX8, P59999, P59759, Q3TY60, O88447, Q6PGN3, Q8CJ19, Q8CIP4, Q91VR7, Q9DCD6, P46096, P60879, P46097, Q14BB9, Q9CPQ3, Q9DBR7, P61161, Q9JM52, Q8BRT1, Q3UHD9, Q9WV60, P11798, Q9WV69, Q05144,…	623	1714	17915	3.32187	1.12912e-52	1.12912e-52	9.52116e-53
1	24.7907	GOTERM_BP_3	GO:0006996~organelle organization	274	41.0795	1.65792e-42	Q9ERQ8, Q9ES28, Q5RJI5, P97461, Q8CAQ8, Q9JMH9, Q922J3, Q8BKX1, Q9Z0P5, Q9Z0P4, Q8BUK6, O70492, P18760, O08788, O08553, O35129, Q6R891, Q9JM76, Q8C0P5, P61264, Q8R0S2, P43274, P47753, P47754, P61027, P43277, P48962, P47757, P63325, P49813, Q60598, Q8CC35, Q62417, Q62418, P46660, Q69ZX8, P59999, P59759, Q3TY60, O88447, Q5SRX1, Q6PGN3, Q8CJ19, Q8CIP4, Q91VR7, Q9DCD6, P46096, P60879, Q9WV55, Q91VR5,…	623	3620	17915	2.17656	1.61813e-39	8.09064e-40	6.82233e-40
1	24.7907	GOTERM_BP_3	GO:0030029~actin filament-based process	103	15.4423	8.93438e-39	Q9JMH9, Q8BKX1, Q9Z0P5, Q0GNC1, P18760, Q6R891, Q9JM76, Q8C0P5, Q8R0S2, P47753, P47754, Q91YR1, P47757, P49813, Q60598, Q60875, Q8CC35, Q62417, Q62418, Q80TV8, Q9R0Q6, Q69ZX8, Q9JKK7, P59999, P59759, P84096, Q9QXS6, Q9WTI7, Q8CJ19, Q8CC27, Q9ERG0, P15508, D3YZU1, P61161, Q99104, Q8VDD5, Q9JM52, Q8BRT1, Q60605, O88398, O54946, Q3UHD9, Q01063, Q9WUM3, Q9WUM4, Q5SXY1, Q9WV69, Q05144, Q811D0, Q2M3X8,…	623	656	17915	4.51505	8.71996e-36	2.61603e-36	2.20594e-36
1	24.7907	GOTERM_BP_3	GO:0022607~cellular component assembly	209	31.3343	1.07214e-38	Q810U3, Q9ES28, P97461, Q922J3, Q9QXZ0, Q8BKX1, Q9Z0P5, Q9Z0P4, O08788, Q6R891, Q9JM76, P61264, P43274, P47753, P47754, P43277, P47757, P63325, P49813, Q60598, Q8CC35, Q62417, Q62418, Q69ZX8, P59999, Q9JM63, P63330, Q91VR7, Q9DCD6, P46096, P28663, P60879, P15105, P63101, P61161, Q8BRT1, P28656, Q61548, Q9WV60, P15116, Q9WV69, Q05144, Q76MZ3, Q9DB05, Q8C2Q3, Q9DC28, Q811D0, P47962, P60521, Q91XU3,…	623	2418	17915	2.48553	1.04641e-35	2.61603e-36	2.20594e-36
1	24.7907	GOTERM_BP_3	GO:0051128~regulation of cellular component organization	195	29.2354	5.42341e-32	Q9ES28, Q810U4, Q922J3, Q9QXZ0, Q8BKX1, Q9Z0P5, Q9Z0P4, G3XA57, O70492, P18760, O08788, O08553, O35129, Q6R891, Q9JM76, P61264, P47753, P63328, P47754, P48962, P47757, P49813, Q60598, Q8CC35, Q62417, Q62418, Q69ZX8, P59999, Q3THE2, Q5SRX1, P63330, Q9QWI6, P46096, P28663, P60879, P46097, Q14BB9, P61161, Q99104, Q8BRT1, Q7TPW1, Q9DCT2, Q61301, P61979, Q61548, Q9WV60, P15116, Q9WV69, Q05144, Q9DB05,…	623	2399	17915	2.3374	5.29325e-29	8.82208e-30	7.43911e-30
1	24.7907	GOTERM_BP_3	GO:0007015~actin filament organization	65	9.74513	1.59093e-29	Q8BKX1, Q9Z0P5, Q9CPW4, P18760, Q99JY9, P63001, Q9CVB6, Q6R891, Q9JM76, Q4ACU6, P68134, P47753, P47754, Q91YR1, P47757, P49813, P26231, Q60598, Q60875, Q62417, Q8CC35, P97797, Q62418, P68033, Q80TV8, Q9D394, Q9R0Q6, Q9JKK7, P59999, P16546, Q9QUI0, Q9QXS6, P57780, Q9WTI7, Q8CJ19, O54931, P46735, Q7TPR4, Q9ERG0, P15508, Q62261, Q5EBJ4, D3YZU1, E9QA15, P61161, Q8VDD5, Q8BRT1, O88398, Q9D898, Q9JI91,…	623	336	17915	5.56292	1.55275e-26	1.55275e-27	1.30933e-27
1	24.7907	GOTERM_BP_3	GO:0070271~protein complex biogenesis	119	17.8411	2.0207e-23	Q922J3, Q8BKX1, Q9Z0P5, Q9R111, P10637, A2AHG0, O08788, P13595, O55131, O35643, Q9JM76, P61264, P63044, P43274, P47753, P47754, Q8BGH2, P43277, Q91YR1, P47757, Q923T9, P62874, P49813, O35526, Q60598, Q60875, Q62418, Q80TV8, Q9R0Q6, Q9JKK7, P59999, Q61166, Q06890, Q9QXS6, P39053, Q9JM63, P63330, Q9WTI7, Q6PFD5, P46096, P28663, P60879, Q62108, P15508, P15864, P15105, D3YZU1, P23927, P61161, Q8VDD5,…	623	1278	17915	2.67759	1.9722e-20	1.038e-21	8.75282e-22
1	24.7907	GOTERM_BP_3	GO:0032535~regulation of cellular component size	60	8.9955	1.03942e-22	Q9QXZ0, Q8BKX1, Q9Z0P5, P10637, Q9CPW4, Q0GNC1, P18760, Q99JY9, P14873, P63001, O08553, Q9CVB6, Q9JM76, Q4ACU6, P47753, P47754, Q91YR1, P47757, P49615, P49813, Q60598, Q62418, Q9D394, Q9R0Q6, Q9JKK7, P59999, P16546, Q9QUI0, Q9QXS6, Q9WTI7, Q9ERG0, Q8BYI9, Q63912, P15508, Q62261, P61161, Q8VDD5, Q9CZT8, Q61937, O88398, Q9D898, Q9JI91, Q9WV60, P45591, Q9QYB8, Q9ERR1, Q9WUM3, Q641P0, Q9WV69, H3BJD6,…	623	377	17915	4.57655	1.01448e-19	5.07239e-21	4.27723e-21
1	24.7907	GOTERM_BP_3	GO:0043254~regulation of protein complex assembly	59	8.84558	1.69624e-22	Q922J3, Q8BKX1, Q9Z0P5, Q9R111, P10637, Q9CPW4, O08788, Q62167, Q99JY9, P14873, P63001, P13595, O08599, Q9CVB6, Q9JM76, P61264, P47753, P47754, Q91YR1, P47757, P49813, O35526, Q60598, Q60875, Q62418, Q9R0Q6, Q9JKK7, P59999, P16546, Q61166, Q06890, Q9QUI0, Q9QXS6, Q02248, Q9WTI7, P28663, P15508, Q62261, P68040, P61161, Q8VDD5, Q7TQD2, O88398, Q9D898, P62908, Q60930, Q9WV60, Q9QYB8, Q9WUM3, Q641P0,…	623	368	17915	4.61034	1.65553e-19	7.88349e-21	6.64766e-21
1	24.7907	GOTERM_BP_3	GO:0043933~macromolecular complex subunit organization	163	24.4378	3.14875e-21	P97461, Q922J3, Q8BKX1, Q9WTX5, Q9Z0P5, Q9R111, P10637, P18760, A2AHG0, O08788, P13595, O55131, O35643, P62751, Q6R891, Q9JM76, P86048, P61264, P63044, P43274, P47753, P47754, Q8BGH2, P43277, P25444, P47911, Q91YR1, P47757, P63325, Q923T9, P62874, P49813, O35526, Q60598, Q60875, Q62418, Q80TV8, Q9R0Q6, P14206, Q9JKK7, P35922, P59999, Q61166, Q06890, P67778, Q9QXS6, P39053, Q9JM63, O88447, P63330,…	623	2229	17915	2.10284	3.07318e-18	1.33616e-19	1.1267e-19
1	24.7907	GOTERM_BP_3	GO:0022411~cellular component disassembly	58	8.69565	1.03334e-19	Q9ERQ8, Q9Z0P5, P18760, O08788, P14873, Q9QUP5, Q6R891, P47753, P47754, P62715, Q91YR1, P47757, P49813, Q60875, P31648, P56564, O08917, Q61768, Q62418, Q80TV8, O08638, Q9JKK7, P16546, Q3TY60, P14094, O88447, Q02248, Q8CJ19, Q8QZT2, P63017, Q91VR7, Q9DCD6, Q9ERG0, P28663, P15508, Q14BB9, Q62261, Q8VDD5, Q9QYR6, Q8BRT1, O88398, Q9CQJ8, Q9JI91, P45591, Q9QYB8, Q9ERR1, Q9WV69, Q76MZ3, Q8C008, Q9DB05,…	623	405	17915	4.11815	1.00854e-16	4.03415e-18	3.40174e-18
1	24.7907	GOTERM_BP_3	GO:0032970~regulation of actin filament-based process	51	7.64618	5.77182e-18	Q8BKX1, Q9Z0P5, Q9CPW4, P18760, Q99JY9, P63001, Q9CVB6, Q9JM76, Q4ACU6, P47753, P47754, Q91YR1, P47757, P49813, Q60598, Q8CC35, Q62418, Q80TV8, Q9R0Q6, Q9JKK7, P59999, P16546, Q9QUI0, Q9QXS6, Q9WTI7, Q9ERG0, P15508, Q62261, B1AWC9, D3YZU1, Q8C8R3, P61161, Q8VDD5, Q8BRT1, O88398, Q9D898, Q9JI91, P45591, Q9QYB8, Q01063, Q9WUM3, Q641P0, Q9WV69, H3BJD6, Q52KF3, P13020, P84078, P58771, Q811D0, O88342,…	623	345	17915	4.25089	5.63329e-15	1.81719e-16	1.53232e-16
1	24.7907	GOTERM_BP_3	GO:0051129~negative regulation of cellular component organization	73	10.9445	9.99902e-18	Q9Z0P5, P19253, O70492, P97427, Q62167, Q99JY9, P14873, O08599, F6SEU4, Q4ACU6, P61264, P47753, P63328, P47754, P01831, Q91YR1, P47757, P27546, Q8R1Q8, P49615, P49813, P03995, Q60875, Q62418, Q80TV8, Q9D394, Q9JKK7, P16546, Q61166, Q06890, Q9QUI0, Q9QXS6, P57780, Q5SRX1, Q02248, P63330, Q9QYI5, P63017, P51881, Q9ERG0, Q8BYI9, Q62108, P15508, Q14BB9, Q62261, Q68FD5, Q80U23, Q8VEK3, P68040, P84091,…	623	675	17915	3.10991	9.75904e-15	3.0497e-16	2.57162e-16
1	24.7907	GOTERM_BP_3	GO:0090066~regulation of anatomical structure size	62	9.29535	2.90196e-16	Q9QXZ0, Q8BKX1, Q9Z0P5, P10637, Q9CPW4, Q0GNC1, P18760, Q99JY9, P14873, P63001, O08553, Q9CVB6, Q9JM76, Q4ACU6, P47753, P47754, Q91YR1, P47757, P49615, P49813, Q60598, P23242, Q62418, Q9D394, Q9R0Q6, Q9JKK7, P59999, P16546, Q9QUI0, Q9QXS6, Q9WTI7, Q9ERG0, Q8BYI9, Q63912, P15508, Q62261, P61161, Q8VDD5, Q9CZT8, Q61937, P62737, O88398, Q9D898, Q9JI91, Q9WV60, P45591, Q9QYB8, Q9ERR1, Q9WUM3, Q641P0,…	623	536	17915	3.32626	3.25073e-13	7.86754e-15	6.63421e-15
1	24.7907	GOTERM_BP_3	GO:0051130~positive regulation of cellular component organization	100	14.9925	6.49094e-15	Q9ES28, Q922J3, Q60865, Q9QXZ0, Q8BKX1, Q9Z0P5, Q9R111, Q9Z0P4, P10637, G3XA57, O70492, P18760, O08788, O35129, O55131, P63168, Q6R891, Q9JM76, Q80Z24, Q9ESJ4, Q60598, Q8CC35, Q62417, Q80TV8, Q9R0Q6, Q69ZX8, P35922, P59999, Q06890, P84096, Q9QXS6, Q9WTI7, P46096, P46097, D3YZU1, O35668, P61161, Q99104, Q8BRT1, Q61937, O88398, P61979, Q9WV60, Q9WUM3, Q9WUM4, Q8VD37, Q9WV69, Q05144, Q9D8E6, Q811D0,…	623	1253	17915	2.29497	6.28475e-12	1.58379e-13	1.33551e-13
1	24.7907	GOTERM_BP_3	GO:0044089~positive regulation of cellular component biogenesis	45	6.74663	3.80679e-10	Q922J3, Q8BKX1, Q9R111, Q9Z0P5, P10637, Q9Z0P4, O70172, Q9CPW4, P68040, O08788, Q99JY9, P14873, P63001, O35668, O55131, P63168, P61161, Q9CVB6, Q9JM76, Q7TQD2, Q8BRT1, Q80XI4, Q9D898, P62908, Q60598, Q8CC35, O08917, Q9WV60, Q9WUM3, Q80TV8, Q9R0Q6, Q641P0, P59999, P35922, Q06890, Q05144, Q52KF3, Q9QUI0, P13020, P84078, P58771, Q811D0, Q02248, Q9WTI7, Q91XU3	623	443	17915	2.92104	3.71543e-07	6.75532e-09	5.69634e-09
1	24.7907	GOTERM_BP_3	GO:0031334~positive regulation of protein complex assembly	29	4.34783	4.74777e-10	Q922J3, Q8BKX1, Q9R111, P10637, Q9CPW4, P68040, O08788, Q99JY9, P14873, P63001, P61161, Q9CVB6, Q9JM76, Q7TQD2, Q9D898, P62908, Q60598, Q9WV60, Q9WUM3, Q9R0Q6, Q641P0, P59999, Q52KF3, Q9QUI0, P13020, P84078, Q811D0, Q02248, Q9WTI7	623	203	17915	4.108	4.63382e-07	8.27469e-09	6.97753e-09
2	15.886	GOTERM_BP_3	GO:0006810~transport	295	44.2279	1.26017e-37	Q9ERQ8, Q810U3, Q9ES28, Q5RJI5, Q9JMH9, Q922J3, Q9CR68, Q9QXZ0, Q9Z0P4, G3XA57, Q9CR62, Q8BUK6, Q9CR61, O70492, P18760, P17427, O08788, P17426, O08553, O35129, Q8R0S4, P61264, P63328, P61027, P48962, P56480, Q60598, Q62417, Q62418, Q69ZX8, Q99MI1, Q9JM63, O88447, Q5SRX1, P63330, O88448, Q9QWI6, Q8CJ19, Q9DB20, Q8CC27, Q9DCD6, P46096, P28663, P60879, Q9WV55, Q91V14, P46097, Q91WD5, Q9CPQ3, P15105,…	623	4325	17915	1.96139	1.22993e-34	2.45986e-35	2.07425e-35
2	15.886	GOTERM_BP_3	GO:0051649~establishment of localization in cell	159	23.8381	1.48188e-31	Q810U3, Q5RJI5, Q922J3, Q9QXZ0, Q9Z0P4, P10637, P38647, G3XA57, O70492, Q8BUK6, P18760, P17427, O08788, P17426, O35129, O08553, P63168, O35643, P61264, P63044, P63328, P61027, Q8BGH2, Q8K596, O35526, Q60598, Q60875, Q80TV8, Q69ZX8, P14206, P35922, Q99MI1, P62761, Q9QXS6, P39053, Q9JM63, O88447, Q5SRX1, P63330, O88448, Q9WTI7, Q9JHU4, P60469, Q9DB20, P46096, P28663, P60879, Q9WV55, P46097, Q8CBY8,…	623	1722	17915	2.65517	1.44632e-28	2.06617e-29	1.74227e-29
2	15.886	GOTERM_BP_3	GO:1902580~single-organism cellular localization	113	16.9415	7.75669e-31	Q810U3, Q922J3, Q9QXZ0, Q9Z0P4, P10637, G3XA57, P18760, O08788, O35129, O08553, Q6R891, O88735, P61264, P63044, P63328, P61027, Q8BGH2, O35526, Q60875, Q62417, Q80TV8, P14206, P35922, P84096, P39053, O88447, P63330, O88448, Q9WTI7, Q9JHU4, Q9DB20, Q8CC27, P46096, P28663, P60879, Q62108, P46097, Q9CPQ3, O35668, P63101, P61161, Q99104, Q8VDD5, Q8BRT1, O88952, Q61937, Q8JZS0, Q9WV60, Q91XM9, O35382,…	623	960	17915	3.38482	7.57053e-28	9.46316e-29	7.97969e-29
2	15.886	GOTERM_BP_3	GO:0061024~membrane organization	101	15.1424	2.53666e-27	Q810U3, Q810U4, Q8CAQ8, Q9JMH9, Q922J3, Q9QXZ0, Q8BKX1, Q9Z0P4, G3XA57, O70492, O08788, Q6R891, O88735, P61264, P63044, P61027, Q8BGH2, P48962, O35526, Q62417, Q06890, P84096, Q9QXS6, P39053, Q9WTI7, P04370, P51881, Q8CC27, P46096, P28663, P60879, Q9WV55, Q62108, P46097, P15508, Q9CPQ3, Q99104, Q8VDD5, Q8BRT1, O88952, Q8JZS0, Q9WV60, Q91XM9, O35382, P11798, Q8VD37, P15116, Q9WV69, Q9DB05, P16330,…	623	861	17915	3.37324	2.47578e-24	1.90444e-25	1.6059e-25
2	15.886	GOTERM_BP_3	GO:0070727~cellular macromolecule localization	133	19.94	5.06423e-24	Q810U3, Q922J3, Q9QXZ0, Q9WTX5, Q9Z0P5, Q9Z0P4, P38647, G3XA57, O70492, Q8BUK6, P18760, P17427, O08788, P17426, O35129, O35643, Q6R891, O88735, P61264, P63044, P63328, P61027, Q8BGH2, Q91YR1, O35526, Q60598, Q62417, Q69ZX8, Q9JLM8, Q61166, P84096, Q9QXS6, O88447, Q5SRX1, Q6PGN3, P63330, Q9WTI7, Q8CC27, Q91VR5, P28663, Q9WV55, Q62108, Q9CPQ3, P57746, Q8R361, P63101, Q99104, P68510, Q8BRT1, O88952,…	623	1512	17915	2.52946	4.94269e-21	3.08918e-22	2.60491e-22
2	15.886	GOTERM_BP_3	GO:0008104~protein localization	176	26.3868	6.20273e-24	Q810U3, Q810U4, P09405, Q9JMH9, Q922J3, Q9QXZ0, Q9WTX5, Q9R1R2, Q9Z0P5, Q9Z0P4, P38647, G3XA57, O70492, Q8BUK6, P18760, P17427, O08788, P17426, O35129, P63168, O88737, O35643, Q6R891, O88735, P61264, P63044, P63328, P61027, Q8BGH2, Q91YR1, O35526, Q60598, Q62417, Q69ZX8, Q9JLM8, Q61166, Q06890, P84096, Q99MI1, P62761, Q9QXS6, O88447, Q5SRX1, Q6PGN3, P63330, Q9WTI7, Q9QWI6, Q8CC27, Q9DCD6, Q91VR5,…	623	2367	17915	2.13817	6.05387e-21	3.5611e-22	3.00285e-22
2	15.886	GOTERM_BP_3	GO:0044802~single-organism membrane organization	86	12.8936	1.49594e-23	Q810U3, Q810U4, Q8CAQ8, Q922J3, Q9QXZ0, Q8BKX1, Q61879, Q9Z0P4, G3XA57, Q62442, O08788, Q99JY9, P63001, O08599, F6SEU4, Q9CVB6, Q6R891, O88735, Q9CRB9, Q4ACU6, P61264, P63044, P61027, Q8BGH2, P48962, P49615, O35526, Q62417, P46460, O08917, Q61768, P70175, Q06890, P84096, Q8R570, Q9QXS6, P39053, P14094, P47708, P63011, Q9WTI7, P63017, Q91VN4, P51881, Q8CC27, P46096, P60879, Q62108, Q9WV92, P46097,…	623	724	17915	3.41577	1.46004e-20	8.11134e-22	6.83979e-22
2	15.886	GOTERM_BP_3	GO:0046907~intracellular transport	113	16.9415	9.37386e-20	Q810U3, Q922J3, Q9QXZ0, Q9Z0P4, P10637, P38647, O70492, Q8BUK6, P18760, P17427, O08788, P17426, O35129, O35643, P61264, P63044, P63328, P61027, Q8BGH2, O35526, Q60598, Q69ZX8, P14206, P35922, Q99MI1, Q9QXS6, O88447, Q5SRX1, P63330, O88448, Q9WTI7, Q9DB20, P28663, Q9WV55, Q9CPQ3, Q9DBR7, O35668, P63101, P23927, P61161, Q99104, P68510, Q61937, P62259, Q9WV60, P68254, O35382, O08579, Q9WV69, Q05144,…	623	1304	17915	2.49189	9.14889e-17	3.81204e-18	3.21445e-18
2	15.886	GOTERM_BP_3	GO:0044765~single-organism transport	199	29.8351	2.70693e-19	Q9ERQ8, Q810U3, Q9ES28, Q5RJI5, Q9JMH9, Q922J3, Q9QXZ0, Q9Z0P4, G3XA57, O70492, P18760, O08788, O08553, O35129, Q8R0S4, P61264, P63328, P61027, P48962, P56480, Q62417, Q9JM63, O88447, P63330, O88448, Q9QWI6, Q8CJ19, Q9DB20, Q8CC27, P46096, P28663, P60879, Q91V14, P46097, Q9CPQ3, P15105, Q91YH6, Q8R361, P63101, Q99104, Q9JM52, Q8BRT1, Q9CZT8, P62814, Q925N0, P62259, Q91VR2, P61979, Q61548, Q9WV60,…	623	3128	17915	1.82943	2.64196e-16	9.78505e-18	8.25112e-18
2	15.886	GOTERM_BP_3	GO:0051049~regulation of transport	134	20.09	2.73846e-17	Q9ERQ8, Q9ES28, P09405, Q9JMH9, P10637, O70492, O08788, P13595, O08553, Q8R0S4, P61264, P63044, P63328, P48962, O35526, Q62417, Q80TV8, Q69ZX8, P35922, P62761, Q9QXS6, P39053, Q9JM63, P63330, Q9WTI7, Q9QWI6, P51881, Q8CC27, P46096, P28663, P60879, Q62108, P46097, P15105, D3YZU1, Q9DBR7, Q8R361, O35668, P23927, Q99104, P68510, Q9JM52, Q9CZT8, Q8BRT1, P62259, Q91WK0, P61979, Q9WV60, Q61548, Q01063,…	623	1828	17915	2.10794	2.67274e-14	7.90284e-16	6.66397e-16
2	15.886	GOTERM_BP_3	GO:0045184~establishment of protein localization	132	19.7901	4.57407e-15	Q810U3, P09405, Q9JMH9, Q922J3, Q9QXZ0, Q9R1R2, Q9Z0P4, P38647, G3XA57, O70492, Q8BUK6, P18760, P17427, O08788, P17426, O35129, P63168, O35643, Q6R891, P61264, P63044, P63328, P61027, Q8BGH2, O35526, Q60598, Q62417, Q69ZX8, Q06890, P84096, Q99MI1, P62761, O88447, Q5SRX1, P63330, Q9WTI7, Q9QWI6, Q8CC27, Q9DCD6, P28663, P60879, Q62108, Q9CPQ3, P15105, Q8R361, O35668, P63101, Q99104, Q8VDD5, P68510,…	623	1894	17915	2.00412	4.44267e-12	1.14469e-13	9.65247e-14
2	15.886	GOTERM_BP_3	GO:0060341~regulation of cellular localization	78	11.6942	2.08854e-14	P97300, P10637, G3XA57, O70492, O08788, Q99JY9, P14873, O08599, Q9CVB6, Q6R891, Q4ACU6, P61264, P63087, P63044, P63328, P01831, P62835, P05132, P49615, O35526, Q62417, Q61768, Q9D394, Q69ZX8, Q9JLM8, P35922, Q9JMK2, P84096, P62761, Q9QXS6, P39053, P63011, Q02248, Q6PGN3, P63330, Q9WTI7, P08414, Q61699, Q6PHZ2, P28663, Q62261, Q68FD5, Q6PCP5, P68040, P84091, Q9DBR7, Q8R361, O35668, P23927, Q8C8R3,…	623	864	17915	2.59603	2.03713e-11	4.96128e-13	4.18354e-13
2	15.886	GOTERM_BP_3	GO:0010256~endomembrane system organization	53	7.94603	1.80029e-12	Q810U3, Q9ES28, Q9JMH9, Q922J3, Q9QXZ0, Q8BKX1, Q61879, Q9Z0P4, G3XA57, Q8BUK6, O08788, Q9QY76, P63001, O08599, Q6R891, O88735, P63044, P61027, Q62417, P46460, O08917, Q61768, Q80TV8, Q06890, P84096, P39053, P14094, Q8CC27, Q9WV92, P15508, Q62261, Q68FD5, P68040, P84091, P63024, P63101, Q8C8R3, Q99104, Q02357, Q9D8B3, Q8BRT1, G5E8K5, P53994, Q9JI91, E9PX29, P54285, Q9ERR1, Q8VD37, P15116, Q6DFV3,…	623	502	17915	3.03599	1.75713e-09	3.73847e-11	3.15242e-11
2	15.886	GOTERM_BP_3	GO:0051050~positive regulation of transport	74	11.0945	1.56136e-09	Q9ES28, P09405, Q9JMH9, O08788, Q8R191, Q99JY9, O08553, O08599, Q9CVB6, Q4ACU6, P61264, P63044, P63328, P01831, P62835, P05132, P48962, P49615, O35526, Q9Z2Y3, Q9Z2Q6, P23242, Q62417, P31648, O08917, Q61768, P97797, Q80TV8, P59279, Q9D394, Q69ZX8, P35922, P62761, P57780, P39053, P14094, P63011, Q9WTI7, P08414, P63017, Q8CC27, P46096, P60879, Q62261, Q6PCP5, P68040, P15105, O08532, O35668, Q8C8R3,…	623	1005	17915	2.11736	1.52389e-06	2.53981e-08	2.14167e-08
2	15.886	GOTERM_BP_3	GO:0032880~regulation of protein localization	66	9.89505	7.8332e-07	P09405, Q9JMH9, P97300, G3XA57, O70492, O08788, Q99JY9, O08599, Q9CVB6, Q6R891, Q4ACU6, P63044, P63328, P05132, P49615, O35526, P23242, Q62417, Q61768, Q9D394, Q69ZX8, Q9JLM8, Q9JMK2, P84096, P62761, Q9QXS6, Q02248, Q6PGN3, P63330, Q9WTI7, Q9QWI6, P08414, Q61699, P60879, Q62261, Q68FD5, Q6PCP5, P68040, P15105, P84091, Q8R361, Q99104, Q3UHJ0, G5E8K5, Q61937, O54946, Q91WK0, Q9JI91, P61979, Q61548,…	623	1000	17915	1.8979	0.000764229	9.92884e-06	8.37237e-06
2	15.886	GOTERM_BP_3	GO:1903829~positive regulation of cellular protein localization	31	4.64768	6.2738e-06	P97300, Q62261, G3XA57, Q6PCP5, P68040, O08788, Q99JY9, Q99104, Q9CVB6, Q6R891, P63044, G5E8K5, P63328, Q61937, P05132, P49615, P61979, Q62417, Q61768, Q9WV60, Q9D394, Q69ZX8, O08579, Q05144, P84096, P84075, Q811D0, Q9WTI7, Q9D0E1, P08414, P41105	623	353	17915	2.52532	0.00610454	7.2038e-05	6.07452e-05
2	15.886	GOTERM_BP_3	GO:1904951~positive regulation of establishment of protein localization	33	4.94753	0.00139607	Q9JMH9, P09405, Q62261, Q6PCP5, P68040, O08788, P15105, Q99JY9, Q9CVB6, Q6R891, P63044, G5E8K5, P63328, P05132, P49615, Q91WK0, P23242, Q62417, Q61768, Q9WV60, Q9D394, Q69ZX8, O08579, Q05144, P84096, P62761, P84075, P84078, Q811D0, Q9WTI7, Q9D0E1, P08414, P41105	623	522	17915	1.81791	0.744239	0.0107288	0.00904694
2	15.886	GOTERM_BP_3	GO:0032388~positive regulation of intracellular transport	21	3.14843	0.00345806	Q61768, Q9WV60, Q9D394, Q69ZX8, Q6PCP5, P35922, O08788, O08579, Q05144, Q99JY9, P84075, P84078, Q9CVB6, P63044, Q9WTI7, P63328, G5E8K5, P05132, P08414, P41105, P49615	623	295	17915	2.04704	0.965984	0.024281	0.0204747
2	15.886	GOTERM_BP_3	GO:0090316~positive regulation of intracellular protein transport	19	2.84858	0.00386818	Q61768, Q9WV60, Q9D394, Q69ZX8, Q6PCP5, O08788, O08579, Q05144, Q99JY9, P84075, Q9CVB6, P63044, Q9WTI7, P63328, G5E8K5, P05132, P08414, P41105, P49615	623	257	17915	2.12593	0.977238	0.0260369	0.0219553
2	15.886	GOTERM_BP_3	GO:0051222~positive regulation of protein transport	29	4.34783	0.00644846	Q9JMH9, P09405, Q62261, Q6PCP5, P68040, O08788, P15105, Q99JY9, Q9CVB6, P63044, G5E8K5, P63328, P05132, P49615, Q91WK0, P23242, Q61768, Q9WV60, Q9D394, Q69ZX8, O08579, Q05144, P62761, P84075, P84078, Q9WTI7, Q9D0E1, P08414, P41105	623	487	17915	1.71237	0.998189	0.0403442	0.0340198
3	12.2055	GOTERM_BP_3	GO:0051128~regulation of cellular component organization	195	29.2354	5.42341e-32	Q9ES28, Q810U4, Q922J3, Q9QXZ0, Q8BKX1, Q9Z0P5, Q9Z0P4, G3XA57, O70492, P18760, O08788, O08553, O35129, Q6R891, Q9JM76, P61264, P47753, P63328, P47754, P48962, P47757, P49813, Q60598, Q8CC35, Q62417, Q62418, Q69ZX8, P59999, Q3THE2, Q5SRX1, P63330, Q9QWI6, P46096, P28663, P60879, P46097, Q14BB9, P61161, Q99104, Q8BRT1, Q7TPW1, Q9DCT2, Q61301, P61979, Q61548, Q9WV60, P15116, Q9WV69, Q05144, Q9DB05,…	623	2399	17915	2.3374	5.29325e-29	8.82208e-30	7.43911e-30
3	12.2055	GOTERM_BP_3	GO:0030030~cell projection organization	139	20.8396	1.03162e-30	Q810U3, Q9ES28, Q810U4, Q5RJI5, Q922J3, Q60865, Q9QXZ0, Q8BKX1, Q9Z0P5, Q9Z0P4, P10637, O35098, O70492, P18760, P51863, P13595, O08553, O55131, P63168, Q6R891, P61264, Q80Z24, P63328, P61027, O35927, P47757, Q9ESJ4, Q60598, Q62418, Q69ZX8, Q9JLM8, P35922, P59759, Q8K4G5, Q06890, P84096, Q9QXS6, Q9QWI6, Q8CIP4, Q9ERG0, P46096, Q91V14, P60879, Q8BYI9, Q9WV55, Q62108, P55288, P46097, D3YZU1, P57746,…	623	1392	17915	2.87147	1.00686e-27	1.11873e-28	9.43357e-29
3	12.2055	GOTERM_BP_3	GO:0032989~cellular component morphogenesis	135	20.2399	8.29141e-29	Q810U3, Q9ES28, Q810U4, Q5RJI5, Q60865, Q9QXZ0, Q8BKX1, Q9Z0P5, Q9Z0P4, P10637, O35098, P18760, P51863, P13595, O08553, O55131, P63168, O88735, P63328, P61027, O35927, P47757, P49813, Q60598, Q60875, Q62418, Q80TV8, Q69ZX8, Q9JLM8, Q9JKK7, Q3THE2, Q8K4G5, Q06890, Q9QXS6, P63330, Q9QWI6, P46096, Q8BYI9, Q62108, P55288, P46097, D3YZU1, P57746, O35668, P61161, Q8VDD5, P68510, Q9JM52, Q8BRT1, O88398,…	623	1382	17915	2.80902	8.09241e-26	7.35674e-27	6.20348e-27
3	12.2055	GOTERM_BP_3	GO:0048468~cell development	177	26.5367	2.7235e-26	Q810U3, Q9ES28, Q810U4, Q5RJI5, Q922J3, Q60865, Q9QXZ0, Q8BKX1, Q9Z0P5, Q9Z0P4, P10637, O35098, O70492, Q8BUK6, P18760, P13595, O08553, O55131, Q6R891, O88735, Q8R0S4, P61264, Q80Z24, P63328, P61027, P48962, O35927, P47757, Q9ESJ4, P62754, P49813, Q60598, Q60875, Q62418, Q80TV8, Q9JLM8, Q9JKK7, P39447, P35922, P59759, Q8K4G5, Q06890, Q9QXS6, Q9JM63, Q6PGN3, P63330, Q9QWI6, P46096, Q91V14, P60879,…	623	2278	17915	2.23434	2.65814e-23	1.77209e-24	1.49429e-24
3	12.2055	GOTERM_BP_3	GO:0016358~dendrite development	44	6.5967	3.50207e-19	Q922J3, Q91V14, Q62108, Q60865, Q8BKX1, Q9Z0P4, P18760, Q7TSJ2, Q8R071, P35438, D3YZU1, Q68FF6, Q99JY9, P14873, P63001, O55131, P61161, F6SEU4, P68510, Q6R891, Q4ACU6, Q9JM52, P63328, F8VPU2, Q8C0T5, O35927, P20357, P49615, Q61301, Q91Z67, P61979, P28652, Q9WV60, O08919, Q64331, P11798, Q9JLM8, P35922, H3BJD6, Q52KF3, Q9QXS6, P84078, Q9QWI6, O55106	623	239	17915	5.294	3.41802e-16	1.22072e-17	1.02936e-17
3	12.2055	GOTERM_BP_3	GO:0060996~dendritic spine development	26	3.89805	3.46065e-16	Q91V14, Q62108, Q60865, Q8BKX1, Q9Z0P4, P18760, Q8R071, D3YZU1, Q68FF6, Q99JY9, P63001, O55131, P61161, Q4ACU6, Q8C0T5, O35927, P49615, Q91Z67, P61979, P28652, P35922, H3BJD6, Q52KF3, Q9QXS6, P84078, Q9QWI6	623	91	17915	8.21601	3.25073e-13	9.12864e-15	7.69761e-15
3	12.2055	GOTERM_BP_3	GO:0009653~anatomical structure morphogenesis	171	25.6372	3.6804e-15	Q810U3, Q9ES28, Q810U4, Q5RJI5, P09405, Q60865, Q9QXZ0, Q8BKX1, Q9Z0P5, Q9Z0P4, P10637, O35098, Q0GNC1, P18760, P62082, P51863, P68181, O35129, P13595, O08553, O55131, P63168, O88735, P63328, P61027, O35927, P47757, P56480, P62754, P49813, Q60598, Q9JKC6, Q60875, Q62418, Q80TV8, Q69ZX8, Q9JLM8, Q9JKK7, P39447, Q3THE2, P59759, Q8K4G5, Q06890, Q9QXS6, P63330, Q9QWI6, P46096, Q8BYI9, Q62108, P55288,…	623	2744	17915	1.79201	3.57581e-12	9.4528e-14	7.97096e-14
3	12.2055	GOTERM_BP_3	GO:0051130~positive regulation of cellular component organization	100	14.9925	6.49094e-15	Q9ES28, Q922J3, Q60865, Q9QXZ0, Q8BKX1, Q9Z0P5, Q9R111, Q9Z0P4, P10637, G3XA57, O70492, P18760, O08788, O35129, O55131, P63168, Q6R891, Q9JM76, Q80Z24, Q9ESJ4, Q60598, Q8CC35, Q62417, Q80TV8, Q9R0Q6, Q69ZX8, P35922, P59999, Q06890, P84096, Q9QXS6, Q9WTI7, P46096, P46097, D3YZU1, O35668, P61161, Q99104, Q8BRT1, Q61937, O88398, P61979, Q9WV60, Q9WUM3, Q9WUM4, Q8VD37, Q9WV69, Q05144, Q9D8E6, Q811D0,…	623	1253	17915	2.29497	6.28475e-12	1.58379e-13	1.33551e-13
3	12.2055	GOTERM_BP_3	GO:0048731~system development	246	36.8816	2.13498e-14	Q810U3, Q9ES28, Q810U4, Q5RJI5, Q922J3, Q9QXZ0, Q8BKX1, Q9Z0P5, Q9Z0P4, Q8BUK6, O70492, P18760, P17427, O08553, O35129, Q6R891, Q8R0S4, P61264, P63328, P61027, P62911, O35927, P48962, P47757, P56480, P49813, Q60598, Q9JKC6, Q62418, P46660, P59759, Q9JM63, Q6PGN3, P63330, P04370, Q9QWI6, Q8CIP4, P46096, P60879, Q9WV55, Q91V14, Q61656, P55288, P46097, Q91YH6, P61161, Q99104, Q9JM52, Q7TPW1, P62137,…	623	4610	17915	1.53449	2.08047e-11	4.96128e-13	4.18354e-13
3	12.2055	GOTERM_BP_3	GO:0048869~cellular developmental process	237	35.5322	1.82265e-13	Q810U3, Q9ES28, Q810U4, Q5RJI5, Q922J3, Q9QXZ0, Q8BKX1, Q9Z0P5, Q9Z0P4, Q8BUK6, O70492, P18760, P17427, O08553, Q6R891, Q8R0S4, P61264, P63328, P61027, O35927, P48962, P47757, P56480, P49813, P97351, Q60598, Q9JKC6, Q62418, P46660, Q69ZX8, P39447, Q3THE2, P59759, Q9JM63, Q6PGN3, P63330, Q9QWI6, P46096, P60879, Q9WV55, Q91V14, Q61656, P55288, P46097, P61161, Q99104, Q9JM52, Q8BRT1, Q7TPW1, P62259,…	623	4465	17915	1.52636	1.77923e-10	4.04297e-12	3.40919e-12
3	12.2055	GOTERM_BP_3	GO:0007275~multicellular organism development	264	39.5802	4.51233e-13	Q810U3, Q9ES28, Q810U4, Q5RJI5, Q922J3, Q9QXZ0, Q8BKX1, Q9Z0P5, Q9Z0P4, Q8BUK6, O70492, P18760, P17427, O08553, O35129, Q6R891, Q8R0S4, P61264, P63328, P61027, P62911, O35927, P48962, P47757, P56480, P49813, Q60598, Q9JKC6, Q62418, P46660, P39447, P59759, Q9JM63, Q6PGN3, P63330, P04370, Q9QWI6, Q8CIP4, P46096, P60879, Q9WV55, Q91VR5, Q91V14, Q61656, P55288, P46097, Q91YH6, P61161, Q99104, Q9JM52,…	623	5195	17915	1.46133	4.40366e-10	9.78674e-12	8.25255e-12
3	12.2055	GOTERM_BP_3	GO:0022603~regulation of anatomical structure morphogenesis	83	12.4438	1.48957e-12	Q9ES28, Q9QXZ0, Q60865, Q8BKX1, Q61879, Q9Z0P5, Q9Z0P4, P10637, Q0GNC1, P18760, Q8R071, Q99JY9, P14873, P63001, O35129, O08553, P63168, O55131, F6SEU4, Q9CVB6, Q4ACU6, P63328, Q8C0T5, P01831, P62835, P47757, P27546, P20357, P49615, Q9QYH6, Q60598, P23242, P28652, O08917, O08919, Q80TV8, Q9D394, Q9JMK2, Q3THE2, Q9QUI0, Q9QXS6, Q05512, P57780, Q02248, P63330, Q9QWI6, P46096, Q8BYI9, Q9WV92, Q63912,…	623	1033	17915	2.3105	1.45384e-09	3.16049e-11	2.66504e-11
3	12.2055	GOTERM_BP_3	GO:0060284~regulation of cell development	81	12.1439	2.62897e-12	Q9ES28, Q810U4, Q922J3, Q9QXZ0, Q60865, Q8BKX1, P97300, Q9Z0P5, Q9Z0P4, P10637, O70492, Q8BUK6, P18760, P97427, Q8R071, Q99JY9, P14873, P63001, O08553, F6SEU4, Q9CVB6, Q4ACU6, P61264, Q80Z24, P63328, Q8C0T5, P01831, P62835, P48962, P61982, Q9ESJ4, P20357, Q9ESN9, P49615, Q9Z0U1, Q91Z67, P26231, Q60598, P03995, Q60875, P28652, O08919, Q80TV8, Q9D394, P35922, Q9QUI0, Q9QXS6, Q05512, P57780, Q02248,…	623	1006	17915	2.31535	2.56591e-09	5.34558e-11	4.50759e-11
3	12.2055	GOTERM_BP_3	GO:0006928~movement of cell or subcellular component	114	17.0915	1.79457e-11	Q810U3, Q9ES28, Q810U4, Q9JMH9, Q9QXZ0, P10637, O35098, P18760, O08788, P13595, O08553, P63168, Q6R891, P56480, Q60598, Q9JKC6, Q80TV8, Q9JLM8, P59759, Q8K4G5, P84096, Q9QXS6, O88447, O88448, Q9WTI7, Q9QWI6, Q9JHU4, Q8CC27, Q8BYI9, O35668, P61161, Q99104, Q8VDD5, Q9JM52, Q8BRT1, Q60605, Q7TPW1, P62259, Q61301, Q9WV60, Q01063, Q9WUM3, Q9WUM4, P15116, Q9WV69, Q05144, Q6DFV3, P33175, P08553, Q8BP67,…	623	1724	17915	1.9015	1.75149e-08	3.57449e-10	3.01414e-10
3	12.2055	GOTERM_BP_3	GO:0010720~positive regulation of cell development	47	7.04648	3.48674e-07	Q9ES28, Q922J3, P46096, Q9QXZ0, Q60865, Q8BKX1, P97300, P46097, Q9Z0P5, P10637, Q9Z0P4, O70492, Q8R071, D3YZU1, Q99JY9, P14873, P63001, O35668, P61161, Q9CVB6, Q4ACU6, Q80Z24, P62835, P48962, Q9ESJ4, Q9ESN9, O88398, P03995, P61979, P28652, Q9WV60, O08919, Q9ERR1, Q9D394, P35922, Q9WV69, P12960, H3BJD6, Q9QUI0, Q9QXS6, P84078, Q05512, Q9D8E6, Q9DC28, Q02248, P08551, O35658	623	595	17915	2.27148	0.000340248	4.66173e-06	3.93095e-06
3	12.2055	GOTERM_BP_3	GO:0051962~positive regulation of nervous system development	42	6.29685	5.67764e-06	Q922J3, P46096, Q9QXZ0, Q60865, Q8BKX1, P97300, P46097, Q9Z0P5, P10637, Q9Z0P4, O70492, Q8R071, D3YZU1, Q99JY9, P14873, P63001, O35668, P61161, Q4ACU6, Q80Z24, P62835, Q9ESJ4, Q9ESN9, O88398, P03995, P61979, P28652, Q9WV60, O08919, Q9ERR1, Q9D394, P35922, P12960, H3BJD6, Q9QUI0, Q9QXS6, P84078, Q05512, Q9D8E6, Q9DC28, Q02248, P08551	623	559	17915	2.16056	0.00552607	6.67636e-05	5.62976e-05
3	12.2055	GOTERM_BP_3	GO:2000026~regulation of multicellular organismal development	98	14.6927	4.78393e-05	Q810U4, Q922J3, Q60865, Q9QXZ0, Q8BKX1, Q9Z0P5, Q9Z0P4, P10637, P38647, O70492, Q8BUK6, P18760, P17427, P68181, O35129, P13595, O08553, O55131, P61264, Q80Z24, P63328, P48962, Q9ESJ4, Q60598, Q9JKC6, Q60875, Q80TV8, P35922, P59759, Q9QXS6, P63330, Q9QWI6, P46096, P60879, Q61656, Q8BYI9, P46097, D3YZU1, O35668, P61161, P68510, Q8BRT1, O88398, P61979, Q3UHD9, Q9WV60, P15116, P68404, Q9D8E6, Q9DC28,…	623	1888	17915	1.49263	0.045619	0.000491486	0.000414439
3	12.2055	GOTERM_BP_3	GO:0045595~regulation of cell differentiation	92	13.7931	0.000155181	Q9ES28, Q810U4, Q922J3, Q9QXZ0, Q60865, Q8BKX1, P97300, Q9Z0P5, Q9Z0P4, P10637, P38647, O70492, Q8BUK6, P18760, P97427, Q8R071, P17427, Q99JY9, P14873, P63001, O08553, F6SEU4, Q9CVB6, Q4ACU6, P61264, Q80Z24, P63328, Q8C0T5, P01831, P62835, P05132, P48962, P61982, Q9ESJ4, P20357, Q9ESN9, P49615, Q9Z0U1, Q91Z67, P26231, Q60598, P03995, P23242, Q60875, P28652, O08917, O08919, Q80TV8, Q9D394, P35922,…	623	1802	17915	1.46812	0.140555	0.00145631	0.00122802
3	12.2055	GOTERM_BP_3	GO:0051094~positive regulation of developmental process	66	9.89505	0.000723425	Q9ES28, Q922J3, Q9QXZ0, Q60865, Q8BKX1, P97300, Q9Z0P5, Q9Z0P4, P10637, O70492, Q8R071, Q99JY9, P14873, P63001, P13595, P63168, O55131, Q9CVB6, Q4ACU6, Q80Z24, P62835, P48962, Q9ESJ4, Q9ESN9, Q9QYH6, P03995, P23242, P28652, O08917, O08919, Q80TV8, Q9D394, P35922, P59759, Q9QUI0, Q9QXS6, Q05512, Q02248, P46096, P46097, Q6PCP5, P68040, D3YZU1, O35668, P61161, Q8BRT1, O88398, P61979, E9PX29, Q3UHD9,…	623	1252	17915	1.51589	0.506542	0.00608675	0.00513258
3	12.2055	GOTERM_BP_3	GO:0045597~positive regulation of cell differentiation	50	7.49625	0.00664229	Q9ES28, Q922J3, Q9QXZ0, Q60865, Q8BKX1, P97300, Q9Z0P5, Q9Z0P4, P10637, O70492, Q8R071, Q99JY9, P14873, P63001, Q9CVB6, Q4ACU6, Q80Z24, P62835, P48962, Q9ESJ4, Q9ESN9, P03995, P23242, P28652, O08917, O08919, Q9D394, P35922, Q06890, Q9QUI0, Q9QXS6, Q05512, Q02248, P46096, P46097, D3YZU1, O35668, P61161, O88398, P61979, Q9WV60, Q9ERR1, Q9WV69, P12960, H3BJD6, P84078, Q9D8E6, Q9DC28, P08551, O35658	623	981	17915	1.46565	0.998503	0.0409126	0.034499
3	12.2055	GOTERM_BP_3	GO:0048638~regulation of developmental growth	23	3.44828	0.00670698	Q60598, P46096, Q8BYI9, P23242, P61979, Q9QXZ0, E9PX29, Q63912, P46097, Q9WV60, Q9Z0P5, P10637, Q9ERR1, Q9D394, Q99JY9, P14873, O08553, P13595, Q9QXS6, Q9D8E6, Q811D0, P48962, P49615	623	356	17915	1.85783	0.998595	0.0409126	0.034499
3	12.2055	GOTERM_BP_3	GO:0051240~positive regulation of multicellular organismal process	72	10.7946	0.0179386	P09405, Q922J3, Q9QXZ0, Q60865, Q8BKX1, P97300, Q9Z0P5, Q9Z0P4, P10637, O70492, Q8R071, Q99JY9, P14873, P63001, P13595, Q4ACU6, Q80Z24, P63328, P62835, P48962, Q9ESJ4, Q9ESN9, Q9QYH6, Q60598, P03995, P23242, Q60875, P28652, O08917, O08919, Q80TV8, Q9D394, P35922, Q06890, P59759, Q9QUI0, Q9QXS6, Q05512, Q02248, P46096, Q6PHZ2, Q8BYI9, P46097, Q62261, B1AWC9, P68040, D3YZU1, O35668, P61161, Q8BRT1,…	623	1596	17915	1.29726	1	0.101203	0.0853379
3	12.2055	GOTERM_BP_3	GO:0048513~animal organ development	140	20.9895	0.0488515	Q9ES28, P38647, Q8BUK6, P18760, P51863, P17427, O35129, P13595, O08553, O35643, Q6R891, O88735, Q8R0S4, P63328, P62911, P48962, P62874, P62754, P49813, Q9JKC6, P46660, Q9JLM8, P59759, Q06890, P67778, Q6PGN3, P63330, P04370, P62889, P46096, Q61656, Q8BYI9, P15508, Q91YH6, O35668, P23927, Q99104, Q8VDD5, P68510, Q9JM52, Q60605, Q7TPW1, P62137, Q9D6J6, Q8C052, P62259, Q9DCT2, O54946, Q91XV3, Q61301,…	623	3520	17915	1.14371	1	0.225967	0.190544
4	10.8111	GOTERM_BP_3	GO:0051128~regulation of cellular component organization	195	29.2354	5.42341e-32	Q9ES28, Q810U4, Q922J3, Q9QXZ0, Q8BKX1, Q9Z0P5, Q9Z0P4, G3XA57, O70492, P18760, O08788, O08553, O35129, Q6R891, Q9JM76, P61264, P47753, P63328, P47754, P48962, P47757, P49813, Q60598, Q8CC35, Q62417, Q62418, Q69ZX8, P59999, Q3THE2, Q5SRX1, P63330, Q9QWI6, P46096, P28663, P60879, P46097, Q14BB9, P61161, Q99104, Q8BRT1, Q7TPW1, Q9DCT2, Q61301, P61979, Q61548, Q9WV60, P15116, Q9WV69, Q05144, Q9DB05,…	623	2399	17915	2.3374	5.29325e-29	8.82208e-30	7.43911e-30
4	10.8111	GOTERM_BP_3	GO:0050804~modulation of synaptic transmission	63	9.44528	3.97843e-28	Q9ERQ8, Q8BKX1, P97300, P10637, Q8R071, P63001, P13595, O88935, O08599, F6SEU4, Q6R891, Q4ACU6, P61264, P63044, P63328, Q8C0T5, P62835, P05132, P61982, O35927, B2RSH2, P49615, Q8K596, O35526, P03995, P28652, P31648, P56564, O08917, Q61768, P35922, Q9Z0E0, O55100, Q8R570, Q9QXS6, Q9JM63, P63011, Q8C3Q5, P60469, P46096, P60879, P28663, Q8BYI9, Q62108, P35438, P15105, D3YZU1, O35668, Q9CZT8, Q9Z0G0,…	623	332	17915	5.45671	3.88295e-25	3.23579e-26	2.72854e-26
4	10.8111	GOTERM_BP_3	GO:0007267~cell-cell signaling	116	17.3913	1.82207e-21	Q9ERQ8, Q9ES28, Q5RJI5, Q9QXZ0, Q8BKX1, P10637, G3XA57, P13595, Q8R0S4, P61264, P63044, P63328, O35927, Q8K596, O35526, Q9JKK7, P35922, P62761, Q9QXS6, P39053, Q9JM63, P60469, Q8CC27, P46096, P28663, Q91V14, P60879, Q8BYI9, Q62108, P46097, P15105, D3YZU1, Q8R361, O35668, P63101, Q99104, Q9JM52, Q9CZT8, O88952, Q91WK0, P61979, Q8JZS0, Q9WV60, Q61548, Q91XM9, P63082, O35382, Q0VGU4, P11798, P15116,…	623	1294	17915	2.57782	1.77834e-18	8.08335e-20	6.81619e-20
4	10.8111	GOTERM_BP_3	GO:0016358~dendrite development	44	6.5967	3.50207e-19	Q922J3, Q91V14, Q62108, Q60865, Q8BKX1, Q9Z0P4, P18760, Q7TSJ2, Q8R071, P35438, D3YZU1, Q68FF6, Q99JY9, P14873, P63001, O55131, P61161, F6SEU4, P68510, Q6R891, Q4ACU6, Q9JM52, P63328, F8VPU2, Q8C0T5, O35927, P20357, P49615, Q61301, Q91Z67, P61979, P28652, Q9WV60, O08919, Q64331, P11798, Q9JLM8, P35922, H3BJD6, Q52KF3, Q9QXS6, P84078, Q9QWI6, O55106	623	239	17915	5.294	3.41802e-16	1.22072e-17	1.02936e-17
4	10.8111	GOTERM_BP_3	GO:0051049~regulation of transport	134	20.09	2.73846e-17	Q9ERQ8, Q9ES28, P09405, Q9JMH9, P10637, O70492, O08788, P13595, O08553, Q8R0S4, P61264, P63044, P63328, P48962, O35526, Q62417, Q80TV8, Q69ZX8, P35922, P62761, Q9QXS6, P39053, Q9JM63, P63330, Q9WTI7, Q9QWI6, P51881, Q8CC27, P46096, P28663, P60879, Q62108, P46097, P15105, D3YZU1, Q9DBR7, Q8R361, O35668, P23927, Q99104, P68510, Q9JM52, Q9CZT8, Q8BRT1, P62259, Q91WK0, P61979, Q9WV60, Q61548, Q01063,…	623	1828	17915	2.10794	2.67274e-14	7.90284e-16	6.66397e-16
4	10.8111	GOTERM_BP_3	GO:0050803~regulation of synapse structure or activity	45	6.74663	2.75304e-17	P60879, Q8BYI9, Q62108, Q8BKX1, P97300, P10637, Q8R071, P35438, Q99JY9, P63001, P13595, O88935, O08599, F6SEU4, Q4ACU6, P61264, P63044, Q8C0T5, P61982, O35927, P49615, Q8K596, Q61301, P03995, Q9Z0G0, P61979, P28652, Q9WV60, Q0VGU4, Q64331, P11798, Q9Z0E0, P35922, P15116, Q62277, H3BJD6, O55100, Q8R570, Q80Z38, Q9QXS6, P84078, Q9JM63, P63011, Q8C3Q5, P60469	623	280	17915	4.6215	2.68697e-14	7.90284e-16	6.66397e-16
4	10.8111	GOTERM_BP_3	GO:0050806~positive regulation of synaptic transmission	29	4.34783	1.58162e-13	Q9ERQ8, P46096, P60879, Q8BYI9, Q62108, P97300, P35438, P15105, D3YZU1, O35668, Q4ACU6, P61264, P63044, Q9CZT8, Q8K596, O35526, P03995, P61979, P28652, P56564, O08917, Q61768, Q9WV60, Q9JIA1, P35922, H3BJD6, Q8R570, Q80Z38, Q9QXS6	623	147	17915	5.67296	1.5441e-10	3.58991e-12	3.02715e-12
4	10.8111	GOTERM_BP_3	GO:0010646~regulation of cell communication	145	21.7391	2.80578e-07	Q9ERQ8, Q9ES28, Q9QXZ0, Q8BKX1, Q9Z0P4, P10637, O70492, P68181, O35129, P13595, Q6R891, P61264, Q8R0S2, P63044, P63328, O35927, P47757, Q8K596, O35526, Q60598, Q60875, Q9JKK7, Q80UP3, P35922, Q06890, P67778, P62761, Q9QXS6, P39053, Q9JM63, P63330, Q9WTI7, Q9ERG2, P60469, P51881, P46096, P28663, P60879, Q61656, Q8BYI9, Q9WV55, Q62108, P15105, D3YZU1, Q8R361, O35668, Q99104, Q9JM52, Q9CZT8, Q61937,…	623	2785	17915	1.49717	0.000273807	3.87938e-06	3.27124e-06
4	10.8111	GOTERM_BP_3	GO:0048522~positive regulation of cellular process	219	32.8336	2.83551e-06	Q9ERQ8, Q9ES28, Q9JMH9, Q922J3, Q9QXZ0, Q8BKX1, Q9Z0P5, Q9Z0P4, G3XA57, O70492, P18760, O08788, O08553, O35129, Q6R891, Q9JM76, P61264, P63328, P48962, P97351, Q60598, Q8CC35, Q62417, Q69ZX8, Q9CPR4, P59999, P59759, P62245, P63330, Q9QWI6, Q8CIP4, Q8CC27, P46096, P60879, Q9WV55, Q61656, P46097, P15105, Q9DBR7, P61161, Q99104, Q9JM52, Q8BRT1, Q9CZT8, P62137, P61979, Q3UHD9, Q9WV60, O35382, P11798,…	623	4808	17915	1.30981	0.00276364	3.41662e-05	2.88102e-05
4	10.8111	GOTERM_BP_3	GO:0048523~negative regulation of cellular process	193	28.9355	0.000202924	Q9JMH9, Q9Z0P5, Q9Z0P4, Q8BUK6, O70492, O35129, Q6R891, P61264, P43274, P47753, P63328, P47754, P43277, P48962, P47757, P56480, P49813, P97351, Q60598, Q9JKC6, Q62418, Q80UP3, Q5SRX1, P63330, Q9QWI6, Q9WV55, Q61656, Q14BB9, Q8R361, Q99104, Q8BRT1, P62259, Q9DCT2, Q91XV3, P61979, Q3UHD9, Q9WV60, P68254, P15116, O08579, Q9WV69, Q8C2Q3, Q811D0, P60521, Q9QXV0, P97427, P14873, Q68FF6, Q99JY9, P42669,…	623	4417	17915	1.25649	0.179691	0.00186843	0.00157553
4	10.8111	GOTERM_BP_3	GO:0023056~positive regulation of signaling	78	11.6942	0.000301023	Q9ERQ8, Q9ES28, Q9QXZ0, P97300, P0CG49, O35129, P13595, Q4ACU6, P61264, P63044, P62835, Q9ESN9, Q8K596, O35526, Q9QYH6, P26231, P03995, P23242, P28652, P46460, P56564, O08917, Q61768, Q9JKK7, P35922, Q9JMK2, Q06890, Q8R570, P67778, P62761, Q9QUI0, Q9QXS6, P57780, Q02248, Q9WTI7, P46096, P60879, Q61656, Q6PHZ2, Q8BYI9, Q9WV55, Q62108, Q501J6, Q6PCP5, P35438, P68040, P15105, D3YZU1, O35668, P63024,…	623	1497	17915	1.49831	0.254606	0.0026954	0.00227286
4	10.8111	GOTERM_BP_3	GO:0010647~positive regulation of cell communication	77	11.5442	0.000431915	Q9ERQ8, Q9ES28, Q9QXZ0, P97300, P0CG49, O35129, P13595, Q4ACU6, P61264, P63044, P62835, Q9ESN9, Q8K596, O35526, Q9QYH6, P26231, P03995, P23242, P28652, P56564, O08917, Q61768, Q9JKK7, P35922, Q9JMK2, Q06890, Q8R570, P67778, P62761, Q9QUI0, Q9QXS6, P57780, Q02248, Q9WTI7, P46096, P60879, Q61656, Q6PHZ2, Q8BYI9, Q9WV55, Q62108, Q501J6, Q6PCP5, P35438, P68040, P15105, D3YZU1, O35668, Q8VIJ6, Q3UHJ0,…	623	1490	17915	1.48605	0.34403	0.00373052	0.00314572
4	10.8111	GOTERM_BP_3	GO:0007154~cell communication	249	37.3313	0.004047	Q9ERQ8, Q810U3, Q9ES28, Q810U4, Q5RJI5, Q9QXZ0, Q8BKX1, Q9Z0P5, Q9Z0P4, G3XA57, O70250, O70492, O35129, Q6R891, Q8R0S4, P61264, Q8R0S2, P63328, P61027, O35927, P47757, Q60598, Q62417, Q62418, Q80UP3, Q99MI1, Q9JM63, Q5SRX1, Q6PGN3, P63330, Q8CC27, Q91VR7, Q9DCD6, P46096, P28663, P60879, Q9WV55, Q91V14, Q61656, P46097, P15105, Q9DBR7, Q8R361, P63101, Q99104, Q9JM52, Q9CZT8, P62137, Q9DCT2, P61979,…	623	6231	17915	1.14913	0.980896	0.0266883	0.0225046
4	10.8111	GOTERM_BP_3	GO:0009966~regulation of signal transduction	103	15.4423	0.0338949	Q9ES28, Q9QXZ0, Q9Z0P4, O70492, P68181, O35129, P13595, Q6R891, P61264, Q8R0S2, O35927, P47757, O35526, Q60598, Q60875, Q9JKK7, Q80UP3, Q06890, P67778, Q9QXS6, P39053, P63330, Q9WTI7, Q9ERG2, P51881, Q61656, Q9WV55, Q62108, D3YZU1, O35668, Q99104, Q9JM52, Q61937, P62137, Q9DCT2, P61979, Q3UHD9, Q9WV60, Q01063, P63082, O35382, P15116, O08579, Q9WV69, Q76MZ3, P68404, Q99JI6, Q9DC28, Q811D0, Q80TL4,…	623	2468	17915	1.20011	1	0.171406	0.144536
4	10.8111	GOTERM_BP_3	GO:0048584~positive regulation of response to stimulus	78	11.6942	0.0458497	Q9QXZ0, P97300, P0CG49, P63001, O35129, P13595, Q8R0S4, Q4ACU6, P61264, P63328, P01831, P62835, Q9ESN9, O35526, P98086, Q9QYH6, P26231, P23242, P28652, O08917, Q61768, Q9JKK7, P35922, Q9JMK2, Q06890, P67778, P62761, Q9QUI0, Q9QXS6, P57780, Q02248, Q9WTI7, P63017, Q61656, Q6PHZ2, Q9WV55, Q62108, Q501J6, B1AWC9, Q6PCP5, P35438, P68040, D3YZU1, O35668, Q99104, Q8VIJ6, Q3UHJ0, Q9JM52, O88995, Q9JKV1,…	623	1834	17915	1.22299	1	0.21831	0.184087
4	10.8111	GOTERM_BP_3	GO:0010648~negative regulation of cell communication	52	7.7961	0.0484952	Q9Z0P4, P10637, Q62167, P68181, Q68FF6, O35129, O08599, F6SEU4, Q4ACU6, P63328, P01831, P62835, P05132, P62715, B2RSH2, P26231, Q60598, P28652, P31648, Q80UP3, P35922, Q9JMK2, Q06890, P67778, P62761, Q9QUI0, P39053, Q02248, Q9ERG2, P51881, Q61699, Q8BYI9, Q9ERS2, P68040, Q8R361, O88995, Q9DCT2, Q9CQV8, Q60930, Q3UHD9, Q9WV60, P15116, Q9D7X3, H3BJD6, Q99JI6, P68404, Q80Z38, P63037, P84078, Q811D0,…	623	1160	17915	1.28906	1	0.225387	0.190055
5	9.95015	GOTERM_BP_3	GO:0051656~establishment of organelle localization	54	8.09595	1.13258e-19	Q61879, P10637, O08788, P0CG49, Q9QYX7, Q99JY9, P14873, O08553, Q68FG2, O08599, P61264, P63044, P62835, P27546, Q99KJ8, P49615, O35526, Q60875, Q61768, Q80TV8, P35922, Q9CZA6, Q8R570, P57780, P39053, P47708, P63011, Q02248, Q9JHU4, O88485, P62843, P46096, P60879, P28663, P46097, Q8CBY8, O35668, P63101, P61161, Q99104, Q8VDD5, Q9D8B3, Q8BRT1, Q61937, Q8JZS0, Q9ERR1, Q99JI6, Q9DB05, Q52KF3, P84078,…	623	353	17915	4.39894	1.10539e-16	4.25152e-18	3.58504e-18
5	9.95015	GOTERM_BP_3	GO:0051640~organelle localization	59	8.84558	5.33551e-19	Q61879, P10637, Q8BUK6, Q7TSJ2, Q6PDL0, O08788, P0CG49, Q9QYX7, Q99JY9, P14873, O08553, Q68FG2, O08599, P61264, P63044, P62835, P27546, Q99KJ8, P49615, O35526, Q60875, Q61768, Q80TV8, P35922, Q9CZA6, Q8R570, P57780, P39053, P47708, P63011, Q02248, Q9JHU4, O88485, P62843, P46096, P60879, P28663, P46097, Q8CBY8, O35668, P63101, P61161, Q99104, Q8VDD5, Q9D8B3, Q8BRT1, Q61937, Q8JZS0, Q9ERR1, P15116,…	623	433	17915	3.91826	5.20746e-16	1.79568e-17	1.51418e-17
5	9.95015	GOTERM_BP_3	GO:0051049~regulation of transport	134	20.09	2.73846e-17	Q9ERQ8, Q9ES28, P09405, Q9JMH9, P10637, O70492, O08788, P13595, O08553, Q8R0S4, P61264, P63044, P63328, P48962, O35526, Q62417, Q80TV8, Q69ZX8, P35922, P62761, Q9QXS6, P39053, Q9JM63, P63330, Q9WTI7, Q9QWI6, P51881, Q8CC27, P46096, P28663, P60879, Q62108, P46097, P15105, D3YZU1, Q9DBR7, Q8R361, O35668, P23927, Q99104, P68510, Q9JM52, Q9CZT8, Q8BRT1, P62259, Q91WK0, P61979, Q9WV60, Q61548, Q01063,…	623	1828	17915	2.10794	2.67274e-14	7.90284e-16	6.66397e-16
5	9.95015	GOTERM_BP_3	GO:0001505~regulation of neurotransmitter levels	29	4.34783	3.05081e-11	Q5RJI5, P46096, P60879, P28663, P46097, Q9QYX7, Q68FG2, O88935, O08599, P61264, P63044, Q9CZT8, O88952, P62835, O35526, P03995, Q8JZS0, Q61548, Q64332, P11798, P35922, H3BJD6, Q99JI6, Q9DB05, Q8R570, Q9JM63, P47708, P63011, P60469	623	181	17915	4.60732	2.97758e-08	5.95518e-10	5.02163e-10
5	9.95015	GOTERM_BP_3	GO:0060627~regulation of vesicle-mediated transport	47	7.04648	7.07993e-11	P46096, P28663, Q62108, P46097, O70492, Q80U23, P68040, Q9QYX7, O35668, P13595, Q99104, O08599, Q3UHJ0, P61264, P63044, Q8BRT1, Q9CZT8, P62835, P49615, O35526, Q9Z2Q6, Q9JI91, P61979, Q61548, P46460, O08917, Q61768, P97797, Q80TV8, P59279, Q8VD37, P35922, Q05144, Q99JI6, Q9DB05, P62761, P84078, P35276, Q6DFV3, P57780, P39053, P47708, P63011, P63318, P62823, Q9QYC0, P63017	623	453	17915	2.98352	6.91002e-08	1.32885e-09	1.12054e-09
5	9.95015	GOTERM_BP_3	GO:0032940~secretion by cell	71	10.6447	9.84648e-10	Q9ES28, Q5RJI5, P09405, Q9JMH9, Q61879, G3XA57, P18760, Q62442, Q9QYX7, O35887, O08553, P13595, Q68FG2, O88935, O08599, P61264, P63044, P63328, P62835, P49615, O35526, Q9Z2Q6, P23242, P46460, Q61768, O70161, Q80TV8, P59279, P35922, Q8R570, P62761, P47708, P63011, Q9QWI6, Q8CJ19, P60469, P46096, P60879, P28663, P46097, Q62261, P15105, Q8R361, O35668, P63024, P63101, Q99104, Q9CZT8, Q8BRT1, O88952,…	623	935	17915	2.18361	9.61016e-07	1.65693e-08	1.39718e-08
5	9.95015	GOTERM_BP_3	GO:0051050~positive regulation of transport	74	11.0945	1.56136e-09	Q9ES28, P09405, Q9JMH9, O08788, Q8R191, Q99JY9, O08553, O08599, Q9CVB6, Q4ACU6, P61264, P63044, P63328, P01831, P62835, P05132, P48962, P49615, O35526, Q9Z2Y3, Q9Z2Q6, P23242, Q62417, P31648, O08917, Q61768, P97797, Q80TV8, P59279, Q9D394, Q69ZX8, P35922, P62761, P57780, P39053, P14094, P63011, Q9WTI7, P08414, P63017, Q8CC27, P46096, P60879, Q62261, Q6PCP5, P68040, P15105, O08532, O35668, Q8C8R3,…	623	1005	17915	2.11736	1.52389e-06	2.53981e-08	2.14167e-08
5	9.95015	GOTERM_BP_3	GO:0016079~synaptic vesicle exocytosis	17	2.54873	3.0866e-09	P46096, P28663, P60879, P46097, P35922, Q9QYX7, Q8R570, Q99JI6, Q9DB05, Q68FG2, O08599, P47708, P61264, P63011, P63044, P62835, O35526	623	73	17915	6.69661	3.01252e-06	4.85891e-08	4.09721e-08
5	9.95015	GOTERM_BP_3	GO:1903530~regulation of secretion by cell	48	7.1964	1.20123e-05	Q9ES28, Q9JMH9, P46096, P09405, P60879, P28663, P46097, Q62261, P15105, Q9QYX7, Q8R361, O08553, O35668, P13595, P63024, Q99104, O08599, P61264, P63044, Q8BRT1, Q9CZT8, P63328, P62835, P49615, O35526, Q9Z2Q6, Q91WK0, P23242, P46460, Q61768, Q80TV8, P59279, P11798, P35922, Q05144, H3BJD6, Q99JI6, Q9DB05, P68404, P62761, P84078, P35276, P47708, P63011, P62823, Q9QWI6, P21279, Q99MK8	623	699	17915	1.97466	0.0116556	0.00013173	0.00011108
5	9.95015	GOTERM_BP_3	GO:1903532~positive regulation of secretion by cell	24	3.5982	0.0121142	Q91WK0, Q9Z2Q6, Q9ES28, Q9JMH9, P46096, P09405, P60879, P23242, Q61768, Q62261, Q80TV8, P59279, P15105, O08553, P62761, O08599, P84078, P35276, P61264, P63011, Q8BRT1, O35526, P49615, Q99MK8	623	398	17915	1.73403	0.999993	0.0703779	0.0593453
5	9.95015	GOTERM_BP_3	GO:0051047~positive regulation of secretion	25	3.74813	0.0143201	Q9ES28, Q9JMH9, P46096, P09405, P60879, Q62261, P15105, O08553, O08599, P61264, Q8BRT1, P49615, O35526, Q9Z2Q6, Q91WK0, P23242, P31648, Q61768, Q80TV8, P59279, P62761, P84078, P35276, P63011, Q99MK8	623	427	17915	1.68361	0.999999	0.0817333	0.0689206
6	7.1634	GOTERM_BP_3	GO:1901564~organonitrogen compound metabolic process	146	21.8891	5.05213e-18	P62918, P97461, Q60865, Q9R111, Q9Z0P4, Q9CR62, P16858, O70492, O70250, P62082, P17426, V9GWY0, P47915, P62751, O88735, P86048, Q8R0S4, Q62095, P63328, W4VSN7, P62911, P48962, P25444, P47911, P56480, P62754, P97351, Q9CR57, P70372, P12787, Q03265, P14206, P35922, Q9CPR4, Q06890, P62242, P62245, Q8VHM5, P84099, P62889, Q9DB20, Q9CZM2, P53026, P51881, Q6ZWV3, P15508, P15105, Q91YH6, O35668, Q9DBJ1,…	623	2039	17915	2.05904	4.93088e-15	1.64363e-16	1.38597e-16
6	7.1634	GOTERM_BP_3	GO:0022900~electron transport chain	18	2.69865	8.78794e-10	Q9D0M3, P56564, Q791V5, O08749, P12787, Q9QXX4, P19783, P19536, Q91VD9, Q9CQA3, P00405, Q9CZ13, Q9D6J6, Q99LC3, Q8BH59, Q9DB77, Q9D6J5, Q9CQJ8	623	77	17915	6.72219	8.57703e-07	1.50474e-08	1.26886e-08
6	7.1634	GOTERM_BP_3	GO:0006091~generation of precursor metabolites and energy	37	5.54723	1.77954e-09	Q9D0M3, O08749, O70250, P16858, Q9QXX4, Q9DBJ1, P63087, P00405, Q9CZ13, P05132, Q9D6J6, P62137, P08249, Q8BH59, Q9DB77, Q9D6J5, Q91YT0, Q9CQJ8, Q62417, P56564, Q9WV60, Q791V5, P12787, Q0VGU4, P19783, Q9D051, Q8BMF4, Q61387, P19536, Q91VD9, Q9QUI0, Q9CQA3, P14152, P62141, Q91WS0, Q9D2G2, Q99LC3	623	334	17915	3.18555	1.73683e-06	2.84727e-08	2.40093e-08
6	7.1634	GOTERM_BP_3	GO:0015980~energy derivation by oxidation of organic compounds	29	4.34783	1.92195e-08	Q9D0M3, O08749, Q9QXX4, P63087, P00405, Q9CZ13, Q9D6J6, P62137, P08249, Q8BH59, Q9DB77, Q9D6J5, Q91YT0, Q9CQJ8, Q62417, P56564, Q9WV60, Q791V5, P12787, P19783, Q9D051, Q8BMF4, P19536, Q91VD9, Q9CQA3, P14152, P62141, Q9D2G2, Q99LC3	623	239	17915	3.48922	1.8758e-05	2.97749e-07	2.51074e-07
6	7.1634	GOTERM_BP_3	GO:1901657~glycosyl compound metabolic process	34	5.09745	2.56613e-07	Q9D0M3, Q9CQQ7, O08749, O70250, P16858, Q9QXX4, P50516, Q91YH6, Q9DBJ1, P00405, Q920P5, Q9CZ13, Q9DCX2, Q8BUV3, P62814, P56480, Q9D6J6, Q9DB77, Q9D6J5, Q91VR2, Q9CQJ8, Q791V5, P12787, Q9Z1G4, Q03265, P19783, Q61387, P19536, Q91VD9, Q9QUI0, P14094, Q99LC3, P63017, Q9DB20	623	353	17915	2.7697	0.000250423	3.62977e-06	3.06076e-06
6	7.1634	GOTERM_BP_3	GO:0055086~nucleobase-containing small molecule metabolic process	48	7.1964	2.32891e-06	Q9D0M3, Q9R111, Q9CQQ7, Q9Z0P4, O08749, O70250, P16858, B1AWC9, Q9QXX4, P50516, P68040, Q91YH6, Q8R0S4, Q9DBJ1, P00405, Q920P5, Q9CZ13, Q9DCX2, Q8BUV3, P62814, P56480, Q9D6J6, P08249, Q9DB77, Q9D6J5, Q91VR2, Q9CQJ8, Q791V5, Q01063, P12787, Q9Z1G4, Q03265, P19783, Q9D051, Q8BMF4, Q61387, P19536, Q91VD9, Q9QUI0, P84075, P16330, P14152, P14094, P0DP26, Q9D2G2, Q99LC3, P63017, Q9DB20	623	657	17915	2.1009	0.00227044	2.87723e-05	2.42619e-05
6	7.1634	GOTERM_BP_3	GO:0006793~phosphorus metabolic process	142	21.2894	7.11793e-06	Q5RJI5, Q9Z0P4, P16858, O70250, P18760, Q6PER3, P68181, O35129, P63168, Q6R891, Q3UHL1, Q8R0S4, P63328, Q91YR1, P56480, Q923T9, Q60875, P12787, Q03265, Q9JLM8, Q80UP3, P35922, Q03141, P31324, Q06890, P67778, Q99MI1, Q6PGN3, P63330, Q9QWI6, Q8CIP4, Q9DB20, Q91YH6, Q9DBR7, P23927, Q9DBJ1, Q9JM52, Q61937, P62814, P62137, Q9D6J6, P62259, Q91VR2, Q9D6J5, Q9CQJ8, Q3UHD9, Q9WV60, Q01063, Q91XM9, Q9WUM4,…	623	2873	17915	1.42129	0.00692305	7.98517e-05	6.7334e-05
6	7.1634	GOTERM_BP_3	GO:0019637~organophosphate metabolic process	52	7.7961	0.00157123	Q9D0M3, Q9CQQ7, Q9Z0P4, O70172, O08749, O70250, P16858, P63001, Q8R0S4, Q9CZ13, P56480, P08249, Q9DB77, O70161, P12787, Q03265, Q9Z1G4, P19783, Q8BMF4, P19536, Q9QUI0, P14094, Q9D2G2, Q99LC3, P63017, Q9DB20, B1AWC9, P50516, Q9QXX4, P68040, Q91YH6, Q9DBJ1, P00405, Q920P5, Q9DCX2, Q8BUV3, P62814, Q9D6J6, Q91VR2, Q80XI4, Q9D6J5, Q9CQJ8, Q791V5, Q01063, Q9D051, Q61387, Q91VD9, P84075, P16330, P14152,…	623	957	17915	1.5625	0.784485	0.0117063	0.00987115
6	7.1634	GOTERM_BP_3	GO:0055114~oxidation-reduction process	44	6.5967	0.0333429	Q9D0M3, Q9CR68, Q8K3J1, O08749, Q9DCJ5, Q9CR61, Q9QXX4, Q7TMF3, Q91WD5, P63087, P00405, Q9CZ13, Q9DC70, Q9D6J6, P62137, P08249, Q99LB2, Q8BH59, Q9DB77, Q9D6J5, Q9DCT2, Q91YT0, Q9CQJ8, O70325, Q62417, P56564, Q9WV60, Q791V5, P12787, P19783, Q9D051, Q8BMF4, P19536, Q9DC69, Q91VD9, Q9CQA3, O09111, P14152, P62141, Q9DCS9, Q9D2G2, Q8CJ19, Q8BMS1, Q99LC3	623	930	17915	1.3605	1	0.169493	0.142923
7	5.06117	GOTERM_BP_3	GO:0022603~regulation of anatomical structure morphogenesis	83	12.4438	1.48957e-12	Q9ES28, Q9QXZ0, Q60865, Q8BKX1, Q61879, Q9Z0P5, Q9Z0P4, P10637, Q0GNC1, P18760, Q8R071, Q99JY9, P14873, P63001, O35129, O08553, P63168, O55131, F6SEU4, Q9CVB6, Q4ACU6, P63328, Q8C0T5, P01831, P62835, P47757, P27546, P20357, P49615, Q9QYH6, Q60598, P23242, P28652, O08917, O08919, Q80TV8, Q9D394, Q9JMK2, Q3THE2, Q9QUI0, Q9QXS6, Q05512, P57780, Q02248, P63330, Q9QWI6, P46096, Q8BYI9, Q9WV92, Q63912,…	623	1033	17915	2.3105	1.45384e-09	3.16049e-11	2.66504e-11
7	5.06117	GOTERM_BP_3	GO:0006928~movement of cell or subcellular component	114	17.0915	1.79457e-11	Q810U3, Q9ES28, Q810U4, Q9JMH9, Q9QXZ0, P10637, O35098, P18760, O08788, P13595, O08553, P63168, Q6R891, P56480, Q60598, Q9JKC6, Q80TV8, Q9JLM8, P59759, Q8K4G5, P84096, Q9QXS6, O88447, O88448, Q9WTI7, Q9QWI6, Q9JHU4, Q8CC27, Q8BYI9, O35668, P61161, Q99104, Q8VDD5, Q9JM52, Q8BRT1, Q60605, Q7TPW1, P62259, Q61301, Q9WV60, Q01063, Q9WUM3, Q9WUM4, P15116, Q9WV69, Q05144, Q6DFV3, P33175, P08553, Q8BP67,…	623	1724	17915	1.9015	1.75149e-08	3.57449e-10	3.01414e-10
7	5.06117	GOTERM_BP_3	GO:0031589~cell-substrate adhesion	27	4.04798	1.55574e-05	Q9ES28, Q7TPR4, Q9QXZ0, P63001, P47915, P63024, Q9CVB6, Q9JM52, Q8BRT1, P01831, P49615, Q9JI91, Q60598, Q91Z67, Q62417, Q9WV60, P97797, Q80TV8, Q9WUM4, Q9WV69, Q9QUI0, Q9QXS6, P57780, Q02248, Q9QWI6, O35658, P62821	623	297	17915	2.61418	0.0150695	0.000166858	0.000140701
7	5.06117	GOTERM_BP_3	GO:0034446~substrate adhesion-dependent cell spreading	12	1.7991	0.000120833	P63001, Q9ES28, Q91Z67, P63024, Q9QXS6, Q9CVB6, P57780, Q9WUM4, Q9QWI6, Q9WV69, O35658, P62821	623	82	17915	4.2082	0.111251	0.00117585	0.000991525
7	5.06117	GOTERM_BP_3	GO:0098602~single organism cell adhesion	47	7.04648	0.000506656	Q9ES28, Q810U4, Q61699, Q8BYI9, P63001, P13595, P63024, P67984, Q8VDD5, O08599, Q9CVB6, Q8R0S4, Q9JM52, Q80Z24, G5E8K5, P01831, Q9JKV1, O35927, P62754, P60710, O54946, Q61301, P26231, Q91Z67, O08917, Q9CQ19, Q80VC9, O70161, P97315, Q9WUM4, P63260, P14206, P15116, Q9D7X3, Q3THE2, Q9WV69, Q05144, Q9QUI0, P13020, Q9QXS6, P57780, Q811D0, Q68FH0, Q02248, Q9QWI6, O35658, P62821	623	796	17915	1.69791	0.390198	0.00433769	0.0036577
7	5.06117	GOTERM_BP_3	GO:0048870~cell motility	66	9.89505	0.00443789	Q9ES28, Q9JMH9, Q9QXZ0, Q61879, P10637, P19253, Q9CPW4, P18760, Q99JY9, P63001, Q8VHJ5, Q9CVB6, Q6R891, P01831, P56480, P49615, Q91Z67, P26231, Q60598, Q9JKC6, P23242, P97797, Q91Z69, Q80TV8, Q9D394, Q9JLM8, P59759, Q9CZA6, P84096, Q9QUI0, Q05512, P57780, Q02248, Q9WTI7, Q9QWI6, Q8QZT2, Q6PHZ2, Q8BYI9, B1AWC9, P68040, Q99104, Q8VDD5, Q9JM52, Q8BRT1, Q7TPW1, P62259, Q62159, Q61301, Q9Z0G0, Q9WV60,…	623	1348	17915	1.40794	0.986977	0.0290697	0.0245127
7	5.06117	GOTERM_BP_3	GO:0016477~cell migration	59	8.84558	0.0065239	Q9ES28, Q9JMH9, Q9QXZ0, Q61879, P10637, P19253, Q9CPW4, P18760, Q99JY9, P63001, Q8VHJ5, Q9CVB6, Q6R891, P01831, P56480, P49615, Q91Z67, Q60598, Q9JKC6, P23242, P97797, Q91Z69, Q80TV8, Q9D394, Q9JLM8, P59759, Q9CZA6, P84096, Q9QUI0, Q05512, P57780, Q02248, Q9WTI7, Q6PHZ2, Q8BYI9, B1AWC9, P68040, Q99104, Q8VDD5, Q8BRT1, P62259, Q62159, Q61301, Q9Z0G0, Q9WV60, Q791V5, Q01063, Q9ERR1, Q9WUM3, Q9WUM4,…	623	1199	17915	1.41502	0.998319	0.0405562	0.0341985
7	5.06117	GOTERM_BP_3	GO:0051270~regulation of cellular component movement	40	5.997	0.0439677	Q9ES28, Q7TPR4, Q6PHZ2, Q9QXZ0, P10637, B1AWC9, P68040, Q99JY9, P63001, O35668, Q8C8R3, Q99104, Q9CVB6, Q9JM52, Q8BRT1, Q7TPW1, P01831, P49615, P26231, Q91Z67, Q9WV60, Q91Z69, Q01063, Q9WUM3, Q9D394, Q80TV8, Q9WUM4, P19246, Q9WV69, Q05144, Q9QUI0, P13020, Q9QXS6, P57780, P58771, Q9WTI7, P62746, Q9QWI6, Q8QZT2, O35658	623	846	17915	1.35962	1	0.211696	0.17851
8	4.93464	GOTERM_BP_3	GO:0048857~neural nucleus development	14	2.09895	1.08265e-07	P46660, Q9CQQ7, P68254, Q8R191, P68510, P16330, Q04447, P04370, P0DP26, P56391, P62259, Q9DCT2, P60710, Q91XV3	623	60	17915	6.70974	0.000105661	1.60101e-06	1.35003e-06
8	4.93464	GOTERM_BP_3	GO:0007420~brain development	56	8.3958	1.12198e-07	Q60668, Q61879, Q9CQQ7, Q8BUK6, P51863, Q8R191, P0CG49, P63001, O08553, P13595, Q68FG2, Q6R891, Q4ACU6, Q9ESN9, P49615, Q91Z67, Q9JKC6, P46660, O08919, Q9JLM8, P59759, Q9CZA6, Q9QUI0, Q02248, Q6PGN3, P04370, P46096, Q8BYI9, Q80U23, P35438, B9EJA2, O35668, P68510, Q8C052, P62259, Q9DCT2, P60710, Q91XV3, Q61301, P61979, Q9WV60, Q9ERR1, P68254, P19246, P18872, P15116, P12960, Q9DB05, P84075, P16330,…	623	745	17915	2.16153	0.0001095	1.63441e-06	1.3782e-06
8	4.93464	GOTERM_BP_3	GO:0030901~midbrain development	16	2.3988	2.82209e-07	P46660, Q9CQQ7, P68254, Q8R191, P63001, P68510, P16330, Q02248, Q04447, P04370, P0DP26, P56391, P62259, Q9DCT2, P60710, Q91XV3	623	87	17915	5.28846	0.000275398	3.87938e-06	3.27124e-06
8	4.93464	GOTERM_BP_3	GO:0060322~head development	56	8.3958	7.44493e-07	Q60668, Q61879, Q9CQQ7, Q8BUK6, P51863, Q8R191, P0CG49, P63001, O08553, P13595, Q68FG2, Q6R891, Q4ACU6, Q9ESN9, P49615, Q91Z67, Q9JKC6, P46660, O08919, Q9JLM8, P59759, Q9CZA6, Q9QUI0, Q02248, Q6PGN3, P04370, P46096, Q8BYI9, Q80U23, P35438, B9EJA2, O35668, P68510, Q8C052, P62259, Q9DCT2, P60710, Q91XV3, Q61301, P61979, Q9WV60, Q9ERR1, P68254, P19246, P18872, P15116, P12960, Q9DB05, P84075, P16330,…	623	791	17915	2.03582	0.000726362	9.56086e-06	8.06208e-06
8	4.93464	GOTERM_BP_3	GO:0030900~forebrain development	31	4.64768	0.000121682	Q8BYI9, Q61879, Q8BUK6, P35438, P0CG49, P63001, O08553, O35668, P13595, Q6R891, Q4ACU6, Q9ESN9, P49615, P62259, Q91Z67, P61979, Q9WV60, O08919, Q9ERR1, Q9JLM8, P18872, P15116, P59759, Q9CZA6, Q9QUI0, P16330, Q02248, Q6PGN3, P08551, P21279, P43006	623	413	17915	2.15844	0.111987	0.00117585	0.000991525
8	4.93464	GOTERM_BP_3	GO:0021987~cerebral cortex development	14	2.09895	0.00025159	Q91Z67, P61979, Q9WV60, Q9ERR1, P35438, P15116, Q9CZA6, P63001, Q9QUI0, Q6R891, Q02248, P08551, P62259, P49615	623	119	17915	3.38306	0.217751	0.00227362	0.00191721
8	4.93464	GOTERM_BP_3	GO:0021537~telencephalon development	21	3.14843	0.00108128	Q91Z67, Q8BYI9, P61979, Q9WV60, Q61879, O08919, Q9ERR1, P35438, P15116, Q9CZA6, P63001, O08553, Q9QUI0, Q6R891, Q4ACU6, Q02248, Q6PGN3, P08551, P62259, P49615, P43006	623	267	17915	2.26171	0.652122	0.00876909	0.00739442
8	4.93464	GOTERM_BP_3	GO:0021543~pallium development	15	2.24888	0.0039455	Q91Z67, P61979, Q9WV60, Q9ERR1, P35438, P15116, Q9CZA6, P63001, Q9QUI0, Q6R891, Q02248, Q6PGN3, P08551, P62259, P49615	623	179	17915	2.40972	0.978899	0.026315	0.0221898
9	4.91303	GOTERM_BP_3	GO:0032409~regulation of transporter activity	29	4.34783	1.04278e-09	Q8CC27, Q6PHZ2, Q62108, B1AWC9, Q8R191, D3YZU1, O08532, O35668, Q8C8R3, Q99104, P68510, Q8R0S4, Q4ACU6, Q9JM52, P63044, G5E8K5, P48962, P62259, Q9Z2Y3, Q9JI91, Q61768, P54285, Q01063, P35922, Q8R3Z5, P14231, P14094, P63330, P0DP26	623	210	17915	3.97107	1.01775e-06	1.72501e-08	1.45459e-08
9	4.91303	GOTERM_BP_3	GO:0042391~regulation of membrane potential	38	5.69715	2.35726e-08	Q8CC27, Q810U4, Q6PHZ2, Q62108, Q6PIC6, O08749, P35438, P68040, P0CG49, D3YZU1, O08532, Q8C8R3, P68510, Q8R0S4, Q4ACU6, P61264, G5E8K5, P63328, P49615, P62259, O35526, Q9JI91, P23242, Q61768, Q9WV60, P54285, Q791V5, P35922, H3BJD6, Q91VD9, Q9QXS6, P14231, Q9JM63, P14094, Q811D0, Q6URW6, O88342, P21279	623	385	17915	2.83826	2.30066e-05	3.59481e-07	3.03128e-07
9	4.91303	GOTERM_BP_3	GO:0055085~transmembrane transport	69	10.3448	8.25702e-08	Q9D0M3, Q8BVE3, Q9CQQ7, P51863, Q8R0S4, Q4ACU6, P63044, Q8BGH2, P01831, P48962, P56480, Q8BH59, Q8K596, Q9Z2Y3, P23242, Q61768, Q03265, Q9Z1G4, P35922, Q9Z1G3, P19536, Q9JM63, P14094, P63330, Q91V61, P63017, Q9DB20, P51881, Q8CC27, Q6PHZ2, Q91V14, Q62108, Q6PIC6, Q9ERS2, B1AWC9, P50516, Q9QXX4, Q9CPQ3, Q91YH6, D3YZU1, O08532, O35668, Q8C8R3, Q99104, P50518, P68510, Q9JM52, G5E8K5, Q9DCX2, P62814,…	623	1001	17915	1.98218	8.05853e-05	1.23982e-06	1.04547e-06
9	4.91303	GOTERM_BP_3	GO:0034762~regulation of transmembrane transport	34	5.09745	4.88508e-06	Q8CC27, Q6PHZ2, Q62108, B1AWC9, D3YZU1, O08532, O35668, Q8C8R3, Q99104, P68510, Q8R0S4, Q4ACU6, Q9JM52, P63044, G5E8K5, P01831, P48962, P62259, Q9Z2Y3, Q9JI91, P23242, Q61768, P54285, Q01063, P68254, P35922, Q8R3Z5, P14231, P84078, Q9JM63, P14094, P63330, P0DP26, O88342	623	403	17915	2.42607	0.0047565	5.81444e-05	4.90295e-05
9	4.91303	GOTERM_BP_3	GO:0032411~positive regulation of transporter activity	13	1.94903	5.08697e-05	Q8CC27, Q9JI91, Q61768, Q8R191, O08532, O35668, Q8C8R3, P14231, Q4ACU6, P14094, G5E8K5, P0DP26, P48962	623	88	17915	4.24805	0.0484376	0.000517175	0.000436101
9	4.91303	GOTERM_BP_3	GO:0019725~cellular homeostasis	49	7.34633	0.000947331	Q9ERQ8, Q8CAQ8, P97300, Q8BVE3, O08749, G3XA57, P51863, Q9QY76, P0CG49, Q8R0S4, Q4ACU6, P0CG50, P63328, P01831, P62835, P05132, P56480, P62874, Q8K596, P23242, Q61768, Q9Z1G4, P39447, P62761, P14094, P63330, Q6PHZ2, Q91V14, Q62108, Q6PIC6, P35438, P68040, O08532, Q8R361, O35668, Q8C8R3, Q99104, Q9JM52, Q61937, P45591, P54285, Q01063, P63082, P68404, P14231, P84078, Q04447, P0DP26, Q9QYC0	623	866	17915	1.62707	0.603482	0.00783555	0.00660723
9	4.91303	GOTERM_BP_3	GO:0034764~positive regulation of transmembrane transport	14	2.09895	0.001045	Q8CC27, Q9JI91, Q61768, O08532, O35668, Q8C8R3, P14231, P84078, Q4ACU6, P14094, G5E8K5, P0DP26, P01831, P48962	623	138	17915	2.91728	0.639569	0.00857078	0.0072272
9	4.91303	GOTERM_BP_3	GO:0043270~positive regulation of ion transport	20	2.9985	0.00120139	Q8CC27, Q9JI91, P31648, Q61768, P11798, P12960, O08532, O08553, O35668, Q8C8R3, P14231, P84078, Q4ACU6, P14094, Q811D0, G5E8K5, P0DP26, P01831, P48962, Q9Z2Y3	623	250	17915	2.30048	0.690643	0.00938044	0.00790994
9	4.91303	GOTERM_BP_3	GO:0042592~homeostatic process	78	11.6942	0.010109	Q9ERQ8, Q8CAQ8, P97300, Q8BVE3, P38647, O08749, G3XA57, P51863, Q9QY76, P0CG49, P63001, O88735, Q8R0S4, Q4ACU6, P0CG50, P63328, P01831, P62835, P05132, P56480, P62874, P62754, Q8K596, Q9Z2Y3, P23242, Q61768, P62849, Q9Z1G4, P63260, Q9Z0E0, P39447, P62761, Q9JM63, P14094, Q02248, P63330, Q91V61, Q6PHZ2, Q91V14, Q62108, Q6PIC6, B1AWC9, Q8VEK3, P35438, P68040, Q91YH6, O08532, Q8R361, O35668, Q8C8R3,…	623	1707	17915	1.31398	0.999951	0.0597964	0.0504226
10	3.73608	GOTERM_BP_3	GO:0098609~cell-cell adhesion	72	10.7946	3.11311e-07	Q810U4, P97300, Q9Z0P5, Q9D8Y0, Q9Z2H5, P12970, Q9QY76, P13595, Q68FG2, Q3UL36, O08599, Q8R0S4, Q80Z24, P47753, P61027, P01831, O35927, P25444, Q91YR1, P47757, P62754, P26231, Q9CR57, O08917, Q62418, O70161, P97315, P14206, P63260, P39447, Q9QXS1, Q3THE2, P59759, Q99MI1, Q9QUI0, Q05512, O88448, Q68FH0, Q02248, Q9WVA4, P46735, Q9CZM2, Q61699, Q9ERG0, Q8BYI9, Q9WV55, P55288, P10852, P63101, P67984,…	623	1101	17915	1.8805	0.000303793	4.21999e-06	3.55846e-06
10	3.73608	GOTERM_BP_3	GO:0098602~single organism cell adhesion	47	7.04648	0.000506656	Q9ES28, Q810U4, Q61699, Q8BYI9, P63001, P13595, P63024, P67984, Q8VDD5, O08599, Q9CVB6, Q8R0S4, Q9JM52, Q80Z24, G5E8K5, P01831, Q9JKV1, O35927, P62754, P60710, O54946, Q61301, P26231, Q91Z67, O08917, Q9CQ19, Q80VC9, O70161, P97315, Q9WUM4, P63260, P14206, P15116, Q9D7X3, Q3THE2, Q9WV69, Q05144, Q9QUI0, P13020, Q9QXS6, P57780, Q811D0, Q68FH0, Q02248, Q9QWI6, O35658, P62821	623	796	17915	1.69791	0.390198	0.00433769	0.0036577
10	3.73608	GOTERM_BP_3	GO:0016337~single organismal cell-cell adhesion	36	5.3973	0.0392511	Q810U4, Q61699, Q8BYI9, P13595, P67984, Q8VDD5, O08599, Q8R0S4, Q9JM52, Q80Z24, G5E8K5, P01831, Q9JKV1, O35927, P62754, P60710, O54946, Q61301, P26231, O08917, Q9CQ19, Q80VC9, O70161, P97315, P63260, P14206, P15116, Q9D7X3, Q3THE2, Q9WV69, Q05144, Q9QUI0, P13020, Q811D0, Q68FH0, Q02248	623	738	17915	1.40273	1	0.194462	0.163978
11	3.56284	GOTERM_BP_3	GO:0010720~positive regulation of cell development	47	7.04648	3.48674e-07	Q9ES28, Q922J3, P46096, Q9QXZ0, Q60865, Q8BKX1, P97300, P46097, Q9Z0P5, P10637, Q9Z0P4, O70492, Q8R071, D3YZU1, Q99JY9, P14873, P63001, O35668, P61161, Q9CVB6, Q4ACU6, Q80Z24, P62835, P48962, Q9ESJ4, Q9ESN9, O88398, P03995, P61979, P28652, Q9WV60, O08919, Q9ERR1, Q9D394, P35922, Q9WV69, P12960, H3BJD6, Q9QUI0, Q9QXS6, P84078, Q05512, Q9D8E6, Q9DC28, Q02248, P08551, O35658	623	595	17915	2.27148	0.000340248	4.66173e-06	3.93095e-06
11	3.56284	GOTERM_BP_3	GO:0001558~regulation of cell growth	35	5.24738	2.66083e-06	P46096, Q8BYI9, Q9QXZ0, Q9WV92, Q63912, P46097, Q9Z0P5, P10637, Q9ERS2, Q9Z2H5, P68040, Q62167, Q99JY9, P14873, O08553, P23927, Q6R891, P48962, P49615, Q9DCT2, Q60598, P23242, P60824, P61979, Q9WV60, Q9ERR1, Q9JIA1, Q9D394, P67778, Q9QUI0, Q9QXS6, Q9D8E6, Q60737, Q9QYI5, Q78TU8	623	410	17915	2.45478	0.0025936	3.24621e-05	2.73733e-05
11	3.56284	GOTERM_BP_3	GO:0051962~positive regulation of nervous system development	42	6.29685	5.67764e-06	Q922J3, P46096, Q9QXZ0, Q60865, Q8BKX1, P97300, P46097, Q9Z0P5, P10637, Q9Z0P4, O70492, Q8R071, D3YZU1, Q99JY9, P14873, P63001, O35668, P61161, Q4ACU6, Q80Z24, P62835, Q9ESJ4, Q9ESN9, O88398, P03995, P61979, P28652, Q9WV60, O08919, Q9ERR1, Q9D394, P35922, P12960, H3BJD6, Q9QUI0, Q9QXS6, P84078, Q05512, Q9D8E6, Q9DC28, Q02248, P08551	623	559	17915	2.16056	0.00552607	6.67636e-05	5.62976e-05
11	3.56284	GOTERM_BP_3	GO:0016049~cell growth	37	5.54723	6.80627e-06	P46096, Q8BYI9, Q6PHZ2, Q9QXZ0, Q63912, P46097, Q9Z0P5, P10637, Q9ERS2, P68040, Q62167, Q99JY9, P14873, O08553, P23927, O55131, Q6R891, P68134, Q61937, P48962, P49615, Q9DCT2, Q60598, P23242, P60824, P61979, Q9WV60, Q9ERR1, Q9JIA1, Q9D394, Q9JLM8, P67778, Q9QUI0, Q9QXS6, Q9D8E6, Q60737, Q9QYI5	623	466	17915	2.2832	0.00662093	7.72433e-05	6.51344e-05
11	3.56284	GOTERM_BP_3	GO:0048588~developmental cell growth	20	2.9985	0.000187422	P46096, Q8BYI9, P61979, Q6PHZ2, Q9QXZ0, Q63912, P46097, Q9WV60, Q9Z0P5, P10637, Q9ERR1, Q9D394, Q9JLM8, Q99JY9, P14873, O55131, Q9QXS6, Q9D8E6, P48962, P49615	623	215	17915	2.67498	0.167183	0.00174213	0.00146903
11	3.56284	GOTERM_BP_3	GO:0030307~positive regulation of cell growth	17	2.54873	0.00033405	P46096, P61979, Q9QXZ0, P46097, Q9WV60, Q9Z0P5, P10637, Q9ERR1, Q9JIA1, Q9D394, Q62167, P14873, Q9QUI0, Q9QXS6, Q9D8E6, Q60737, P48962	623	172	17915	2.84216	0.278258	0.00293723	0.00247678
11	3.56284	GOTERM_BP_3	GO:0051094~positive regulation of developmental process	66	9.89505	0.000723425	Q9ES28, Q922J3, Q9QXZ0, Q60865, Q8BKX1, P97300, Q9Z0P5, Q9Z0P4, P10637, O70492, Q8R071, Q99JY9, P14873, P63001, P13595, P63168, O55131, Q9CVB6, Q4ACU6, Q80Z24, P62835, P48962, Q9ESJ4, Q9ESN9, Q9QYH6, P03995, P23242, P28652, O08917, O08919, Q80TV8, Q9D394, P35922, P59759, Q9QUI0, Q9QXS6, Q05512, Q02248, P46096, P46097, Q6PCP5, P68040, D3YZU1, O35668, P61161, Q8BRT1, O88398, P61979, E9PX29, Q3UHD9,…	623	1252	17915	1.51589	0.506542	0.00608675	0.00513258
11	3.56284	GOTERM_BP_3	GO:0048639~positive regulation of developmental growth	16	2.3988	0.00227802	P46096, P61979, Q9QXZ0, E9PX29, P46097, Q9WV60, Q9Z0P5, P10637, Q9ERR1, Q9D394, P14873, P13595, Q9QXS6, Q9D8E6, Q811D0, P48962	623	187	17915	2.46041	0.892028	0.0164692	0.0138875
11	3.56284	GOTERM_BP_3	GO:0060560~developmental growth involved in morphogenesis	18	2.69865	0.00299053	P46096, Q8BYI9, P61979, Q9QXZ0, Q63912, P46097, Q9WV60, Q9Z0P5, P10637, Q9ERR1, Q9D394, Q9JLM8, Q99JY9, P14873, O55131, Q9QXS6, Q9D8E6, P49615	623	231	17915	2.24073	0.946235	0.0211504	0.0178348
11	3.56284	GOTERM_BP_3	GO:0045927~positive regulation of growth	20	2.9985	0.0038326	P46096, P61979, Q9QXZ0, E9PX29, P46097, Q9WV60, Q9Z0P5, P10637, Q9ERR1, Q9JIA1, Q9D394, Q62167, P14873, P13595, Q9QUI0, Q9QXS6, Q9D8E6, Q811D0, Q60737, P48962	623	277	17915	2.07625	0.976431	0.0259765	0.0219044
11	3.56284	GOTERM_BP_3	GO:0045597~positive regulation of cell differentiation	50	7.49625	0.00664229	Q9ES28, Q922J3, Q9QXZ0, Q60865, Q8BKX1, P97300, Q9Z0P5, Q9Z0P4, P10637, O70492, Q8R071, Q99JY9, P14873, P63001, Q9CVB6, Q4ACU6, Q80Z24, P62835, P48962, Q9ESJ4, Q9ESN9, P03995, P23242, P28652, O08917, O08919, Q9D394, P35922, Q06890, Q9QUI0, Q9QXS6, Q05512, Q02248, P46096, P46097, D3YZU1, O35668, P61161, O88398, P61979, Q9WV60, Q9ERR1, Q9WV69, P12960, H3BJD6, P84078, Q9D8E6, Q9DC28, P08551, O35658	623	981	17915	1.46565	0.998503	0.0409126	0.034499
11	3.56284	GOTERM_BP_3	GO:0048638~regulation of developmental growth	23	3.44828	0.00670698	Q60598, P46096, Q8BYI9, P23242, P61979, Q9QXZ0, E9PX29, Q63912, P46097, Q9WV60, Q9Z0P5, P10637, Q9ERR1, Q9D394, Q99JY9, P14873, O08553, P13595, Q9QXS6, Q9D8E6, Q811D0, P48962, P49615	623	356	17915	1.85783	0.998595	0.0409126	0.034499
11	3.56284	GOTERM_BP_3	GO:0048589~developmental growth	36	5.3973	0.0255196	P46096, Q8BYI9, Q6PHZ2, Q91V14, Q9QXZ0, Q63912, P46097, Q9Z0P5, P06837, P10637, Q99JY9, P14873, P47915, O08553, P13595, O55131, Q68FG2, O88735, P48962, P49615, Q60598, P23242, P61979, E9PX29, Q9WV60, Q01063, Q9ERR1, Q9D394, Q9JLM8, P13020, Q9QXS6, Q9D8E6, Q811D0, Q02248, Q9QYC0, P43006	623	714	17915	1.44988	1	0.13391	0.112918
12	3.49005	GOTERM_BP_3	GO:0051301~cell division	39	5.84708	5.42582e-05	P28740, Q61879, Q62261, P18760, Q6PER3, Q68FF6, Q99JY9, O55131, P61161, Q8VDD5, Q8R001, Q9D8B3, P63087, Q8BRT1, G5E8K5, P61027, P27546, B2RSH2, P62137, Q8R1Q8, P49615, Q9Z2Q6, Q62159, P62908, Q9Z0G0, Q60875, O08919, Q80TV8, Q61166, Q9CZA6, Q3TRR0, Q52KF3, Q9QUI0, P62141, Q68FH0, P0DP26, P62746, Q8CIP4, Q8QZT2	623	554	17915	2.02434	0.0515797	0.000545939	0.000460356
12	3.49005	GOTERM_BP_3	GO:0007049~cell cycle	75	11.2444	0.000410075	Q5RJI5, Q61879, P18760, Q62167, Q6PER3, P0CG49, P68181, Q68FF6, Q99JY9, O35129, O55131, P42669, P63087, P63328, P05132, P27546, Q923T9, B2RSH2, P62754, Q8R1Q8, Q99KJ8, P49615, Q9Z2Q6, P60824, Q60875, P28652, Q80TV8, Q9CPR4, Q61166, Q9CZA6, Q3TRR0, Q9QUI0, P62245, Q5SRX1, Q68FH0, Q02248, P63330, Q9JHU4, Q8CIP4, Q8QZT2, P99024, Q6PHZ2, P28740, Q62261, Q68FD5, P68040, Q9DBR7, Q8K3G9, P61161, Q8VIJ6,…	623	1440	17915	1.49771	0.329891	0.00357351	0.00301332
12	3.49005	GOTERM_BP_3	GO:1903047~mitotic cell cycle process	41	6.14693	0.00152236	Q5RJI5, Q6PHZ2, P28740, Q61879, Q62261, Q68FD5, P18760, Q62167, Q6PER3, Q9DBR7, O35129, O55131, P42669, Q8R001, Q9D8B3, Q8BRT1, G5E8K5, P63328, P27546, Q923T9, P62754, Q8R1Q8, Q99KJ8, P62908, Q60875, P28652, Q9ERR1, Q80TV8, P11798, Q9CPR4, Q61166, Q9CZA6, Q76MZ3, Q3TRR0, Q9QUI0, Q5SRX1, Q60737, P0DP26, Q8BP67, Q8CIP4, Q8QZT2	623	702	17915	1.67948	0.773941	0.0114294	0.00963773
13	2.42726	GOTERM_BP_3	GO:1901698~response to nitrogen compound	55	8.24588	0.00094534	Q9D0M3, Q8BKX1, Q60668, P16858, P18760, P68181, O08553, P13595, Q6R891, P63044, P84104, P63328, P61027, Q9CZ13, P62835, P61982, P49615, Q9Z2Y3, P26231, P23242, Q60875, Q62417, P31648, P56564, O08917, P35922, P31324, P67778, Q9QUI0, Q02248, Q9WTI7, Q8BMS1, Q91VR5, Q62108, B1AWC9, P10852, P35438, Q99104, Q61937, Q9JKV1, Q9JI91, P61979, Q01063, Q0VGU4, P11798, P18872, Q9WV69, Q99JI6, P68404, P13020,…	623	1004	17915	1.57528	0.60271	0.00783555	0.00660723
13	2.42726	GOTERM_BP_3	GO:0010243~response to organonitrogen compound	49	7.34633	0.00126039	Q9D0M3, Q8BKX1, Q60668, P18760, P68181, O08553, P13595, Q6R891, P63044, P84104, P63328, P61027, Q9CZ13, P62835, P61982, P49615, Q9Z2Y3, P26231, P23242, Q60875, Q62417, P31648, P56564, P31324, P67778, Q9QUI0, Q02248, Q9WTI7, Q8BMS1, Q62108, B1AWC9, P35438, Q99104, Q9JKV1, Q9JI91, P61979, Q01063, Q0VGU4, P11798, P18872, Q9WV69, Q99JI6, P68404, P13020, P84075, P0DP26, P63318, P08551, P43006	623	878	17915	1.60483	0.707976	0.00976304	0.00823257
13	2.42726	GOTERM_BP_3	GO:1901700~response to oxygen-containing compound	76	11.3943	0.0122388	Q9D0M3, P09405, Q8BKX1, Q60668, Q9Z0P5, P19253, G3XA57, P18760, O08553, P13595, Q9CVB6, Q6R891, O88735, P63044, P84104, P63328, P62911, P61027, P62835, P05132, P61982, P62715, B2RSH2, P49615, Q9Z2Y3, P26231, P23242, Q60875, Q62417, P31648, P56564, Q61768, P68033, P39447, P67778, P62761, Q9QUI0, Q02248, P63330, Q9WTI7, Q8BMS1, Q9ERG2, Q9CX86, Q61699, Q62108, Q9ERS2, B1AWC9, Q8VEK3, P35438, P68040,…	623	1670	17915	1.30866	0.999994	0.0706806	0.0596006
13	2.42726	GOTERM_BP_3	GO:0042493~response to drug	26	3.89805	0.0134013	Q9CR68, Q91V14, Q6PIC6, B1AWC9, Q9DBR7, O08553, P63101, P13595, Q6R891, P63328, P62835, Q9QYB5, P56564, P68033, Q64331, P18872, P39447, P31324, Q99JI6, P68404, P67778, Q9QUI0, Q02248, Q8BMS1, Q99LC3, P43006	623	447	17915	1.67261	0.999998	0.0769395	0.0648783
		Category	Term	Count	%	PValue	Genes	List Total	Pop Hits	Pop Total	Fold Enrichment	Bonferroni	Benjamini	FDR
		GOTERM_BP_3	GO:0007017~microtubule-based process	86	12.8936	3.68565e-27	Q5RJI5, Q922J3, Q9R111, Q9D0M5, P10637, Q9CPW4, Q8BUK6, P16858, Q7TSJ2, P97427, Q6PDL0, O08788, P0CG49, Q99JY9, P14873, Q8VHJ5, Q80ZS7, P63168, P35980, O88735, A2AG50, P47757, P27546, P20357, Q8R1Q8, Q99KJ8, Q91Z67, Q60875, Q61768, Q9QZB7, Q80TV8, Q61166, Q03141, Q9CZA6, Q3TRR0, Q9QUI0, Q05512, O88447, O88448, Q02248, Q6PGN3, O88487, Q9JHU4, O88485, Q8CIP4, Q8QZT2, Q61699, Q9DCD6, P99024, P28740,…	623	642	17915	3.85205	3.59719e-24	2.56942e-25	2.16663e-25
		GOTERM_BP_3	GO:0007163~establishment or maintenance of cell polarity	37	5.54723	4.34163e-17	Q5RJI5, Q9JMH9, Q62108, Q9QXZ0, G3XA57, Q9CPW4, P18760, P68040, Q99JY9, P14873, Q8VHJ5, P61161, Q8VDD5, Q8BRT1, O88952, P61027, P27546, P20357, P26231, P23242, Q60875, Q8JZS0, Q61548, Q9WV60, P70175, Q9ERR1, Q9D394, Q80TV8, O35382, Q03141, Q9CZA6, Q99JI6, P13020, Q05512, Q811D0, Q8CIP4, O88342	623	189	17915	5.62949	4.23743e-14	1.21069e-15	1.0209e-15
		GOTERM_BP_3	GO:0050808~synapse organization	33	4.94753	5.29705e-11	Q810U3, Q8CC27, Q8BYI9, Q62108, P97300, Q9Z0P4, P35438, D3YZU1, Q9QYX7, Q99JY9, Q68FG2, O88737, Q99104, Q8R0S4, Q4ACU6, G5E8K5, F8VPU2, Q8BUV3, O35927, P49615, Q61301, P61979, P28652, P54285, Q62418, Q64331, P15116, H3BJD6, Q8R3Z5, Q80Z38, Q9QXS6, P63011, Q02248	623	238	17915	3.98718	5.16992e-08	1.01371e-09	8.54799e-10
		GOTERM_BP_3	GO:0032886~regulation of microtubule-based process	27	4.04798	7.73491e-11	Q61699, Q922J3, Q9QXZ0, Q9R111, Q14BB9, P10637, O08788, P14873, O35668, Q9QYR6, Q9D8B3, Q8BRT1, Q61937, P47757, Q8R1Q8, Q91ZU6, P62908, Q60875, Q9WV60, Q80VC9, Q80TV8, P19246, Q61166, Q9QUI0, Q8C2Q3, Q02248, Q8QZT2	623	163	17915	4.76327	7.54926e-08	1.42439e-09	1.2011e-09
		GOTERM_BP_3	GO:0034330~cell junction organization	29	4.34783	2.97333e-10	Q9ES28, Q810U3, Q7TPR4, Q9QXZ0, Q9WV92, P63001, Q8BRT1, P01831, P05132, Q62159, Q9JI91, P26231, Q60598, P23242, Q62417, O08917, Q80VC9, O08919, Q80TV8, Q9WUM4, Q9QXS1, Q9WV69, Q9QUI0, P57780, Q811D0, Q68FH0, Q02248, Q9WTI7, O88342	623	199	17915	4.19058	2.90197e-07	5.37402e-09	4.53158e-09
		GOTERM_BP_3	GO:0010970~establishment of localization by movement along microtubule	18	2.69865	1.57831e-07	Q91ZU6, Q61768, P10637, Q9ERR1, O08788, P0CG49, Q9CZA6, P14873, O35668, P63168, Q99104, Q6DFV3, O88447, O88448, P08553, P08551, O88485, P62821	623	107	17915	4.83746	0.000154031	2.26534e-06	1.91022e-06
		GOTERM_BP_3	GO:0022613~ribonucleoprotein complex biogenesis	37	5.54723	4.90873e-07	P53026, P97461, Q9CXW4, P35979, P09405, Q6ZWV3, P19253, P62082, P12970, Q62167, P62751, P86048, Q61937, Q8CBE3, P25444, P47911, P63325, P62852, P62754, F6YVP7, Q9CR57, P60824, P62849, Q91WK2, P14206, P62270, P14148, P62242, P63276, P61255, P47962, Q6ZWV7, Q8BP67, P27659, Q9JHU4, O35658, P62843	623	416	17915	2.55763	0.000478977	6.47422e-06	5.4593e-06
		GOTERM_BP_3	GO:0003012~muscle system process	34	5.09745	5.56673e-07	Q8CC27, Q8CI43, Q6PHZ2, Q6PIC6, O70250, B1AWC9, E9QA15, O08532, Q8C8R3, P68134, P63328, Q60605, P62737, P48962, Q923T9, P49813, Q9Z2Y3, Q9JI91, Q60598, Q9WV60, P68033, Q01063, O08638, Q9JKK7, Q9QUI0, P13020, Q9QXS6, P14094, P58771, Q811D0, P0DP26, Q6URW6, P09541, Q99MK8	623	365	17915	2.67864	0.000543165	7.24417e-06	6.10856e-06
		GOTERM_BP_3	GO:0044093~positive regulation of molecular function	77	11.5442	2.05484e-06	Q9ES28, Q62167, Q8R191, Q6PER3, Q9QY76, P63001, O35129, Q4ACU6, Q8R0S2, P63328, Q8C0T5, P01831, P62835, P48962, P25444, P47955, Q9ESN9, P49615, Q9QYH6, Q91Z67, Q60875, P28652, O08917, Q61768, P35922, Q61166, Q06890, P84096, Q9QUI0, P14094, Q68FH0, Q02248, P63330, Q9QWI6, P09541, P63017, Q8CC27, Q61699, Q9ERS2, Q8VEK3, P68040, P48193, E9QA15, O08532, Q9DBR7, O35668, Q8C8R3, G5E8K5, Q61937, Q62159,…	623	1270	17915	1.74348	0.00200351	2.57118e-05	2.16812e-05
		GOTERM_BP_3	GO:0000910~cytokinesis	16	2.3988	6.03299e-06	Q62159, Q9Z0G0, Q61879, Q62261, P18760, Q99JY9, Q3TRR0, Q52KF3, O55131, Q9QUI0, P61161, Q8VDD5, Q9D8B3, Q68FH0, G5E8K5, P62746	623	110	17915	4.18269	0.00587092	7.00976e-05	5.9109e-05
		GOTERM_BP_3	GO:0060491~regulation of cell projection assembly	19	2.84858	1.16579e-05	Q60931, Q9Z0P5, P06837, Q9Z0P4, Q9WUM4, P35922, Q9WV69, Q05144, Q99JY9, H3BJD6, P84096, P63001, O35668, O55131, P63168, Q9QXS6, Q9CVB6, P47757, P27546	623	160	17915	3.41478	0.0113137	0.000129296	0.000109028
		GOTERM_BP_3	GO:0051653~spindle localization	10	1.49925	1.35558e-05	Q52KF3, P61161, Q60875, Q8VDD5, Q9ERR1, Q80TV8, Q9JHU4, P27546, Q9CZA6, Q99JY9	623	43	17915	6.68745	0.0131434	0.000147005	0.00012396
		GOTERM_BP_3	GO:0050805~negative regulation of synaptic transmission	12	1.7991	2.36563e-05	Q99JI6, Q80Z38, Q8BYI9, O08599, P84078, Q4ACU6, P31648, P10637, P62835, P35922, B2RSH2, H3BJD6	623	69	17915	5.00105	0.0228243	0.000250962	0.000211621
		GOTERM_BP_3	GO:1901888~regulation of cell junction assembly	12	1.7991	3.11912e-05	P63001, Q99JI6, P23242, Q9QXZ0, O08917, Q9WTI7, Q8BRT1, Q80TV8, Q9WUM4, P62835, P05132, Q9WV69	623	71	17915	4.86017	0.0299844	0.00032734	0.000276025
		GOTERM_BP_3	GO:0030534~adult behavior	19	2.84858	4.25371e-05	Q9JKC6, E9PX29, Q9R1V6, P10637, Q6PIC6, P35438, D3YZU1, Q80Z38, Q68FG2, P16330, Q8R0S4, P39053, Q4ACU6, Q9JM63, Q99MS8, P49615, P49813, Q9Z2Y3, P43006	623	176	17915	3.10434	0.040667	0.000441661	0.000372426
		GOTERM_BP_3	GO:0051668~localization within membrane	12	1.7991	6.74321e-05	P63001, Q922J3, F6SEU4, Q62108, Q4ACU6, Q811D0, P70175, Q91XM9, Q8BUV3, P15116, P49615, P62821	623	77	17915	4.48146	0.0636968	0.000671569	0.000566292
		GOTERM_BP_3	GO:0010927~cellular component assembly involved in morphogenesis	26	3.89805	0.000136356	Q810U3, Q9WV92, Q61879, P51863, P57746, O35668, O55131, P63168, P61161, P68134, Q8BRT1, P27546, P49813, Q9JI91, P45591, P68033, O08638, Q80TV8, Q69ZX8, P63260, Q9JKK7, Q8K4G5, P58771, Q9DC28, Q99MS8, O88342	623	319	17915	2.34375	0.124616	0.00129634	0.00109312
		GOTERM_BP_3	GO:0008360~regulation of cell shape	16	2.3988	0.000136806	Q9WV92, Q8BKX1, Q61879, Q9Z0P4, Q5EBJ4, Q9JMK2, Q3THE2, P48193, Q9WV69, O55131, Q8VDD5, P58771, Q9DC28, Q811D0, Q6URW6, O88342	623	143	17915	3.21746	0.125	0.00129634	0.00109312
		GOTERM_BP_3	GO:0007611~learning or memory	23	3.44828	0.00020624	P12849, P60879, Q8BYI9, Q91V14, Q60931, P97300, P31648, Q60932, Q6PIC6, Q9JKK7, P35438, P31324, D3YZU1, P13595, Q80Z38, F6SEU4, Q6R891, Q4ACU6, P63318, O35927, P08414, Q8K596, P49615	623	271	17915	2.44055	0.182342	0.00188122	0.00158632
		GOTERM_BP_3	GO:0021700~developmental maturation	23	3.44828	0.00032387	Q810U3, Q810U4, Q9JKC6, P28652, P23242, P61979, E9PX29, Q62108, Q9WV60, Q9Z0P4, O08749, Q91XM9, P35438, D3YZU1, Q76MZ3, P63001, Q9QUI0, Q99104, O08599, Q02248, P63011, P05132, P21279	623	280	17915	2.3621	0.271049	0.00287361	0.00242314
		GOTERM_BP_3	GO:1902115~regulation of organelle assembly	15	2.24888	0.00069819	Q60875, Q60931, O70172, O35668, O55131, P63168, Q9QUI0, P13020, Q8C2Q3, Q9D8B3, Q61937, P27546, Q8QZT2, Q80XI4, Q91XU3	623	149	17915	2.8949	0.494229	0.00592551	0.00499662
		GOTERM_BP_3	GO:0061061~muscle structure development	39	5.84708	0.00109863	Q8CI43, Q61656, Q6PHZ2, Q61879, Q501J6, Q8VEK3, P23927, Q8C8R3, P13595, Q8VDD5, Q8R0S4, P68134, P63328, Q60605, Q7TPW1, P48962, P47757, P49615, P49813, Q9Z2Y3, Q9JI91, P23242, P45591, O08917, Q9WV60, P68033, O08638, P63260, Q9JKK7, P15116, Q61584, O08579, P59759, Q9QUI0, O88507, P58771, Q02248, Q6URW6, O88342	623	645	17915	1.73874	0.657968	0.00876909	0.00739442
		GOTERM_BP_3	GO:0000422~mitophagy	16	2.3988	0.00118195	Q9ERQ8, Q91VR7, Q9DCD6, P56564, P31648, O08638, Q3TY60, Q9QUP5, Q8C008, P14152, Q9QYR6, P14094, P60521, P08553, Q8R3R8, Q9CQJ8	623	175	17915	2.62912	0.68471	0.00930305	0.00784469
		GOTERM_BP_3	GO:0007051~spindle organization	12	1.7991	0.00142694	Q3TRR0, P62908, Q9QUI0, P28740, P99024, Q9D8B3, Q9DC28, Q811D0, Q68FD5, Q80TV8, Q8QZT2, Q76MZ3	623	109	17915	3.1658	0.751843	0.0108805	0.00917481
		GOTERM_BP_3	GO:0051961~negative regulation of nervous system development	23	3.44828	0.00188941	P26231, Q91Z67, P03995, Q9JKC6, Q60875, Q8BYI9, P61979, Q9WV60, Q9D394, Q8BUK6, P97427, P68181, Q99JY9, Q9QUI0, Q99PJ0, F6SEU4, P68510, P61264, Q02248, P63328, P01831, P05132, P49615	623	320	17915	2.06684	0.842102	0.0139702	0.0117802
		GOTERM_BP_3	GO:0035637~multicellular organismal signaling	12	1.7991	0.00251766	O08532, Q810U3, Q810U4, Q8CC27, Q8C8R3, P23242, Q8BYI9, E9PX29, Q8R0S4, Q01063, G5E8K5, Q6URW6	623	117	17915	2.94934	0.914594	0.0180679	0.0152355
		GOTERM_BP_3	GO:0032231~regulation of actin filament bundle assembly	10	1.49925	0.0037195	P63001, Q9QUI0, Q9QXS6, Q8CC35, Q4ACU6, P58771, Q8BRT1, Q80TV8, D3YZU1, H3BJD6	623	89	17915	3.23101	0.973669	0.0257463	0.0217102
		GOTERM_BP_3	GO:0051651~maintenance of location in cell	11	1.64918	0.00379241	P13020, Q9QXS6, Q9CQV8, Q9WV92, Q6DFV3, Q9WTX5, Q9Z0P5, G5E8K5, O70161, Q9Z2H5, Q91YR1	623	106	17915	2.98412	0.975484	0.0258839	0.0218262
		GOTERM_BP_3	GO:0008344~adult locomotory behavior	11	1.64918	0.00379241	Q9JKC6, E9PX29, P16330, P39053, Q8R0S4, Q9JM63, Q9R1V6, P10637, Q6PIC6, P35438, P49813	623	106	17915	2.98412	0.975484	0.0258839	0.0218262
		GOTERM_BP_3	GO:0010721~negative regulation of cell development	24	3.5982	0.00396343	P26231, Q91Z67, P03995, Q60875, Q8BYI9, Q9WV60, Q9WUM4, Q9D394, Q8BUK6, P97427, Q9WV69, Q99JY9, Q9QUI0, Q99PJ0, F6SEU4, P68510, P57780, P61264, Q02248, P63330, P63328, P01831, P49615, Q9Z0U1	623	361	17915	1.91176	0.979266	0.026315	0.0221898
		GOTERM_BP_3	GO:0045185~maintenance of protein location	10	1.49925	0.0049839	P13020, Q9QXS6, Q9CQV8, Q9WV92, Q9WTX5, Q9Z0P5, G5E8K5, O70161, Q9Z2H5, Q91YR1	623	93	17915	3.09205	0.992376	0.0324286	0.027345
		GOTERM_BP_3	GO:0009894~regulation of catabolic process	28	4.1979	0.00551891	P56399, Q9ERS2, O70250, O70492, P68040, P0CG49, Q9DBJ1, P05132, P62137, Q9Z0G0, P23242, Q3UHD9, P46460, Q9WV60, P29341, Q9D415, Q791V5, Q9JMK2, P35922, Q06890, P67778, Q8VHM5, P62141, Q9DC28, P63330, Q60737, P63318, P60521	623	459	17915	1.75418	0.99549	0.0354372	0.029882
		GOTERM_BP_3	GO:0016236~macroautophagy	21	3.14843	0.00643246	Q9ERQ8, Q91VR7, Q9DCD6, P56564, P31648, O70172, O08638, Q3TY60, Q9QUP5, Q8C008, P14152, Q9QYR6, Q9D8B3, P14094, P60521, P08553, Q8R3R8, Q80XI4, Q91XU3, Q9CQJ8, P62821	623	312	17915	1.9355	0.998161	0.0403442	0.0340198
		GOTERM_BP_3	GO:0051051~negative regulation of transport	30	4.49775	0.0066792	P51881, Q6PHZ2, Q62108, P10637, O70492, Q80U23, P68040, P14873, Q8R361, P23927, P63024, P61264, G5E8K5, P63328, P62835, P49615, Q9JI91, Q9WV60, P68254, P18872, P35922, O08579, Q9WV69, H3BJD6, Q99JI6, P68404, P62761, P63330, Q9QWI6, P21279	623	510	17915	1.69153	0.998557	0.0409126	0.034499
		GOTERM_BP_3	GO:0009611~response to wounding	30	4.49775	0.00824801	Q8BYI9, Q9QXZ0, Q63912, Q61879, P06837, Q8VDD5, O08599, Q8BRT1, P49615, P60710, Q62159, P26231, P03995, P23242, P56564, Q9CQ19, O70161, Q9ERR1, Q9WUM3, P97315, Q80TV8, P63260, P19246, Q3THE2, Q9WV69, Q9QUI0, P13020, P58771, P08551, P43006	623	519	17915	1.6622	0.999691	0.0500004	0.0421622
		GOTERM_BP_3	GO:1903828~negative regulation of cellular protein localization	12	1.7991	0.0091943	Q9JI91, Q61699, P63037, Q9WV60, Q6PGN3, P63330, Q68FD5, Q9JLM8, P84091, O08579, Q9WV69, P49615	623	139	17915	2.48253	0.999878	0.055053	0.0464228
		GOTERM_BP_3	GO:0010810~regulation of cell-substrate adhesion	14	2.09895	0.00978749	Q9ES28, Q9QXZ0, Q9WV60, Q80TV8, Q9WUM4, Q9WV69, Q05144, P63001, Q9QXS6, Q9CVB6, P57780, Q9JM52, Q8BRT1, O35658	623	179	17915	2.24907	0.999932	0.0582475	0.0491165
		GOTERM_BP_3	GO:0019538~protein metabolic process	207	31.0345	0.011611	P62918, Q5RJI5, P97461, Q9CR62, O70492, P18760, O35129, Q6R891, Q62095, P43274, P63328, W4VSN7, P62911, P43277, P48962, P97351, Q9CR57, Q9CPR4, P62242, Q99MI1, P62245, Q6PGN3, P63330, Q9QWI6, Q8CIP4, Q14BB9, Q9DBR7, Q9JM52, Q9CZT8, P62137, P62259, A0A140T8T4, P61979, Q3UHD9, Q9WV60, P11798, P62270, P14148, P15116, Q9WV69, Q76MZ3, Q6ZWN5, P62267, Q8C2Q3, P62141, Q9QZ06, Q9DC28, Q811D0, P47962, P60…	623	5186	17915	1.1478	0.999989	0.067858	0.0572204
		GOTERM_BP_3	GO:0031099~regeneration	14	2.09895	0.0188314	P26231, P03995, Q8BYI9, P23242, Q63912, P06837, Q9ERR1, P19246, P67778, P13020, P62889, P62911, P62835, P08551	623	195	17915	2.06453	1	0.105247	0.088748
		GOTERM_BP_3	GO:0050792~regulation of viral process	19	2.84858	0.0197559	Q9ERQ8, Q9WV55, Q61656, P56564, P29341, O70492, P18760, Q61990, P35922, Q62167, Q9QY76, Q3TY60, P13020, P14152, Q9QYR6, Q9D8B3, P14094, P63017, O35658	623	304	17915	1.79725	1	0.108324	0.0913433
		GOTERM_BP_3	GO:0051236~establishment of RNA localization	11	1.64918	0.0212134	O08583, P49312, O08917, P97379, Q9WTI7, P28738, P84104, Q61937, P14206, P35922, Q8BG05	623	137	17915	2.30888	1	0.115024	0.0969926
		GOTERM_BP_3	GO:0030308~negative regulation of cell growth	13	1.94903	0.0243424	Q8BYI9, P23242, P60824, Q9ERS2, P68040, Q62167, Q99JY9, P67778, P23927, Q6R891, Q9QYI5, P49615, Q9DCT2	623	181	17915	2.06535	1	0.12912	0.108879
		GOTERM_BP_3	GO:0051235~maintenance of location	18	2.69865	0.0305285	Q9CQV8, Q6PHZ2, Q9WV92, Q9WTX5, Q9Z0P5, Q01063, O70161, Q9Z2H5, O35668, Q8C8R3, P13020, Q99104, Q9QXS6, Q6DFV3, G5E8K5, P0DP26, P01831, Q91YR1	623	297	17915	1.74279	1	0.15682	0.132237
		GOTERM_BP_3	GO:0051098~regulation of binding	19	2.84858	0.0313779	Q9ES28, P61979, O08917, Q9WV60, Q9QYB8, P97427, P30275, Q9JMK2, P35922, Q61166, P48193, Q8R081, Q6PER3, E9QA15, Q02248, P63328, P0DP26, Q9QYC0, P49615	623	321	17915	1.70207	1	0.160339	0.135204
		GOTERM_BP_3	GO:0006935~chemotaxis	28	4.1979	0.0355449	Q810U3, Q810U4, Q61879, P06837, O35098, P19253, B1AWC9, P97427, P63001, O08553, P13595, G5E8K5, P28738, Q9ESN9, P49615, O08917, Q61768, Q01063, O70161, Q9WUM3, Q9JIA1, Q8K4G5, Q05144, P84096, Q9QUI0, P33175, Q8BP67, O35658	623	536	17915	1.50218	1	0.177907	0.150018
		GOTERM_BP_3	GO:0042330~taxis	28	4.1979	0.0359697	Q810U3, Q810U4, Q61879, P06837, O35098, P19253, B1AWC9, P97427, P63001, O08553, P13595, G5E8K5, P28738, Q9ESN9, P49615, O08917, Q61768, Q01063, O70161, Q9WUM3, Q9JIA1, Q8K4G5, Q05144, P84096, Q9QUI0, P33175, Q8BP67, O35658	623	538	17915	1.4966	1	0.179114	0.151036
		GOTERM_BP_3	GO:0031647~regulation of protein stability	14	2.09895	0.0423379	Q9Z0G0, P16858, Q06890, O35129, Q8C8R3, P67778, P13020, O08599, P14231, Q3UHJ0, P14094, Q61937, P63017, P21279	623	219	17915	1.83828	1	0.207647	0.175096
		GOTERM_BP_3	GO:0043903~regulation of symbiosis, encompassing mutualism through parasitism	19	2.84858	0.0439159	Q9ERQ8, Q9WV55, Q61656, P56564, P29341, O70492, P18760, Q61990, P35922, Q62167, Q9QY76, Q3TY60, P13020, P14152, Q9QYR6, Q9D8B3, P14094, P63017, O35658	623	334	17915	1.63582	1	0.211696	0.17851
		GOTERM_BP_3	GO:0044057~regulation of system process	26	3.89805	0.0471591	Q8CC27, Q8BYI9, Q6PHZ2, B1AWC9, E9QA15, O08532, Q8R361, Q8C8R3, P13595, P63328, P48962, Q923T9, Q60598, P23242, E9PX29, Q9WV60, Q01063, P18872, Q9QUI0, Q9QXS6, Q9JM63, P14094, P58771, P0DP26, P09541, Q99MK8	623	504	17915	1.48345	1	0.222808	0.18788
		GOTERM_BP_3	GO:0045807~positive regulation of endocytosis	10	1.49925	0.0476376	P61979, P84078, P57780, O08917, P97797, P62835, Q8VD37, P35922, Q9QYC0, P63017	623	136	17915	2.11441	1	0.22353	0.188489
