# Supplementary material for: Proteomic and functional analyses of the periodic membrane skeleton in neurons
Source: Nat Commun. 2022 Jun 9;13:3196. doi: 10.1038/s41467-022-30720-x (PMC9184744; doi:10.1038/s41467-022-30720-x)
Supplement: Supplementary file 6 — Supplementary Data 3 [file 41467_2022_30720_MOESM6_ESM.xlsx]

## Sheet: Cultured neurons
Category	Term	Count	%	PValue	Gene	List Total	Pop Hits	Pop Total	Fold Enrichment	Bonferroni	Benjamini	FDR
GOTERM_MF_4	GO:0003723~RNA binding	164	34.3096	1.15637e-48	P62918, Q8CAQ8, P09405, Q9JMH9, P07901, Q60865, Q9QXZ0, Q60900, Q9CR62, P10630, P38647, Q61553, V9GWY0, P62751, P63163, Q62095, P20152, Q8BU30, P25444, P47911, P62754, P97351, Q9CR57, Q8C7D3, Q3UTJ2, Q9D1R9, Q03265, P14206, Q9QXS1, Q80X50, Q02053, P62242, O55142, P62245, Q8VHM5, P39053, O88569, P24369, P05064, P62889, Q9JHU4, P60867, Q9CZM2, P53026, P51881, Q921F2, Q9CXY6, Q61656, Q6ZWV3, Q99K48,…	443	1707	15676	3.39971	2.49775e-46	2.49775e-46	2.17397e-46
GOTERM_MF_4	GO:0003779~actin binding	68	14.2259	3.02085e-34	Q9JMH9, Q9QXZ0, Q61879, Q9Z2H5, Q9CPW4, P18760, Q9R0P5, Q99JY9, Q61553, P14873, Q9CVB6, Q6R891, Q9JM76, Q8C0P5, P47753, P47754, Q9JJV2, P61982, Q91YR1, P47757, P49813, Q8BH44, P26231, Q8CC35, Q69ZX8, Q9R0Q6, Q9JKK7, P59999, Q9QXS1, P16546, Q8K4G5, Q9QXS6, P57780, Q9WTI7, Q6IRU2, P09542, P62962, Q7TPR4, Q9WV92, P15508, P21271, Q62261, P61161, P21107, Q99104, Q8VDD5, P68510, Q9QYR6, Q9D898, Q61301,…	443	384	15676	6.26627	6.52504e-32	3.26252e-32	2.8396e-32
GOTERM_MF_4	GO:0000166~nucleotide binding	163	34.1004	1.9992e-28	P09405, Q9JMH9, P07901, Q60900, P10630, P38647, P16858, P68181, P63321, O55131, P62751, Q8VEH3, Q62095, P61027, P09411, Q8BU30, Q91YR1, P56480, Q923T9, Q64436, Q9Z1S5, Q8C7D3, Q03265, Q9JLM8, Q8VDN2, Q02053, Q8VHM5, P39053, Q6PGN3, O88569, Q9JIW9, Q9WTI7, Q9JHU4, Q61411, Q921F2, Q9CXY6, Q61656, Q99K48, P32883, Q99M87, Q8K2B3, P61161, Q8CGC7, Q99104, Q8VDD5, Q9CWF2, P62492, P62814, P47857, P61205,…	443	2438	15676	2.36584	4.31828e-26	1.43943e-26	1.25283e-26
GOTERM_MF_4	GO:0016818~hydrolase activity, acting on acid anhydrides, in phosphorus-containing anhydrides	81	16.9456	3.43822e-24	Q8CI43, Q8BFR5, P07901, Q9JMH9, Q9QXZ0, Q922F4, Q61879, Q9D0M5, P10630, P51863, O08788, Q62167, P63321, P63168, Q9ERD7, Q62095, Q6PIE5, P16381, P61027, P62835, P56480, B2RSH2, P62874, Q64436, P46460, P51150, Q61768, P29387, P68033, Q03265, Q9Z1G4, Q8VDN2, Q7TMM9, P62880, P39053, P14094, P63011, Q9JIW9, O88448, Q9WTI7, P09542, Q9JHU4, P63017, Q61411, P99024, Q61656, P28740, P21271, Q6PIC6, Q501J6,…	443	790	15676	3.62819	7.42656e-22	1.85664e-22	1.61596e-22
GOTERM_MF_4	GO:0045296~cadherin binding	50	10.4603	7.66925e-24	Q9D8Y0, Q9Z2H5, P12970, Q62167, Q61553, Q68FG2, O55131, P47753, P61027, P25444, P47911, Q91YR1, P47757, P26231, Q60598, Q9CR57, Q61768, P11499, Q9QXS1, P16546, P42932, Q9QXS6, P06151, O88448, Q02248, P05064, P62962, P63017, Q9CZM2, Q9WV55, Q62261, P63101, Q8VDD5, G5E8K5, P62855, P62259, Q61301, Q9CQV8, P61979, Q60692, P35700, P46638, P58252, Q9DC28, Q811D0, Q8BP67, P17182, Q9WUA3, Q9QYC0, P62821	443	300	15676	5.89767	1.65656e-21	2.81765e-22	2.4524e-22
GOTERM_MF_4	GO:0098632~protein binding involved in cell-cell adhesion	49	10.251	7.82681e-24	Q9D8Y0, Q9Z2H5, P12970, Q62167, Q61553, Q68FG2, O55131, P47753, P61027, P25444, P47911, Q91YR1, P47757, P26231, Q60598, Q9CR57, Q61768, P11499, Q9QXS1, P16546, P42932, Q9QXS6, P06151, O88448, Q02248, P05064, P62962, P63017, Q9CZM2, Q9WV55, Q62261, P63101, Q8VDD5, P62855, P62259, Q61301, Q9CQV8, P61979, Q60692, P35700, P46638, P58252, Q9DC28, Q811D0, Q8BP67, P17182, Q9WUA3, Q9QYC0, P62821	443	287	15676	6.04151	1.69059e-21	2.81765e-22	2.4524e-22
GOTERM_MF_4	GO:0051015~actin filament binding	34	7.11297	2.16733e-22	Q9JMH9, Q7TPR4, P15508, Q61879, Q9CPW4, P18760, Q9R0P5, Q99JY9, Q61553, P61161, Q8VDD5, Q9CVB6, Q6R891, Q9JM76, Q8C0P5, P47753, P47757, P49813, Q61301, Q9JI91, P26231, Q8BH44, P45591, Q9QYB8, Q9WUM4, Q9R0Q6, P59999, H3BJD6, Q9QXS6, P58252, P57780, P58771, Q9WTI7, Q9QYC0	443	132	15676	9.11458	4.68142e-20	6.68775e-21	5.82082e-21
GOTERM_MF_4	GO:0035639~purine ribonucleoside triphosphate binding	125	26.1506	3.81209e-21	Q9JMH9, P07901, P10630, P38647, P68181, P63321, O55131, Q8VEH3, Q62095, P61027, P09411, Q8BU30, Q91YR1, P56480, Q923T9, Q64436, Q9Z1S5, Q03265, Q9JLM8, Q8VDN2, Q02053, P39053, Q6PGN3, Q9JIW9, Q9WTI7, Q9JHU4, Q61411, Q9CXY6, Q61656, P32883, Q99M87, P61161, Q8CGC7, Q99104, Q8VDD5, Q9CWF2, P62492, P62814, P47857, P61205, Q63844, Q3UHD9, P11798, P18872, Q8BSL7, P46638, Q99JI6, Q01853, P61294, Q9R0K7,…	443	1858	15676	2.38065	8.23411e-19	1.02926e-19	8.95841e-20
GOTERM_MF_4	GO:0017076~purine nucleotide binding	127	26.569	6.30602e-21	Q9JMH9, P07901, P10630, P38647, P68181, P63321, O55131, Q8VEH3, Q62095, P61027, P09411, Q8BU30, Q91YR1, P56480, Q923T9, Q64436, Q9Z1S5, Q03265, Q9JLM8, Q8VDN2, Q02053, P39053, Q6PGN3, Q9JIW9, Q9WTI7, Q9JHU4, Q61411, Q9CXY6, Q61656, P32883, Q99M87, P61161, Q8CGC7, Q99104, Q8VDD5, Q9CWF2, P62492, P62814, P47857, P61205, Q63844, Q3UHD9, P11798, P18872, Q8BSL7, P46638, Q99JI6, Q01853, P61294, Q9R0K7,…	443	1918	15676	2.34308	1.3621e-18	1.51345e-19	1.31726e-19
GOTERM_MF_4	GO:0032549~ribonucleoside binding	125	26.1506	8.2522e-21	Q9JMH9, P07901, P10630, P38647, P68181, P63321, O55131, Q8VEH3, Q62095, P61027, P09411, Q8BU30, Q91YR1, P56480, Q923T9, Q64436, Q9Z1S5, Q03265, Q9JLM8, Q8VDN2, Q02053, P39053, Q6PGN3, Q9JIW9, Q9WTI7, Q9JHU4, Q61411, Q9CXY6, Q61656, P32883, Q99M87, P61161, Q8CGC7, Q99104, Q8VDD5, Q9CWF2, P62492, P62814, P47857, P61205, Q63844, Q3UHD9, P11798, P18872, Q8BSL7, P46638, Q99JI6, Q01853, P61294, Q9R0K7,…	443	1875	15676	2.35907	1.78247e-18	1.62043e-19	1.41038e-19
GOTERM_MF_4	GO:0001883~purine nucleoside binding	125	26.1506	8.2522e-21	Q9JMH9, P07901, P10630, P38647, P68181, P63321, O55131, Q8VEH3, Q62095, P61027, P09411, Q8BU30, Q91YR1, P56480, Q923T9, Q64436, Q9Z1S5, Q03265, Q9JLM8, Q8VDN2, Q02053, P39053, Q6PGN3, Q9JIW9, Q9WTI7, Q9JHU4, Q61411, Q9CXY6, Q61656, P32883, Q99M87, P61161, Q8CGC7, Q99104, Q8VDD5, Q9CWF2, P62492, P62814, P47857, P61205, Q63844, Q3UHD9, P11798, P18872, Q8BSL7, P46638, Q99JI6, Q01853, P61294, Q9R0K7,…	443	1875	15676	2.35907	1.78247e-18	1.62043e-19	1.41038e-19
GOTERM_MF_4	GO:0032555~purine ribonucleotide binding	125	26.1506	3.57761e-20	Q9JMH9, P07901, P10630, P38647, P68181, P63321, O55131, Q8VEH3, Q62095, P61027, P09411, Q8BU30, Q91YR1, P56480, Q923T9, Q64436, Q9Z1S5, Q03265, Q9JLM8, Q8VDN2, Q02053, P39053, Q6PGN3, Q9JIW9, Q9WTI7, Q9JHU4, Q61411, Q9CXY6, Q61656, P32883, Q99M87, P61161, Q8CGC7, Q99104, Q8VDD5, Q9CWF2, P62492, P62814, P47857, P61205, Q63844, Q3UHD9, P11798, P18872, Q8BSL7, P46638, Q99JI6, Q01853, P61294, Q9R0K7,…	443	1908	15676	2.31827	7.72765e-18	6.43971e-19	5.60493e-19
GOTERM_MF_4	GO:0032553~ribonucleotide binding	125	26.1506	6.87308e-20	Q9JMH9, P07901, P10630, P38647, P68181, P63321, O55131, Q8VEH3, Q62095, P61027, P09411, Q8BU30, Q91YR1, P56480, Q923T9, Q64436, Q9Z1S5, Q03265, Q9JLM8, Q8VDN2, Q02053, P39053, Q6PGN3, Q9JIW9, Q9WTI7, Q9JHU4, Q61411, Q9CXY6, Q61656, P32883, Q99M87, P61161, Q8CGC7, Q99104, Q8VDD5, Q9CWF2, P62492, P62814, P47857, P61205, Q63844, Q3UHD9, P11798, P18872, Q8BSL7, P46638, Q99JI6, Q01853, P61294, Q9R0K7,…	443	1923	15676	2.30018	1.48459e-17	1.14199e-18	9.93953e-19
GOTERM_MF_4	GO:0019900~kinase binding	53	11.0879	2.22783e-11	P07901, Q61315, P17427, P17426, O08553, O88935, O35643, O08599, F6SEU4, Q6R891, P63085, P20152, P61982, Q9ESN9, P62754, P03995, P28652, Q62417, P46460, Q61768, P70296, P11499, Q8VDN2, P39053, Q9JIS5, Q02248, P63330, Q9QWI6, Q8BG95, Q68FD5, Q99M87, Q9DBR7, P63101, Q99104, Q9DBJ1, P62737, P47857, P60710, P62908, Q9QYB5, Q3UHD9, Q9CZX8, Q61548, Q60932, Q91XM9, P62270, P19246, P15116, H3BJD6, P58252,…	443	664	15676	2.82449	4.81211e-09	3.43722e-10	2.99165e-10
GOTERM_MF_4	GO:0022853~active ion transmembrane transporter activity	18	3.76569	7.98301e-10	Q64436, Q924N4, Q91V14, Q6PIC6, Q9Z1G4, Q03265, P50516, P51863, Q8VDN2, Q9R0K7, P50518, P14094, Q9D3D9, Q6PIE5, G5E829, P56480, Q91VR2, P43006	443	93	15676	6.8489	1.72433e-07	1.14955e-08	1.00054e-08
GOTERM_MF_4	GO:0017022~myosin binding	15	3.13808	1.73205e-09	P60879, Q9CQ19, P68033, P35279, P56959, Q3THE2, P46638, P63321, P61294, P35276, P62492, P63011, P63044, P61027, P62823	443	63	15676	8.42524	3.74122e-07	2.33827e-08	2.03516e-08
GOTERM_MF_4	GO:0030507~spectrin binding	10	2.09205	1.20625e-07	Q8C8R3, E9PX29, Q80VC9, Q9QYB8, G5E8K5, Q61011, Q9QYC0, P62874, P16546, Q9WV69	443	31	15676	11.4148	2.60547e-05	1.53265e-06	1.33397e-06
GOTERM_MF_4	GO:0015631~tubulin binding	26	5.43933	4.78167e-07	Q9DCD6, Q61315, Q9WV55, P28740, Q9QXZ0, P16858, Q7TSJ2, O08788, Q6PER3, P14873, O08553, Q9QYR6, P62492, Q9EQF6, P27546, P47757, P20357, Q91ZU6, P62908, Q61768, Q80VC9, Q9ERR1, Q8VD37, Q9CZA6, P39053, P33175	443	283	15676	3.25101	0.000103279	5.738e-06	4.99419e-06
GOTERM_MF_4	GO:0016820~hydrolase activity, acting on acid anhydrides, catalyzing transmembrane movement of substances	16	3.34728	1.13443e-06	Q64436, Q6PIC6, Q9Z1G4, Q03265, P50516, P51863, Q8VDN2, Q9R0K7, P50518, P14094, Q9D3D9, Q6PIE5, G5E829, P62814, P56480, Q91VR2	443	118	15676	4.7981	0.000245007	1.28967e-05	1.12249e-05
GOTERM_MF_4	GO:0019905~syntaxin binding	13	2.71967	8.1383e-06	P46096, P28663, P60879, P46460, P46097, Q9R0N5, P16546, Q9DB05, P63024, Q99104, O08599, P63044, Q9D1D4	443	90	15676	5.11131	0.00175634	8.78936e-05	7.65e-05
GOTERM_MF_4	GO:0015399~primary active transmembrane transporter activity	15	3.13808	1.387e-05	Q64436, Q6PIC6, Q9Z1G4, Q03265, P50516, P51863, Q8VDN2, Q9R0K7, P50518, P14094, Q9D3D9, Q6PIE5, G5E829, P56480, Q91VR2	443	127	15676	4.17945	0.00299147	0.000142663	0.00012417
GOTERM_MF_4	GO:0019902~phosphatase binding	18	3.76569	2.26449e-05	Q6P1F6, P07901, Q63844, E9PX29, Q91XM9, P15116, H3BJD6, Q01853, P13595, Q6R891, P63085, P63087, Q02248, Q811D0, P63330, P20152, P62137, P62259	443	187	15676	3.40614	0.00487942	0.000222332	0.000193511
GOTERM_MF_4	GO:0035254~glutamate receptor binding	9	1.88285	5.25565e-05	Q9R0K7, Q9CVB6, P21271, Q02248, Q811D0, Q91XM9, P0DP26, P11798, P56959	443	48	15676	6.63488	0.0112883	0.000493574	0.000429592
GOTERM_MF_4	GO:0051117~ATPase binding	11	2.30126	0.000181582	P63321, Q8C8R3, P61979, Q9CVB6, P50518, P14094, P63011, Q9JIW9, P35279, Q9Z1G4, Q99JY9	443	88	15676	4.42325	0.0384659	0.00163424	0.00142239
GOTERM_MF_4	GO:0030506~ankyrin binding	6	1.25523	0.000243955	E9PX29, P15508, Q68FD5, Q62261, Q8VDN2, Q9QXS1	443	21	15676	10.1103	0.0513361	0.00210777	0.00183454
GOTERM_MF_4	GO:0044389~ubiquitin-like protein ligase binding	20	4.1841	0.000599331	P51881, P80314, P99024, Q61315, P38647, P11983, P63260, Q61990, P17751, Q9R0P9, P68181, Q01853, P63101, P63321, Q04447, Q9JIW9, P60521, P63017, Q8R3R8, P62259	443	290	15676	2.44041	0.12146	0.00497906	0.00433363
GOTERM_MF_4	GO:0023026~MHC class II protein complex binding	5	1.04603	0.000664679	P07901, P14094, P11499, P63017, P62259	443	15	15676	11.7953	0.133782	0.00531744	0.00462814
GOTERM_MF_4	GO:0023023~MHC protein complex binding	5	1.04603	0.00110822	P07901, P14094, P11499, P63017, P62259	443	17	15676	10.4076	0.212986	0.00854916	0.00744093
GOTERM_MF_4	GO:0060590~ATPase regulator activity	5	1.04603	0.00304691	P14094, P63011, P35279, Q9JJV2, P62962	443	22	15676	8.04227	0.482703	0.0219378	0.019094
GOTERM_MF_4	GO:0050998~nitric-oxide synthase binding	5	1.04603	0.00304691	P39053, Q02248, P0DP26, P15116, P60710	443	22	15676	8.04227	0.482703	0.0219378	0.019094
GOTERM_MF_4	GO:0051020~GTPase binding	19	3.9749	0.00385114	Q61598, P07901, P46460, P51150, P21271, Q62261, Q9WUM4, P70168, Q61011, H3BJD6, P62880, Q8CGC7, Q99104, Q9WTI7, P17182, P62835, Q8BU30, P62874, P62962	443	316	15676	2.12764	0.565454	0.0268338	0.0233553
GOTERM_MF_4	GO:0046982~protein heterodimerization activity	25	5.23013	0.0110642	P46096, Q9WV55, P15508, Q9R0N5, O55131, Q99104, P68510, P63328, Q6IMP4, P62259, P26231, Q64436, P46660, Q9QYB8, Q91XM9, P19246, P16546, Q76MZ3, P08032, Q02248, P63330, P08553, P17182, P08551, Q9QYC0	443	514	15676	1.72111	0.909571	0.0746835	0.0650023
GOTERM_MF_4	GO:0001664~G-protein coupled receptor binding	15	3.13808	0.0213199	P46460, Q6PIC6, P18872, Q9R0P9, P63321, Q6R891, P39053, P0DP26, Q3UYH7, P62874, B2RSH2, P63017, P08752, P21279, Q99MK8	443	270	15676	1.96589	0.990485	0.139549	0.121459
GOTERM_MF_4	GO:0001786~phosphatidylserine binding	5	1.04603	0.0235546	P46096, P46097, P06837, Q9R0N5, P63017	443	39	15676	4.53667	0.994193	0.149641	0.130243
GOTERM_MF_4	GO:0019894~kinesin binding	5	1.04603	0.0300248	P33175, O88448, P70168, Q9ESN9, P60710	443	42	15676	4.21262	0.998619	0.18437	0.16047
GOTERM_MF_4	GO:0070990~snRNP binding	3	0.627615	0.0307284	P62320, P27048, P62305	443	10	15676	10.6158	0.998819	0.18437	0.16047
GOTERM_MF_4	GO:0031683~G-protein beta/gamma-subunit complex binding	4	0.83682	0.0323323	P18872, B2RSH2, P08752, P21279	443	25	15676	5.66176	0.999174	0.188751	0.164283
GOTERM_MF_4	GO:0016676~oxidoreductase activity, acting on a heme group of donors, oxygen as acceptor	4	0.83682	0.043304	Q62425, P48771, P00405, P19783	443	28	15676	5.05514	0.99993	0.239838	0.208748
GOTERM_MF_4	GO:0004129~cytochrome-c oxidase activity	4	0.83682	0.043304	Q62425, P48771, P00405, P19783	443	28	15676	5.05514	0.99993	0.239838	0.208748
GOTERM_MF_4	GO:0042287~MHC protein binding	4	0.83682	0.0515189	Q01853, P99024, Q03265, P56480	443	30	15676	4.71813	0.999989	0.271416	0.236233
GOTERM_MF_4	GO:0045309~protein phosphorylated amino acid binding	4	0.83682	0.0515189	Q9CQV8, Q63844, P63085, P62259	443	30	15676	4.71813	0.999989	0.271416	0.236233
GOTERM_MF_4	GO:0001671~ATPase activator activity	3	0.627615	0.0577161	P14094, P63011, P35279	443	14	15676	7.58272	0.999997	0.289923	0.25234
GOTERM_MF_4	GO:0048156~tau protein binding	3	0.627615	0.0577161	Q6P1F6, P07901, P63330	443	14	15676	7.58272	0.999997	0.289923	0.25234
GOTERM_MF_4	GO:0031005~filamin binding	3	0.627615	0.0653849	O35098, P97427, Q62188	443	15	15676	7.0772	1	0.320981	0.279372
GOTERM_MF_4	GO:0042578~phosphoric ester hydrolase activity	16	3.34728	0.0774329	Q6P1F6, Q8VDN2, Q76MZ3, Q9D880, Q9DBR7, Q8CHC4, Q8BX10, P62141, P63087, Q9DBJ1, P63330, P63328, P62715, P62874, P62137, P21279	443	354	15676	1.59937	1	0.355235	0.309186
GOTERM_MF_4	GO:0003954~NADH dehydrogenase activity	4	0.83682	0.0802153	Q91VD9, Q62425, Q9DCJ5, Q7TMF3	443	36	15676	3.93178	1	0.355235	0.309186
GOTERM_MF_4	GO:0035091~phosphatidylinositol binding	11	2.30126	0.0803999	Q9JI91, P46096, Q61548, P06837, Q9JJV2, P18760, Q811P8, Q9R0N5, Q91YR1, P62962, E9Q6H8	443	213	15676	1.82745	1	0.355235	0.309186
GOTERM_MF_4	GO:0043022~ribosome binding	5	1.04603	0.0806088	P58252, P63242, Q8BGY2, P14206, Q9CQR2	443	58	15676	3.05052	1	0.355235	0.309186
GOTERM_MF_4	GO:0005519~cytoskeletal regulatory protein binding	2	0.41841	0.0822304	P20357, P14873	443	3	15676	23.5907	1	0.355235	0.309186
GOTERM_MF_4	GO:0017098~sulfonylurea receptor binding	2	0.41841	0.0822304	P07901, P11499	443	3	15676	23.5907	1	0.355235	0.309186
GOTERM_MF_4	GO:0043274~phospholipase binding	3	0.627615	0.0901984	P28652, P84104, P08551	443	18	15676	5.89767	1	0.382017	0.332496
GOTERM_MF_4	GO:0015075~ion transmembrane transporter activity	29	6.06695	0.0937443	P60879, Q62425, Q924N4, Q91V14, P48771, Q6PIC6, P50516, P51863, P50518, P00405, Q9D3D9, Q6PIE5, G5E829, P56480, Q8BH59, Q91VR2, Q64436, P35802, Q60930, Q60931, Q60932, Q9Z1G4, Q03265, P19783, Q8VDN2, Q9R0K7, P14094, Q91V61, P43006	443	764	15676	1.34319	1	0.3894	0.338922

## Sheet: Brain
Category	Term	Count	%	PValue	Gene	List Total	Pop Hits	Pop Total	Fold Enrichment	Bonferroni	Benjamini	FDR
GOTERM_MF_4	GO:0003779~actin binding	90	13.4933	1.48354e-45	Q9JMH9, Q9QXZ0, Q61879, Q9Z0P5, Q9Z2H5, Q9CPW4, Q0GNC1, P18760, Q99JY9, P14873, Q9CVB6, Q6R891, Q9JM76, Q8C0P5, Q4ACU6, P47753, P47754, Q8C0T5, P61982, Q91YR1, P47757, P49813, Q8BH44, P26231, Q8CC35, Q62418, O08638, Q69ZX8, Q9R0Q6, Q9JKK7, P59999, Q9QXS1, P16546, Q8K4G5, P59759, Q9QXS6, P57780, P47708, Q9WTI7, Q6IRU2, Q3UH68, Q8CJ19, P09541, E9Q634, P46735, Q8CC27, Q7TPR4, Q9ERG0, Q9WV92, P15508,…	593	384	15676	6.19572	3.78303e-43	3.78303e-43	3.26379e-43
GOTERM_MF_4	GO:0051015~actin filament binding	46	6.89655	3.53486e-31	Q8CC27, Q9JMH9, Q7TPR4, Q9ERG0, P15508, Q61879, Q5EBJ4, Q9CPW4, P18760, Q99JY9, P61161, Q8VDD5, Q9CVB6, Q6R891, Q9JM76, Q8C0P5, P47753, Q8C0T5, Q7TPW1, P47757, Q8C052, P49813, Q61301, Q9JI91, P26231, Q8BH44, P45591, Q62418, Q9QYB8, Q9WUM3, Q9WUM4, Q9R0Q6, Q64331, P59999, H3BJD6, Q9QXS6, P57780, P58771, P47708, Q9WTI7, Q6URW6, P09541, O88342, Q9QYC0, E9Q634, P46735	593	132	15676	9.21222	9.01389e-29	4.50694e-29	3.88834e-29
GOTERM_MF_4	GO:0098632~protein binding involved in cell-cell adhesion	61	9.14543	3.58721e-28	Q810U3, Q810U4, Q8BKX1, Q9Z0P5, Q9D8Y0, Q9Z2H5, P12970, Q62167, Q9QY76, Q68FG2, O55131, Q3UL36, P47753, P61027, P25444, P47911, Q91YR1, P47757, Q9Z0U1, P26231, Q60598, Q9CR57, Q61768, Q62418, P39447, Q9QXS1, P16546, Q61166, P59759, Q99MI1, Q9QXS6, Q05512, O88448, Q02248, P63017, Q9WVA4, P46735, Q9CZM2, Q9ERG0, Q9WV55, Q62261, P10852, P68040, P63101, Q8VDD5, Q9D8B3, P62259, Q61301, Q9Z0G0, Q3UZ39,…	593	287	15676	5.6186	9.14737e-26	3.04912e-26	2.63062e-26
GOTERM_MF_4	GO:0045296~cadherin binding	60	8.9955	3.06181e-26	Q8BKX1, Q9Z0P5, Q9D8Y0, Q9Z2H5, P12970, Q62167, Q9QY76, Q68FG2, O55131, Q3UL36, P47753, P61027, P25444, P47911, Q91YR1, P47757, Q9Z0U1, P26231, Q60598, Q9CR57, Q61768, Q62418, P39447, Q9QXS1, P16546, Q61166, P59759, Q99MI1, Q9QXS6, Q05512, O88448, Q02248, P63017, Q9WVA4, P46735, Q9CZM2, Q9ERG0, Q9WV55, Q62261, P10852, P68040, P63101, Q8VDD5, Q9D8B3, G5E8K5, P62259, Q61301, Q9Z0G0, Q3UZ39, Q9CQV8,…	593	300	15676	5.28702	7.80762e-24	1.95191e-24	1.684e-24
GOTERM_MF_4	GO:0003723~RNA binding	148	22.1889	6.72247e-23	P62918, Q8CAQ8, P97461, P09405, Q9JMH9, Q60865, Q9QXZ0, Q9Z0P5, Q9CR62, P38647, P62082, V9GWY0, P62751, Q62095, P43274, P62911, P43277, P25444, P47911, P63325, P62754, P97351, Q9CR57, P70372, Q03265, P14206, Q9QXS1, P35922, Q9CPR4, Q61166, P62242, P62245, Q8VHM5, P39053, P84099, Q8BMK4, P62889, Q9JHU4, Q9CZM2, Q9CX86, P53026, P51881, Q91VR5, Q61656, Q6ZWV3, P10852, P15864, P63101, Q99104, Q8VDD5,…	593	1707	15676	2.29197	1.71423e-20	3.42846e-21	2.95789e-21
GOTERM_MF_4	GO:0015631~tubulin binding	50	7.49625	1.72485e-19	Q5RJI5, Q922J3, Q9QXZ0, P10637, Q8BUK6, P16858, Q7TSJ2, Q9Z0H8, O08788, Q6PER3, Q9QY76, P14873, O08553, P47757, P27546, P20357, P23242, Q60875, Q61768, Q80TV8, P35922, Q61166, Q9CZA6, P39053, O88447, O88485, Q8CIP4, Q8QZT2, Q91VR7, Q61699, Q9DCD6, P28740, Q9WV55, Q14BB9, B1AWC9, Q8R361, P23927, Q8R001, Q9QYR6, Q7TQD2, Q8BRT1, Q8C052, P62908, Q91ZU6, Q80VC9, Q9ERR1, Q8VD37, O08579, P33175, Q99MS8	593	283	15676	4.67051	4.39836e-17	7.3306e-18	6.32444e-18
GOTERM_MF_4	GO:0000166~nucleotide binding	173	25.937	9.11748e-18	Q5RJI5, P09405, Q9JMH9, Q9Z0P5, P38647, P16858, P68181, O55131, P62751, Q3UHL1, Q62095, P61027, P48722, Q91YR1, P56480, Q923T9, P70372, Q03265, Q9JLM8, Q80UP3, Q03141, P31324, P84096, Q8VHM5, P39053, Q9JM63, Q6PGN3, Q9WTI7, Q8CJ19, Q9JHU4, Q8BMS1, Q8CIP4, Q9CX86, Q91VR5, Q61656, Q91WD5, P15105, Q91YH6, Q8R5C5, P61161, Q99104, Q8VDD5, Q9JM52, P61164, Q8C854, Q9CZT8, Q61937, P62814, P61205, Q3UHD9,…	593	2438	15676	1.87583	2.32496e-15	3.32137e-16	2.86549e-16
GOTERM_MF_4	GO:0019900~kinase binding	74	11.0945	8.26364e-17	Q9ES28, Q5RJI5, Q9Z0P5, P10637, G3XA57, P17427, P17426, P63001, O08553, O88935, O35643, O08599, F6SEU4, Q6R891, Q8R0S4, P61264, Q8C0T5, P01831, P05132, P61982, Q9ESN9, P62754, P49615, O35526, P03995, P28652, Q62417, P70372, P46460, Q61768, P70175, P31324, P39053, Q5SRX1, Q02248, P63330, Q9QWI6, Q9CX86, Q8CC27, Q8BG95, Q62108, Q68FD5, P68040, Q9DBR7, P63101, Q99104, Q9DBJ1, Q3UMT1, Q61937, P62737,…	593	664	15676	2.94608	2.83107e-14	2.45753e-15	2.12022e-15
GOTERM_MF_4	GO:0016818~hydrolase activity, acting on acid anhydrides, in phosphorus-containing anhydrides	82	12.2939	8.67364e-17	Q8CI43, Q8BFR5, Q9JMH9, Q9QXZ0, Q8BVE3, Q61879, Q9D0M5, Q9CQQ7, Q6PDL0, P51863, O08788, Q62167, P63001, P63168, P35980, Q62095, P16381, P61027, P62835, P56480, B2RSH2, P62874, Q8R1Q8, Q99KJ8, P46460, Q61768, O70443, P68033, Q03265, Q9Z1G4, O08638, Q9Z1G3, P84096, P62880, Q9QUI0, P39053, P14094, O88447, P63011, O88448, Q9WTI7, O88487, Q9JHU4, O88485, E9Q634, P63017, P46735, Q9DB20, P99024, Q91VR5,…	593	790	15676	2.74389	2.83107e-14	2.45753e-15	2.12022e-15
GOTERM_MF_4	GO:0032553~ribonucleotide binding	134	20.09	1.17581e-12	Q5RJI5, Q9JMH9, Q9Z0P5, P38647, P68181, O55131, Q3UHL1, Q62095, P61027, P48722, Q91YR1, P56480, Q923T9, Q03265, Q9JLM8, Q80UP3, Q03141, P31324, P84096, P39053, Q9JM63, Q6PGN3, Q9WTI7, Q9JHU4, Q8CIP4, Q91VR5, Q61656, P15105, Q91YH6, Q8R5C5, P61161, Q99104, Q8VDD5, Q9JM52, P61164, Q9CZT8, Q61937, P62814, P61205, Q3UHD9, Q9WV60, Q01063, P11798, P68373, P18872, Q05144, Q8BSL7, P68404, Q99JI6, P33175,…	593	1923	15676	1.84207	2.99838e-10	2.99831e-11	2.58678e-11
GOTERM_MF_4	GO:0032555~purine ribonucleotide binding	133	19.94	1.43082e-12	Q5RJI5, Q9JMH9, Q9Z0P5, P38647, P68181, O55131, Q3UHL1, Q62095, P61027, P48722, Q91YR1, P56480, Q923T9, Q03265, Q9JLM8, Q80UP3, Q03141, P31324, P84096, P39053, Q9JM63, Q6PGN3, Q9WTI7, Q9JHU4, Q8CIP4, Q91VR5, Q61656, P15105, Q91YH6, Q8R5C5, P61161, Q99104, Q8VDD5, Q9JM52, P61164, Q9CZT8, Q61937, P62814, P61205, Q3UHD9, Q9WV60, Q01063, P11798, P68373, P18872, Q05144, Q8BSL7, P68404, Q99JI6, P33175,…	593	1908	15676	1.8427	3.64868e-10	3.3169e-11	2.86164e-11
GOTERM_MF_4	GO:0017076~purine nucleotide binding	133	19.94	2.0864e-12	Q5RJI5, Q9JMH9, Q9Z0P5, P38647, P68181, O55131, Q3UHL1, Q62095, P61027, P48722, Q91YR1, P56480, Q923T9, Q03265, Q9JLM8, Q80UP3, Q03141, P31324, P84096, P39053, Q9JM63, Q6PGN3, Q9WTI7, Q9JHU4, Q8CIP4, Q91VR5, Q61656, P15105, Q91YH6, Q8R5C5, P61161, Q99104, Q8VDD5, Q9JM52, P61164, Q9CZT8, Q61937, P62814, P61205, Q3UHD9, Q9WV60, Q01063, P11798, P68373, P18872, Q05144, Q8BSL7, P68404, Q99JI6, P33175,…	593	1918	15676	1.83309	5.32043e-10	4.4336e-11	3.82507e-11
GOTERM_MF_4	GO:0035639~purine ribonucleoside triphosphate binding	129	19.3403	4.68102e-12	Q5RJI5, Q9JMH9, Q9Z0P5, P38647, P68181, O55131, Q3UHL1, Q62095, P61027, P48722, Q91YR1, P56480, Q923T9, Q03265, Q9JLM8, Q80UP3, Q03141, P84096, P39053, Q9JM63, Q6PGN3, Q9WTI7, Q9JHU4, Q8CIP4, Q91VR5, Q61656, P15105, Q91YH6, Q8R5C5, P61161, Q99104, Q8VDD5, Q9JM52, P61164, Q9CZT8, Q61937, P62814, P61205, Q3UHD9, Q9WV60, P11798, P68373, P18872, Q05144, Q8BSL7, P68404, Q99JI6, P33175, Q9DC28, Q04447,…	593	1858	15676	1.83537	1.19366e-09	9.18201e-11	7.92173e-11
GOTERM_MF_4	GO:0001883~purine nucleoside binding	129	19.3403	8.8062e-12	Q5RJI5, Q9JMH9, Q9Z0P5, P38647, P68181, O55131, Q3UHL1, Q62095, P61027, P48722, Q91YR1, P56480, Q923T9, Q03265, Q9JLM8, Q80UP3, Q03141, P84096, P39053, Q9JM63, Q6PGN3, Q9WTI7, Q9JHU4, Q8CIP4, Q91VR5, Q61656, P15105, Q91YH6, Q8R5C5, P61161, Q99104, Q8VDD5, Q9JM52, P61164, Q9CZT8, Q61937, P62814, P61205, Q3UHD9, Q9WV60, P11798, P68373, P18872, Q05144, Q8BSL7, P68404, Q99JI6, P33175, Q9DC28, Q04447,…	593	1875	15676	1.81873	2.24558e-09	1.49705e-10	1.29158e-10
GOTERM_MF_4	GO:0032549~ribonucleoside binding	129	19.3403	8.8062e-12	Q5RJI5, Q9JMH9, Q9Z0P5, P38647, P68181, O55131, Q3UHL1, Q62095, P61027, P48722, Q91YR1, P56480, Q923T9, Q03265, Q9JLM8, Q80UP3, Q03141, P84096, P39053, Q9JM63, Q6PGN3, Q9WTI7, Q9JHU4, Q8CIP4, Q91VR5, Q61656, P15105, Q91YH6, Q8R5C5, P61161, Q99104, Q8VDD5, Q9JM52, P61164, Q9CZT8, Q61937, P62814, P61205, Q3UHD9, Q9WV60, P11798, P68373, P18872, Q05144, Q8BSL7, P68404, Q99JI6, P33175, Q9DC28, Q04447,…	593	1875	15676	1.81873	2.24558e-09	1.49705e-10	1.29158e-10
GOTERM_MF_4	GO:0003954~NADH dehydrogenase activity	15	2.24888	1.81675e-11	Q8K3J1, Q9ERS2, Q9CR61, Q9DCJ5, Q7TMF3, Q91WD5, Q9DC69, Q91VD9, Q9DC70, Q9D6J6, Q99LC3, Q9D6J5, Q9DCT2, Q91YT0, Q9CQJ8	593	36	15676	11.0146	4.6327e-09	2.89544e-10	2.49803e-10
GOTERM_MF_4	GO:0030507~spectrin binding	14	2.09895	3.07829e-11	E9PX29, Q80VC9, Q9QYB8, Q61011, P16546, P48193, Q9WV69, Q8C8R3, Q02357, G5E8K5, O88485, Q9QYC0, P62874, Q99KJ8	593	31	15676	11.9384	7.84965e-09	4.61744e-10	3.98367e-10
GOTERM_MF_4	GO:0035254~glutamate receptor binding	16	2.3988	1.30978e-10	Q62108, O08917, Q9WV60, P70175, Q91XM9, Q99JP6, P11798, P35438, D3YZU1, Q80Z38, Q9CVB6, Q4ACU6, Q02248, Q811D0, P0DP26, Q9Z2Y3	593	48	15676	8.81169	3.33994e-08	1.85552e-09	1.60084e-09
GOTERM_MF_4	GO:0016655~oxidoreductase activity, acting on NAD(P)H, quinone or similar compound as acceptor	15	2.24888	5.83049e-10	Q8K3J1, Q9ERS2, Q9CR61, Q9DCJ5, Q7TMF3, Q91WD5, Q91VD9, Q9DC70, Q9D6J6, Q99LB2, Q99LC3, Q9D6J5, Q9DCT2, Q91YT0, Q9CQJ8	593	45	15676	8.81169	1.48677e-07	7.82513e-09	6.75109e-09
GOTERM_MF_4	GO:0022853~active ion transmembrane transporter activity	18	2.69865	6.1383e-08	Q91V14, Q8BVE3, Q6PIC6, Q9CQQ7, Q9Z1G4, Q03265, P63082, P50516, P51863, Q9Z1G3, P14231, P50518, P14094, Q9DCX2, P56480, Q91VR2, Q9DB20, P43006	593	93	15676	5.11647	1.56525e-05	7.82633e-07	6.75213e-07
GOTERM_MF_4	GO:0017022~myosin binding	15	2.24888	6.97091e-08	Q9Z0G0, P60879, Q9CQ19, P68033, Q3THE2, Q9QUI0, P13020, P35276, P63011, P63044, Q9CZT8, Q91V41, P61027, P62823, O35526	593	63	15676	6.29407	1.77757e-05	8.46468e-07	7.30286e-07
GOTERM_MF_4	GO:0019905~syntaxin binding	17	2.54873	2.242e-07	Q9Z2Q6, P46096, Q9CWZ7, P28663, P60879, P46460, P46097, Q80U23, P16546, Q62277, Q8R570, Q9DB05, P63024, Q99104, O08599, P47708, P63044	593	90	15676	4.99329	5.71695e-05	2.59869e-06	2.242e-06
GOTERM_MF_4	GO:0016820~hydrolase activity, acting on acid anhydrides, catalyzing transmembrane movement of substances	19	2.84858	4.38242e-07	Q8BVE3, Q6PIC6, Q9CQQ7, Q9Z1G4, Q03265, P63082, P50516, P51863, Q91YH6, Q9Z1G3, P57746, P14231, P50518, P14094, Q9DCX2, P62814, P56480, Q91VR2, Q9DB20	593	118	15676	4.2565	0.000111745	4.85877e-06	4.19188e-06
GOTERM_MF_4	GO:0030165~PDZ domain binding	17	2.54873	7.31323e-06	Q9Z0G0, P23242, Q62108, Q8BKX1, P46460, Q9D2N4, P70175, Q91XM9, O35382, A2AHG0, Q9WV34, Q99MI1, Q6PH08, Q811D0, O88910, O88952, Q6PFD5	593	116	15676	3.87411	0.00186314	7.77031e-05	6.7038e-05
GOTERM_MF_4	GO:0019902~phosphatase binding	22	3.29835	8.20385e-06	E9PX29, Q62108, P10637, P70175, Q91XM9, O70492, P68040, P58404, P15116, H3BJD6, P13595, Q6R891, Q9CRB9, P63087, Q02248, Q811D0, P63330, O55106, Q2M3X8, Q9ERG2, P62137, P62259	593	187	15676	3.11001	0.0020898	8.36793e-05	7.21939e-05
GOTERM_MF_4	GO:0015399~primary active transmembrane transporter activity	17	2.54873	2.3421e-05	Q8BVE3, Q6PIC6, Q9CQQ7, Q9Z1G4, Q03265, P63082, P50516, P51863, Q9Z1G3, P57746, P14231, P50518, P14094, Q9DCX2, P56480, Q91VR2, Q9DB20	593	127	15676	3.53855	0.00595463	0.000229706	0.000198178
GOTERM_MF_4	GO:0044389~ubiquitin-like protein ligase binding	25	3.74813	0.000278203	P51881, Q91VR7, P99024, Q8BFZ9, P38647, Q91WD5, Q61990, P68181, P63101, Q8C0T5, Q9CZ13, P05132, P62259, Q9WV60, P70175, P63082, P63260, P31324, Q06890, P63037, Q9QZ06, Q04447, P60521, Q8R3R8, P63017	593	290	15676	2.27889	0.0684932	0.00262748	0.00226684
GOTERM_MF_4	GO:0051020~GTPase binding	26	3.89805	0.000413675	Q62261, G3XA57, Q0GNC1, Q8R071, Q61011, Q68FF6, Q8R361, P63001, Q8K3G9, Q99104, F8VPU2, P62835, P05132, P62874, Q91Z67, Q60875, P46460, Q91Z69, Q9WUM4, O35382, H3BJD6, P62880, Q99MI1, P47708, Q9WTI7, Q8CJ19	593	316	15676	2.17504	0.100134	0.0037674	0.0032503
GOTERM_MF_4	GO:0051117~ATPase binding	12	1.7991	0.000464824	P63001, Q8C8R3, P61979, P14231, Q9CVB6, P50518, Q02357, P14094, P63011, Q01063, Q9Z1G4, Q99JY9	593	88	15676	3.60478	0.111799	0.00408724	0.00352625
GOTERM_MF_4	GO:0016676~oxidoreductase activity, acting on a heme group of donors, oxygen as acceptor	7	1.04948	0.000523444	P19536, P00405, P12787, P19783, P56391, Q9CPQ1, Q61387	593	28	15676	6.60877	0.124984	0.00430575	0.00371477
GOTERM_MF_4	GO:0004129~cytochrome-c oxidase activity	7	1.04948	0.000523444	P19536, P00405, P12787, P19783, P56391, Q9CPQ1, Q61387	593	28	15676	6.60877	0.124984	0.00430575	0.00371477
GOTERM_MF_4	GO:0030506~ankyrin binding	6	0.89955	0.000929054	Q810U4, E9PX29, P15508, Q68FD5, Q62261, Q9QXS1	593	21	15676	7.55288	0.211024	0.0074034	0.00638725
GOTERM_MF_4	GO:0050998~nitric-oxide synthase binding	6	0.89955	0.00116532	Q6PHZ2, P39053, Q02248, P0DP26, P15116, P60710	593	22	15676	7.20957	0.257202	0.00900478	0.00776883
GOTERM_MF_4	GO:0015075~ion transmembrane transporter activity	47	7.04648	0.00120792	Q8CC27, Q9CR68, P60879, Q91V14, Q8BVE3, Q6PIC6, Q9CQQ7, Q9QXX4, P50516, P51863, P35438, Q91YH6, Q9CPQ1, O08532, P50518, Q8R0S4, P00405, Q9DCX2, P56480, Q8BH59, Q925N0, Q8K596, Q91VR2, P23242, Q60930, Q60931, P31648, P56564, Q60932, P54285, P12787, Q9Z1G4, P63082, Q03265, P19783, Q9Z1G3, Q61387, Q8R3Z5, P19536, P14231, Q9JM63, P14094, Q91V61, Q9D6M3, P56391, P43006, Q9DB20	593	764	15676	1.62624	0.265236	0.0090594	0.00781595
GOTERM_MF_4	GO:0001664~G-protein coupled receptor binding	22	3.29835	0.00144172	Q62108, P46460, Q6PIC6, Q9Z0P4, O70443, Q99JP6, P18872, D3YZU1, P67778, Q68FM7, P63037, Q6R891, Q8BUY8, P39053, P0DP26, P62874, B2RSH2, P63017, O35658, P21279, Q99MK8, Q9Z2Y3	593	270	15676	2.15397	0.307817	0.010504	0.00906227
GOTERM_MF_4	GO:0030957~Tat protein binding	4	0.5997	0.00260305	P63037, Q61937, Q8R3R8, P60710	593	8	15676	13.2175	0.485543	0.0184383	0.0159075
GOTERM_MF_4	GO:0008093~cytoskeletal adaptor activity	4	0.5997	0.00379557	Q8C8R3, Q8BKX1, Q02357, G5E8K5	593	9	15676	11.7489	0.620808	0.0261587	0.0225683
GOTERM_MF_4	GO:0097016~L27 domain binding	3	0.449775	0.00416438	Q8JZS0, Q811D0, O88952	593	3	15676	26.4351	0.654973	0.0272286	0.0234914
GOTERM_MF_4	GO:0005519~cytoskeletal regulatory protein binding	3	0.449775	0.00416438	P20357, B9EJA2, P14873	593	3	15676	26.4351	0.654973	0.0272286	0.0234914
GOTERM_MF_4	GO:0001671~ATPase activator activity	4	0.5997	0.0142886	P14231, P14094, P63011, O54946	593	14	15676	7.55288	0.97452	0.0910895	0.078587
GOTERM_MF_4	GO:0035091~phosphatidylinositol binding	16	2.3988	0.0154048	Q9Z2Q6, Q9JI91, P46096, Q61548, Q9Z0P5, P06837, O70492, P18760, P48193, Q8VHJ5, P47708, Q61937, P01831, Q91YR1, E9Q634, P46735	593	213	15676	1.98573	0.980914	0.0958102	0.0826598
GOTERM_MF_4	GO:0051539~4 iron, 4 sulfur cluster binding	6	0.89955	0.0166857	Q91VD9, Q9CQA3, Q8K3J1, Q9DC70, Q91WD5, Q91YT0	593	40	15676	3.96526	0.986305	0.101306	0.0874014
GOTERM_MF_4	GO:0051537~2 iron, 2 sulfur cluster binding	5	0.749625	0.0177169	Q91VD9, Q9CR68, Q9CQA3, Q91WS0, Q9D6J6	593	27	15676	4.89538	0.98952	0.105065	0.0906446
GOTERM_MF_4	GO:0004738~pyruvate dehydrogenase activity	3	0.449775	0.0193028	O08749, Q9D051, Q8BMF4	593	6	15676	13.2175	0.993059	0.109383	0.0943694
GOTERM_MF_4	GO:0032050~clathrin heavy chain binding	3	0.449775	0.0193028	Q61548, O08585, Q6IRU5	593	6	15676	13.2175	0.993059	0.109383	0.0943694
GOTERM_MF_4	GO:0016301~kinase activity	45	6.74663	0.0217776	Q5RJI5, Q6PHZ2, Q62108, P97300, O70172, Q8R071, P68181, Q8VHJ5, Q3UHL1, Q6R891, Q3UHJ0, Q9JM52, O88910, Q920P5, P05132, Q91YR1, Q923T9, Q9ESN9, P49615, Q80XI4, P12849, P28652, Q9WV60, P70175, O70161, Q91XM9, P11798, Q80UP3, P30275, Q9JLM8, Q9JMK2, Q03141, P68404, Q6NS52, Q05512, Q9DC28, Q811D0, Q04447, Q6PGN3, Q60737, P63318, Q8CIP4, P08414, Q91XU3, Q99MK8	593	852	15676	1.39622	0.996356	0.120724	0.104154
GOTERM_MF_4	GO:0017124~SH3 domain binding	10	1.49925	0.0346749	Q80Z38, P23242, F6SEU4, Q4ACU6, P10637, P97797, Q8VD37, Q9ESJ4, B9EJA2, D3YZU1	593	118	15676	2.24026	0.999876	0.18813	0.162308
GOTERM_MF_4	GO:0016776~phosphotransferase activity, phosphate group as acceptor	5	0.749625	0.0417909	Q62108, Q811D0, P70175, Q91XM9, Q920P5	593	35	15676	3.77644	0.999981	0.222014	0.191542
GOTERM_MF_4	GO:0002162~dystroglycan binding	3	0.449775	0.042979	Q8BRT1, Q80TV8, P20357	593	9	15676	8.81169	0.999986	0.223666	0.192967
GOTERM_MF_4	GO:0060590~ATPase regulator activity	4	0.5997	0.0484121	P14231, P14094, P63011, O54946	593	22	15676	4.80638	0.999997	0.246902	0.213013
GOTERM_MF_4	GO:0046982~protein heterodimerization activity	28	4.1979	0.0528159	P46096, Q9WV55, P15508, P35438, Q9QY76, O55131, Q99104, P68510, P63328, Q61937, P62259, O35526, Q9Z2Y3, P26231, O08917, P46660, Q9QYB8, Q91XM9, P19246, P35922, P16546, Q61584, Q76MZ3, Q02248, P63330, P08553, P08551, Q9QYC0	593	514	15676	1.44004	0.999999	0.264079	0.227833
GOTERM_MF_4	GO:0001786~phosphatidylserine binding	5	0.749625	0.0584377	Q8VHJ5, P46096, P46097, P06837, P63017	593	39	15676	3.38911	1	0.286569	0.247236
GOTERM_MF_4	GO:0031683~G-protein beta/gamma-subunit complex binding	4	0.5997	0.0665925	O70443, P18872, B2RSH2, P21279	593	25	15676	4.22961	1	0.320398	0.276422
GOTERM_MF_4	GO:0030551~cyclic nucleotide binding	5	0.749625	0.0679034	P12849, P16330, Q01063, B1AWC9, P31324	593	41	15676	3.22379	1	0.320655	0.276644
GOTERM_MF_4	GO:0033149~FFAT motif binding	2	0.29985	0.0741056	Q9WV55, Q9QY76	593	2	15676	26.4351	1	0.343581	0.296422
GOTERM_MF_4	GO:0070016~armadillo repeat domain binding	3	0.449775	0.0843581	O55106, Q9ERG2, P58404	593	13	15676	6.1004	1	0.384131	0.331407
GOTERM_MF_4	GO:0030159~receptor signaling complex scaffold activity	3	0.449775	0.0960364	Q4ACU6, Q9ESN9, D3YZU1	593	14	15676	5.66466	1	0.429637	0.370667
