# Supplementary material for: Proteomic and functional analyses of the periodic membrane skeleton in neurons
Source: Nat Commun. 2022 Jun 9;13:3196. doi: 10.1038/s41467-022-30720-x (PMC9184744; doi:10.1038/s41467-022-30720-x)
Supplement: Supplementary file 7 — Supplementary Data 4 [file 41467_2022_30720_MOESM7_ESM.xlsx]

## Sheet: Differentially Expressed Genes
Gene Name (p<0.01, FoldChange <0.8 or >1.2)	BaseMean	Log2FoldChange	lfcSE	Stat	PValue	Padj	Abundance (Control1)	Abundance (Control2)	Abundance (Control3)	Abundance (β2-spectrin shRNA treat1)	Abundance (β2-spectrin shRNA treat2)	Abundance (β2-spectrin shRNA treat3)
GN=Cep112	20519.6	2.15076	0.164436	13.0796	4.3e-39	4.2e-36	6252.7	7641.31	7985.46	33302.9	28200.1	42140.9
GN=Igf2bp1	9392.15	1.20354	0.107446	11.2014	4.02e-29	1.38e-26	5322.47	5464.97	5733.12	13292.6	14774.4	12519
GN=Aldh1l2	498704	1.04678	0.0681109	15.3688	2.65e-53	7.77e-50	337166	314376	295074	726240	695551	661980
GN=Hnrnpu	5.84056e+06	1.02955	0.104468	9.85525	6.51e-23	1.09e-20	4.43244e+06	3.33704e+06	3.42219e+06	8.37881e+06	8.18479e+06	7.74204e+06
GN=Psd2	11817.9	1.02249	0.0834401	12.2542	1.6e-34	1.04e-31	8034.84	7602.67	7047.76	16255.1	16397.5	16418.9
GN=Thoc2	20184.9	1.01408	0.123227	8.22939	1.88e-16	1.51e-14	15238	13126.7	10605.9	28512.7	26557.4	28598.1
GN=Pacc1	36891.7	1.00461	0.162542	6.18063	6.38e-10	1.48e-08	26668.9	21273.2	23491.5	66767.4	47198.3	39241.7
GN=Cachd1	852.102	0.998114	0.217229	4.59475	4.33e-06	3.89e-05	527.415	581.667	542.864	1393.02	1093.86	1039.82
GN=Serpinb9d	3549.55	0.966038	0.120527	8.01511	1.1e-15	7.33e-14	2431.21	2374.93	2186.16	5125.65	5070.97	4365.59
GN=Serpinb9e	3549.55	0.966038	0.120527	8.01511	1.1e-15	7.33e-14	2431.21	2374.93	2186.16	5125.65	5070.97	4365.59
GN=Serpinb9f	3549.55	0.966038	0.120527	8.01511	1.1e-15	7.33e-14	2431.21	2374.93	2186.16	5125.65	5070.97	4365.59
GN=Serpinb9g	3549.55	0.966038	0.120527	8.01511	1.1e-15	7.33e-14	2431.21	2374.93	2186.16	5125.65	5070.97	4365.59
GN=Serpinb9h	3549.55	0.966038	0.120527	8.01511	1.1e-15	7.33e-14	2431.21	2374.93	2186.16	5125.65	5070.97	4365.59
GN=Anxa3	134599	0.944451	0.0683459	13.8187	1.97e-43	2.88e-40	95977.8	85346.3	86494.6	183987	181897	183013
GN=Plppr1	90889.8	0.927434	0.102408	9.05626	1.35e-19	1.61e-17	70338.3	53678.9	58412	133095	119808	116621
GN=Ilf2	1.58072e+06	0.915253	0.0886626	10.3229	5.55e-25	1.3e-22	1.19898e+06	986209	1.00436e+06	2.31647e+06	2.07958e+06	2.01222e+06
GN=Myof	3944.59	0.909079	0.128767	7.05985	1.67e-12	6.67e-11	2545.08	2936.53	2484.75	5527.38	4942.56	5483.62
GN=Cdh20	20935.8	0.906093	0.0800587	11.3179	1.07e-29	4.18e-27	15330.7	13927.6	13142.6	28349.6	27769.6	28473.6
GN=Cand2	45010.4	0.905408	0.0848113	10.6756	1.32e-26	3.7e-24	29774	30587.7	30684.2	66874.6	59518.5	55700.3
GN=Lzts1	56514.6	0.89018	0.13473	6.60716	3.92e-11	1.16e-09	33637.7	39403	41881.2	84549.8	81394.6	61975.7
GN=Met	25147.9	0.882899	0.10806	8.17048	3.07e-16	2.28e-14	19281.2	16015.1	16191.4	37790.5	33885	29545.5
GN=Uimc1	159325	0.878302	0.0878277	10.0003	1.52e-23	2.87e-21	123697	104180	99096.8	224400	211839	203667
GN=Snx18	27750.4	0.868621	0.0763983	11.3696	5.92e-30	2.89e-27	20701.3	18119.7	18330.3	37874.5	37487	35791.1
GN=Cav1	28915.7	0.862646	0.0762197	11.3179	1.07e-29	4.18e-27	21450.7	19839	18426.1	39678.7	37557.1	38406.8
GN=Cav3	28915.7	0.862646	0.0762197	11.3179	1.07e-29	4.18e-27	21450.7	19839	18426.1	39678.7	37557.1	38406.8
GN=Crabp1	4559	0.862009	0.133519	6.45607	1.07e-10	2.88e-09	3321.93	2814.21	3273.94	5864.15	6764.24	5596.21
GN=Mcam	187564	0.808174	0.0991081	8.15447	3.51e-16	2.57e-14	138645	129745	128230	265944	265705	209219
GN=Serpini1	27416.8	0.782579	0.117758	6.64564	3.02e-11	9.12e-10	21923.6	18126	18633.8	41843.5	35022.5	30822
GN=Wls	46736.4	0.771865	0.115259	6.6968	2.13e-11	6.54e-10	35976.9	30470.9	33974	71577	59158.6	52348.2
GN=Nup88	9189.45	0.762166	0.12255	6.21923	5e-10	1.19e-08	7492.58	6292.19	6066.62	13334.6	12235.5	10315.6
GN=Mrgpre	5056.23	0.758654	0.142443	5.326	1e-07	1.42e-06	4092.63	3336.24	3506.86	7775.63	6254.48	5711.2
GN=Ptbp1	82527.2	0.740905	0.0800883	9.2511	2.22e-20	2.89e-18	58867	58583.5	62077.3	103688	111560	104638
GN=Ptbp3	82527.2	0.740905	0.0800883	9.2511	2.22e-20	2.89e-18	58867	58583.5	62077.3	103688	111560	104638
GN=Nacad	175250	0.736218	0.0668928	11.0059	3.58e-28	1.1e-25	135857	127777	118936	229278	225896	223557
GN=Mast2	24945.8	0.729339	0.0779494	9.35658	8.24e-21	1.15e-18	18959.1	18111.6	17524.9	35005.1	31303.2	30227.4
GN=Serpinb9	18085.2	0.72922	0.107824	6.76308	1.35e-11	4.42e-10	13643.6	13706.6	12236	27089.1	21505.5	21448
GN=Sema4c	7819.17	0.727295	0.230354	3.15729	0.00159242	0.00607128	6272.16	4924.97	5935.1	14760.2	8945.53	6688.6
GN=A630010A05Rik	24381.4	0.727021	0.188991	3.84685	0.000119647	0.000697643	19927.9	16720.4	16817.4	28202.1	23447.1	42293.7
GN=Tpr	342000	0.724928	0.0918498	7.89253	2.96e-15	1.81e-13	279826	245673	225313	472940	405436	442993
GN=Ano6	29104.8	0.724245	0.0862883	8.39332	4.73e-17	4.2e-15	21312.5	20399.9	22071.8	36144.3	37093.3	39049.7
GN=Nup153	2431.06	0.716275	0.202309	3.5405	0.000399367	0.00189651	2215.49	1799.04	1354.15	2754.15	3426.79	3171.76
GN=Bzw2	1.0923e+06	0.715494	0.0941424	7.60012	2.96e-14	1.51e-12	826431	770690	806953	1.32603e+06	1.56978e+06	1.30984e+06
GN=Plxdc2	57694.2	0.713977	0.0674333	10.5879	3.39e-26	9.03e-24	43083.2	41775.7	42191.8	73767.7	76499.4	71861.7
GN=Gnat3	159701	0.713527	0.120582	5.91734	3.27e-09	6.38e-08	126848	112100	113116	244248	204964	167227
GN=Slc38a1	21311.7	0.705352	0.100491	7.01907	2.23e-12	8.73e-11	17751.8	15591.5	13849.2	29013.3	27536.1	25388.4
GN=Glra2	44937.6	0.704934	0.0735643	9.58255	9.47e-22	1.5e-19	35574.9	31326.5	32512.6	60551.9	57091.5	55070.1
GN=Hsd17b13	74370	0.697883	0.0869371	8.02745	9.95e-16	7.03e-14	55903.2	51954.5	57016.5	103333	96163	85972.4
GN=Lpcat1	54307.1	0.695549	0.0907221	7.66681	1.76e-14	9.75e-13	44646.2	38187.1	37868.5	76757.6	65538	66030.7
GN=Sdc3	301689	0.694105	0.0779855	8.90044	5.56e-19	6.27e-17	246869	217122	206965	381211	386639	387361
GN=Arid1a	66582.5	0.686346	0.0937356	7.32215	2.44e-13	1.1e-11	52501.8	50758.8	45248.5	78331.4	89917.2	86001.2
GN=Pcdh10	23028.7	0.68484	0.103564	6.61274	3.77e-11	1.13e-09	19479.8	15792.4	16161.3	32505.1	27338	28243.7
GN=Lamtor5	13066.5	0.681229	0.0973139	7.00032	2.55e-12	9.91e-11	10648.3	9384.46	9182.42	17743.8	15175.1	16979.7
GN=Reln	32201	0.67757	0.0870773	7.78125	7.18e-15	4.24e-13	25041.2	24127.6	22894.1	43205.5	37039.4	42581.6
GN=Tp53bp1	267324	0.673057	0.081578	8.25047	1.58e-16	1.28e-14	211307	200453	187782	319546	345651	352070
GN=Hsd17b11	93601.5	0.664287	0.0760448	8.73547	2.43e-18	2.37e-16	72011.5	68115.8	70438.1	127203	120315	108502
GN=Vat1	2.21639e+06	0.662909	0.0770344	8.60536	7.61e-18	7.18e-16	1.72692e+06	1.54694e+06	1.71498e+06	2.94948e+06	2.66153e+06	2.811e+06
GN=Slc18b1	26468.3	0.662486	0.102536	6.461	1.04e-10	2.8e-09	21726.5	20997.3	16955.5	35133.8	32032.2	33398.6
GN=Plxnb1	2841.33	0.660397	0.13454	4.90856	9.17e-07	1.02e-05	2304.14	1883.75	2216.93	3764.23	3578.08	3449.31
GN=Pank1	11908	0.660271	0.128685	5.13092	2.88e-07	3.71e-06	10417.6	8056.23	8410.41	16783.8	15588.6	12901.5
GN=Rab8b	127310	0.653777	0.0819854	7.97431	1.53e-15	9.87e-14	104779	96916	86348.9	170718	154635	157326
GN=Thoc1	5592.25	0.653709	0.15262	4.28325	1.84e-05	0.000140169	5065.45	3468.91	4129.06	7865.06	6417.89	6929.73
GN=Slc39a7	1.59252e+06	0.652475	0.0935747	6.97277	3.11e-12	1.17e-10	1.26177e+06	1.14822e+06	1.19174e+06	2.30854e+06	1.93819e+06	1.79653e+06
GN=Gabra3	68857.9	0.652112	0.0712676	9.15019	5.68e-20	7.09e-18	52292.9	52994.2	50412.5	92890.8	82376.3	85690.6
GN=Syt4	24828.4	0.650188	0.0983706	6.60958	3.85e-11	1.15e-09	18403.1	20910.7	16878.1	32550.1	31004.1	30468.9
GN=Cnih4	3611.94	0.644214	0.16522	3.89913	9.65e-05	0.000578447	2361.26	2604.09	3207.91	4915.25	4129.28	4614.72
GN=Sgpl1	34693.4	0.638838	0.106458	6.00083	1.96e-09	4.11e-08	28567.8	24657.6	25729.1	50354.5	38634.1	42146.5
GN=Gusb	14264.1	0.631851	0.0824745	7.66117	1.84e-14	1e-12	11301.3	11226.4	10023.9	17910.6	17908.9	17902.3
GN=Spred3	3195.54	0.630586	0.160791	3.92179	8.79e-05	0.000533194	2913.45	2167.39	2228.71	4361.91	4222.52	3463.74
GN=Npc1	109796	0.627373	0.0764284	8.20864	2.24e-16	1.75e-14	87235.6	86308.2	77486	145016	140462	127884
GN=Srek1	18623.2	0.626233	0.180317	3.47295	0.000514769	0.00236592	13016.5	12953.3	16518.5	28261.1	16861	25037.8
GN=Tnrc6a	2444.85	0.625465	0.171897	3.63859	0.000274131	0.00137889	2021.64	1803.54	1770.35	2575.17	3538.39	3064.02
GN=Hdac5	29632.2	0.624992	0.0711827	8.78011	1.63e-18	1.71e-16	22916.5	22800.3	22060.8	39614.9	36687.1	35192.1
GN=Gnao1	4.22796e+07	0.622441	0.0646909	9.62176	6.47e-22	1.05e-19	3.40256e+07	3.17086e+07	3.11249e+07	5.38661e+07	5.10722e+07	5.39033e+07
GN=Plekho1	25858.8	0.622299	0.0973077	6.39517	1.6e-10	4.07e-09	19170.8	18956.3	21031.5	32604	30215.9	34297.5
GN=Slc39a9	24020.6	0.621415	0.104682	5.93624	2.92e-09	5.79e-08	21237.3	17818.7	16084.5	30769.3	28809.3	30645.5
GN=Hnrnpm	1.43123e+06	0.619108	0.0757184	8.17645	2.92e-16	2.2e-14	1.14015e+06	1.0575e+06	1.08485e+06	1.96565e+06	1.75726e+06	1.65582e+06
GN=Hm13	275570	0.618246	0.108007	5.72412	1.04e-08	1.8e-07	222870	200001	209475	409674	304710	321917
GN=Ptpro	76148.9	0.614131	0.103355	5.94197	2.82e-09	5.63e-08	65092.5	52563.1	57503.7	101355	84726.5	99461.1
GN=Ano10	49085	0.611015	0.137122	4.456	8.35e-06	6.98e-05	39406.5	33174.8	40335.4	73949.2	50160.5	60109.4
GN=Ubash3b	54937.5	0.607995	0.0949439	6.40373	1.52e-10	3.86e-09	44579.6	40432.6	41598.5	78692.2	63457.9	63784.5
GN=Cpt2	9724.99	0.603128	0.0914164	6.59759	4.18e-11	1.22e-09	7465.16	7687.82	7292.32	12344.7	12766.3	11246.9
GN=Mtco2	896898	0.602883	0.08756	6.88537	5.76e-12	2e-10	752385	698554	622198	1.13642e+06	1.04295e+06	1.17175e+06
GN=Dbn1	1.56591e+06	0.602693	0.0891244	6.76238	1.36e-11	4.42e-10	1.3555e+06	1.19019e+06	1.07569e+06	2.08794e+06	1.93846e+06	1.83009e+06
GN=Chrna4	6947	0.602482	0.126815	4.75087	2.03e-06	2.01e-05	5592.21	5607.16	4852.96	10022.8	7595.71	8381.02
GN=Frmd5	35341.6	0.598349	0.0708549	8.44471	3.05e-17	2.75e-15	28770.9	27654.1	25376	44994.9	43963.1	42975.3
GN=Osbpl10	2930.37	0.598202	0.141361	4.23174	2.32e-05	0.000170074	2059.32	2267.29	2440.63	3526.41	3657.18	3746.5
GN=Ptgs1	1.09036e+06	0.596479	0.0780179	7.64541	2.08e-14	1.12e-12	893584	806435	825211	1.44876e+06	1.2468e+06	1.37399e+06
GN=Tspan6	677612	0.595635	0.178174	3.343	0.000828779	0.00351422	566341	512139	492081	1.03768e+06	950145	548836
GN=Ptgs2	1.09407e+06	0.594206	0.0778999	7.62781	2.39e-14	1.25e-12	897558	809975	828684	1.45266e+06	1.25077e+06	1.37739e+06
GN=Ftl1	1.13376e+06	0.587121	0.114512	5.12718	2.94e-07	3.77e-06	796354	860088	973246	1.28847e+06	1.52646e+06	1.39943e+06
GN=Ace	7472.79	0.585424	0.156436	3.74226	0.000182374	0.000992304	6847.99	5288.77	5278.7	11441.7	8273.23	8154.24
GN=Hdac9	33085.7	0.584898	0.0707848	8.26304	1.42e-16	1.17e-14	25973.4	26246.7	24740.1	43411	40760.8	38939.9
GN=Hmgcll1	1.12296e+06	0.576437	0.0829451	6.94962	3.66e-12	1.33e-10	895053	857498	868661	1.28699e+06	1.44022e+06	1.43439e+06
GN=Myo1b	74633.8	0.57614	0.0786165	7.32849	2.33e-13	1.07e-11	60414.4	57719.5	56154.8	100872	85167.9	91050.6
GN=Col19a1	71432.9	0.573427	0.107741	5.32228	1.02e-07	1.44e-06	63242.1	51366.6	52588.6	99059	77987.7	88026.9
GN=Prkar2b	2.0421e+06	0.573211	0.0650592	8.81061	1.24e-18	1.33e-16	1.7018e+06	1.56612e+06	1.50871e+06	2.60287e+06	2.45235e+06	2.51519e+06
GN=Ada	19416.6	0.568722	0.103005	5.52128	3.37e-08	5.14e-07	14145.3	15588.8	15678.3	22703.6	23665.5	25438.5
GN=Podxl	54438.6	0.563718	0.0799043	7.05491	1.73e-12	6.84e-11	45294.5	39678.6	42815.9	66977.9	70214.8	64054.1
GN=Tceal1	13781	0.562779	0.116549	4.8287	1.37e-06	1.45e-05	11888.8	10677.9	9824.89	16849.3	15167.5	18878.1
GN=Hnrnpl	1.11092e+06	0.559594	0.0763733	7.32709	2.35e-13	1.07e-11	928163	819549	864777	1.31863e+06	1.40378e+06	1.37731e+06
GN=Prkacb	275650	0.558941	0.0998343	5.59868	2.16e-08	3.45e-07	227357	206806	214148	381535	292689	344471
GN=Ccdc88a	739030	0.557322	0.0691175	8.0634	7.42e-16	5.3e-14	614947	588220	536908	923457	888628	914919
GN=Rab8a	441286	0.554575	0.0865504	6.40754	1.48e-10	3.8e-09	378171	333569	328693	604552	503714	520787
GN=Akap2	224120	0.554416	0.0860086	6.44606	1.15e-10	3.02e-09	187991	173608	166718	266808	261879	296981
GN=Rab18	866320	0.550914	0.0957702	5.75246	8.8e-09	1.54e-07	773711	658975	614453	1.17029e+06	987406	1.03646e+06
GN=Thbs1	7644.01	0.550762	0.117895	4.67163	2.99e-06	2.81e-05	5843.82	5826.47	6347.44	10129	8263.63	9775.02
GN=Mycbp2	38354.3	0.548117	0.0988503	5.54492	2.94e-08	4.52e-07	33126.8	28090.7	29444.7	53468.3	44709.9	43211.3
GN=Mtap	44209.1	0.547906	0.0836366	6.55103	5.71e-11	1.61e-09	32731.7	35628.1	35938.7	54907.1	53336.2	54452.3
GN=Phactr4	10449.9	0.546491	0.171236	3.19144	0.00141565	0.00548657	9396.92	8700.34	6654.96	13281.1	15301.2	9907.7
GN=Slc20a2	194580	0.543847	0.0807455	6.73532	1.64e-11	5.21e-10	160979	141093	158307	256032	232439	227396
GN=Anxa5	464036	0.543169	0.0800821	6.78265	1.18e-11	3.92e-10	399031	350067	350062	621539	537799	547812
GN=Anks1a	84819.5	0.542471	0.0726148	7.47053	7.99e-14	3.97e-12	70661.8	63684.6	66505.9	108351	98443	104964
GN=Pgap1	291286	0.541833	0.118757	4.56254	5.05e-06	4.45e-05	252196	218534	219672	434705	326860	311441
GN=Thoc5	28954.2	0.540616	0.120133	4.50015	6.79e-06	5.81e-05	25167.5	23860.7	19670.4	33032.1	33574.5	39591.3
GN=Hip1	405932	0.539705	0.074081	7.28534	3.21e-13	1.39e-11	348801	316508	297706	526010	494523	470973
GN=Slitrk2	36345.3	0.534596	0.0729209	7.33117	2.28e-13	1.05e-11	31136.6	27764.1	27486.3	46366.7	43340.3	43602.7
GN=Rap2c	43495.6	0.534571	0.0915907	5.83651	5.33e-09	9.95e-08	37242.5	33254.5	32885.6	59852.6	49122.1	50712.7
GN=Slc1a4	1.29801e+06	0.532476	0.072491	7.3454	2.05e-13	9.54e-12	1.04705e+06	1.06795e+06	970852	1.64902e+06	1.63272e+06	1.4772e+06
GN=Ntm	110882	0.530708	0.0895017	5.92959	3.04e-09	5.95e-08	99993.6	84793.9	79416.1	142160	130261	133847
GN=Gnb3	5.53978e+06	0.528342	0.109866	4.80897	1.52e-06	1.57e-05	4.66476e+06	4.13695e+06	4.39315e+06	7.92057e+06	5.76665e+06	6.62268e+06
GN=Man1a2	51364.3	0.528077	0.0927386	5.69425	1.24e-08	2.1e-07	45281.7	39305.5	37879.1	63719.5	57929.6	66285.7
GN=Sqle	143374	0.526912	0.0714406	7.37552	1.64e-13	7.74e-12	120284	110521	110916	189416	167937	167643
GN=Hmgcl	1.25479e+06	0.525733	0.0782198	6.72123	1.8e-11	5.62e-10	1.01868e+06	975942	995978	1.43936e+06	1.57809e+06	1.56771e+06
GN=Rab23	448459	0.525345	0.0691104	7.60153	2.93e-14	1.5e-12	378706	362152	329057	566270	534554	539584
GN=Anxa4	16173.1	0.525194	0.0911218	5.76364	8.23e-09	1.46e-07	13278.4	12722.4	12563.7	21262.5	20374.4	17571
GN=Tmem165	26258.3	0.524498	0.0941377	5.57161	2.52e-08	3.94e-07	23784	19565	19370	32977.3	32735.3	30326.5
GN=Abcg2	38927.7	0.52311	0.0951137	5.49984	3.8e-08	5.7e-07	34558.8	29356.4	29088.9	52887.6	45221.5	44341.2
GN=Fat4	62357.4	0.520726	0.0865309	6.0178	1.77e-09	3.78e-08	54127.6	50657.6	44334.2	81373.1	74571.5	71974.3
GN=Copg1	700522	0.520681	0.0661393	7.87249	3.48e-15	2.1e-13	583399	558379	532108	857091	885012	816450
GN=Hnrnpr	851772	0.517989	0.0875422	5.91702	3.28e-09	6.38e-08	731933	619088	686621	991929	1.03564e+06	1.07836e+06
GN=Pdcd6	1.00486e+06	0.514085	0.0912964	5.63095	1.79e-08	2.95e-07	855058	805567	747751	1.11544e+06	1.26992e+06	1.27306e+06
GN=Ptgfrn	89393.3	0.512815	0.0917208	5.59105	2.26e-08	3.58e-07	68801.8	79182.2	66142.4	113517	104455	107875
GN=Elp3	4505.18	0.511724	0.143458	3.56706	0.000361015	0.00173011	4067.08	3365.63	3382.09	4822.26	5552.48	6008.18
GN=Dhx9	580783	0.511378	0.0871512	5.86771	4.42e-09	8.41e-08	523058	438951	432452	764509	684293	668596
GN=Trim36	13448	0.508843	0.0851326	5.97707	2.27e-09	4.69e-08	11215.1	11080.3	9997.31	16647	15610.8	16687.3
GN=Sdc2	54351.9	0.508574	0.0826456	6.15367	7.57e-10	1.73e-08	47296.9	42648.1	40643.7	71868.6	64782.8	61369.9
GN=Strbp	43807.5	0.508274	0.0956785	5.31231	1.08e-07	1.51e-06	34737.9	32189	38142.9	56947.5	52739.5	49868.1
GN=Rtn4	7.935e+06	0.507418	0.0718798	7.05925	1.67e-12	6.67e-11	6.88776e+06	6.22951e+06	5.95583e+06	1.02287e+07	9.27991e+06	9.37814e+06
GN=Gtf3c1	78454.2	0.506663	0.0724668	6.99165	2.72e-12	1.04e-10	63187.6	62421.8	62799.7	98170.4	89523.4	97696.1
GN=Hecw1	89451.3	0.505046	0.0948937	5.32223	1.03e-07	1.44e-06	72289.8	67045.9	75569.7	118583	97562.3	109329
GN=Smu1	9455.25	0.504318	0.113651	4.43742	9.1e-06	7.46e-05	8079.38	7670.32	7004.49	12992.3	11458.5	9979.98
GN=Mtrex	67772.2	0.50418	0.112601	4.47758	7.55e-06	6.37e-05	59784.4	55872	47542.9	73253	88737.6	84018.1
GN=Trim46	187709	0.502736	0.0935458	5.37423	7.69e-08	1.11e-06	150727	139992	160606	251442	209942	221342
GN=Atl2	865792	0.499865	0.0747721	6.68517	2.31e-11	7.04e-10	730640	690760	665094	1.15257e+06	998967	995028
GN=Hmgcs1	1.03025e+06	0.499671	0.114743	4.35471	1.33e-05	0.000105089	887210	839849	757096	1.34907e+06	1.37678e+06	1.01967e+06
GN=Tubb5	6.11468e+06	0.49899	0.0765	6.52274	6.9e-11	1.9e-09	5.26984e+06	4.50509e+06	4.96558e+06	7.41534e+06	7.37801e+06	7.39676e+06
GN=Cd63	89969.7	0.496973	0.117217	4.23977	2.24e-05	0.000164927	82461.3	72568	62368.4	116753	117057	92944.1
GN=Adcy1	50828.4	0.495965	0.0860411	5.76427	8.2e-09	1.46e-07	42842.2	42166.3	37697.4	67123.5	56726.9	60625
GN=Smpd4	13446.8	0.494689	0.112662	4.39089	1.13e-05	9.03e-05	12542.2	9912.44	10063.3	16221.7	17406.8	15122
GN=Cd82	6974.29	0.492303	0.122533	4.01772	5.88e-05	0.000374712	6131.43	5315.5	5420.07	9348.42	8776.25	7180.89
GN=Syn3	214743	0.491757	0.0843792	5.82794	5.61e-09	1.04e-07	187103	174614	157800	283834	254825	240009
GN=Mras	235489	0.490741	0.0656289	7.47751	7.57e-14	3.79e-12	194166	184825	190310	301577	273166	278407
GN=Spcs3	30583.1	0.490495	0.0670178	7.31888	2.5e-13	1.12e-11	25001.1	25029.9	23916.7	37382.4	37484.3	35874.5
GN=Slc12a9	56251.4	0.490302	0.0850965	5.76171	8.33e-09	1.47e-07	49091.1	45340.2	41730.8	73597.5	63052.1	67157.2
GN=Fbl	27521.2	0.4896	0.116261	4.21121	2.54e-05	0.000183081	20709.1	20535.2	25206.7	33117.1	35439.9	31070.1
GN=Akap7	859030	0.48869	0.0879124	5.55883	2.72e-08	4.19e-07	673926	683789	719184	976859	1.10919e+06	1.02045e+06
GN=Rnf141	45714.1	0.488573	0.0928884	5.25978	1.44e-07	1.97e-06	41539.4	34174.1	35056.3	59575.1	55023.7	50986.6
GN=Gucy1a2	1.02478e+06	0.485785	0.0790678	6.14391	8.05e-10	1.83e-08	834666	852278	795607	1.28215e+06	1.30468e+06	1.12083e+06
GN=Tmem41b	48495.5	0.485519	0.119015	4.07948	4.51e-05	0.000297153	40481.3	43631.6	33478.7	52751.5	62093.8	60259.5
GN=Tnc	5370.29	0.483887	0.0977544	4.95003	7.42e-07	8.44e-06	4267.21	4311.48	4434.46	6774.05	6422.83	6218.57
GN=Scarb2	451841	0.483453	0.0973087	4.96824	6.76e-07	7.76e-06	405004	352379	339641	617855	530628	486889
GN=Rabl3	30146.7	0.482322	0.101815	4.73723	2.17e-06	2.13e-05	27116	23238.2	22871.6	41084.8	35363.2	32622.3
GN=Rgs20	9690.73	0.481967	0.111063	4.33957	1.43e-05	0.000111249	8684.35	6869.43	7978.06	12501.4	11067.6	11454.4
GN=Acadsb	1.39719e+06	0.48173	0.0789317	6.10312	1.04e-09	2.31e-08	1.21791e+06	1.15489e+06	1.0211e+06	1.77623e+06	1.68752e+06	1.58552e+06
GN=Pde1b	364967	0.481686	0.0606893	7.93692	2.07e-15	1.32e-13	296456	292369	296535	454387	433943	430093
GN=Ppp1r18	17781.3	0.481669	0.0816236	5.90111	3.61e-09	6.97e-08	13882.8	14805.1	14429.1	21424.9	21260.7	21517.6
GN=Vdac3	9.95007e+06	0.475662	0.0664743	7.15558	8.33e-13	3.49e-11	8.49607e+06	7.83313e+06	7.88361e+06	1.23441e+07	1.13888e+07	1.2142e+07
GN=Fam3c	36865.9	0.47233	0.0858612	5.50109	3.77e-08	5.67e-07	33145	29623.1	27149.9	43769.5	44226.7	44738.9
GN=Setdb1	7042.07	0.47093	0.115332	4.08325	4.44e-05	0.000293396	5794.23	5887.38	5482.39	7642.23	9151.01	8530.06
GN=Jakmip2	231836	0.469885	0.0739789	6.35161	2.13e-10	5.31e-09	197153	180696	187526	303116	264849	267207
GN=Kcna6	138615	0.469559	0.0709013	6.62272	3.53e-11	1.06e-09	120686	109685	107873	175966	157988	165120
GN=Epha7	121834	0.468759	0.14312	3.27529	0.00105554	0.00430742	104526	100938	91920.1	165446	165534	108384
GN=Usp24	107195	0.468714	0.0835718	5.60852	2.04e-08	3.29e-07	94890.9	84685.7	82156.9	141446	120257	124359
GN=Mgrn1	123652	0.467244	0.075348	6.20114	5.61e-10	1.32e-08	102966	95796.8	102984	159836	145825	139430
GN=Tmem35a	876818	0.466372	0.0829421	5.62287	1.88e-08	3.06e-07	776292	652402	713549	1.06558e+06	1.0979e+06	989794
GN=Slc25a31	99713.6	0.465658	0.126435	3.68297	0.00023053	0.00120294	93155.8	74428.4	76343.9	144045	103117	112068
GN=Armcx4	84412.5	0.465479	0.0823098	5.6552	1.56e-08	2.59e-07	75822.6	68824.4	61807.5	105995	99433	98130.5
GN=Ncam1	5.04341e+07	0.46475	0.0687508	6.75992	1.38e-11	4.45e-10	4.40303e+07	4.13253e+07	3.79729e+07	6.18351e+07	5.94199e+07	6.00108e+07
GN=Stk31	92578.9	0.464638	0.0879528	5.28281	1.27e-07	1.76e-06	85280.3	69718.8	71517.1	117801	106999	108087
GN=Mgst3	242888	0.463354	0.0806573	5.74473	9.21e-09	1.61e-07	198528	191356	203613	320495	273960	278986
GN=Map3k13	10903.6	0.461037	0.0941847	4.89504	9.83e-07	1.08e-05	8840.66	9424.54	8411.46	14179.7	12449.9	12547.1
GN=Pde4dip	11586.1	0.460466	0.0879568	5.23513	1.65e-07	2.24e-06	10184.8	8803.66	9382.83	13801.3	14083.5	13695.2
GN=Stard3nl	50110.3	0.460098	0.106078	4.33735	1.44e-05	0.000112228	45328.4	42801.7	34733.7	64615.2	60657.1	54749
GN=Tubb4a	2.35529e+06	0.460089	0.0753017	6.10994	9.97e-10	2.23e-08	2.13113e+06	1.83567e+06	1.80539e+06	2.87427e+06	2.78456e+06	2.79461e+06
GN=Capn1	15929.6	0.459476	0.13203	3.48009	0.000501246	0.00231831	14172.1	12542.7	12323.8	23425.9	17638.1	16255.7
GN=Gng7	123904	0.459376	0.0748649	6.13607	8.46e-10	1.91e-08	104199	105010	94280.5	156811	149830	138262
GN=Pwwp3b	26565.2	0.458689	0.0727542	6.30463	2.89e-10	7.05e-09	23375.5	21184.7	20555.3	32470.2	31392.1	31448.4
GN=Gabra1	1.21049e+06	0.45793	0.0761939	6.01006	1.85e-09	3.9e-08	1.07245e+06	946049	949532	1.5593e+06	1.36624e+06	1.41908e+06
GN=Aicda	13858.7	0.457304	0.105054	4.35304	1.34e-05	0.000105551	12638.1	10884.1	10485.2	18340.1	16555.1	14869.8
GN=Ddost	733176	0.457205	0.0846274	5.40257	6.57e-08	9.6e-07	631660	573367	592319	945302	788392	896767
GN=Armcx2	104261	0.457165	0.0659659	6.93033	4.2e-12	1.5e-10	85270.8	86583	83599.9	127683	127613	118673
GN=Golga1	37098.6	0.453689	0.0764329	5.93578	2.92e-09	5.79e-08	32754.4	30378.1	27998	44250.9	44482.1	44139.2
GN=Ddx39b	714916	0.452891	0.0792288	5.71624	1.09e-08	1.87e-07	629991	538105	587806	914896	834332	813102
GN=Nt5c2	219405	0.451539	0.0634548	7.11591	1.11e-12	4.56e-11	190421	175851	172919	275067	257484	253286
GN=Psen1	45827.1	0.451356	0.0907296	4.97473	6.53e-07	7.55e-06	41432.6	37403.2	33882.6	52326.4	56485.2	55132.1
GN=Plxna2	575548	0.449972	0.110121	4.08618	4.39e-05	0.000290376	503483	466539	445535	796942	696450	570630
GN=Bcl2l1	30803	0.449302	0.122356	3.6721	0.000240566	0.00124095	28078.6	21214.2	26483.2	41090.2	32972	36259
GN=Gnas	1.0386e+06	0.4492	0.0764587	5.87506	4.23e-09	8.12e-08	913904	861279	780571	1.25224e+06	1.18915e+06	1.27348e+06
GN=Prune2	173090	0.448314	0.124387	3.60418	0.000313139	0.00153171	138241	127494	159420	243831	185695	190785
GN=Cspg5	340777	0.448028	0.0648603	6.90758	4.93e-12	1.75e-10	291318	279396	267784	408103	420237	390417
GN=Ints7	10022.9	0.44744	0.135683	3.2977	0.000974803	0.00403414	9041.8	7297.03	8337.48	13840.6	10031.9	12015.7
GN=Tmed2	357620	0.446613	0.112523	3.96907	7.22e-05	0.000449267	320258	288891	271914	508169	405839	367460
GN=Gnaq	2.18414e+06	0.445932	0.0681625	6.54219	6.06e-11	1.69e-09	1.90999e+06	1.72918e+06	1.74052e+06	2.77805e+06	2.50534e+06	2.52784e+06
GN=Miga1	23326.9	0.445527	0.0921957	4.8324	1.35e-06	1.43e-05	21141.2	19396.5	16977.6	29295.7	26793.2	27311
GN=Apool	65226.5	0.444752	0.0635792	6.99524	2.65e-12	1.02e-10	54946.1	52440.1	53256.5	77766	77541.2	77697
GN=Ddx20	9804.75	0.442044	0.12078	3.65992	0.000252298	0.00128562	7703.52	9081.84	7378.72	11422.8	11039.9	12515.2
GN=Tmem205	37535.2	0.438863	0.0899993	4.87629	1.08e-06	1.18e-05	30511.5	31883.7	30234.5	50011.8	43405.9	40649.8
GN=Erlin1	39432.3	0.436782	0.100362	4.35205	1.35e-05	0.000105802	37182.4	32299.5	28137.7	49501.4	45603.8	45523.9
GN=Znf512	21602.5	0.436445	0.107153	4.07309	4.64e-05	0.000302405	18929.9	16517.4	17952.2	28908.9	26027.2	22188.7
GN=Pik3ca	16750.7	0.436321	0.133541	3.26732	0.00108572	0.00439084	14546.4	12915.5	13940.6	24126.1	16429.8	19270.3
GN=Vdac1	3.95471e+07	0.435769	0.0769607	5.66223	1.49e-08	2.5e-07	3.3726e+07	3.15254e+07	3.2505e+07	4.51941e+07	4.61366e+07	4.94789e+07
GN=Cct8	7.53535e+06	0.43575	0.105802	4.11852	3.81e-05	0.000255953	6.83354e+06	6.028e+06	5.78526e+06	1.01668e+07	9.14563e+06	7.58926e+06
GN=Farp1	335150	0.4344	0.0600736	7.23112	4.79e-13	2.06e-11	280663	273123	274957	415975	394465	383876
GN=Inf2	5449.21	0.43405	0.117299	3.70038	0.000215276	0.00113548	5035.41	4240.7	4219.61	7080.03	6472	5878.64
GN=Nr2f1	18168.8	0.43405	0.0902443	4.80972	1.51e-06	1.56e-05	16440.8	14340.5	14203.2	23586.9	20579.8	20606
GN=Nr2f2	18168.8	0.43405	0.0902443	4.80972	1.51e-06	1.56e-05	16440.8	14340.5	14203.2	23586.9	20579.8	20606
GN=Samd8	63105.2	0.433762	0.0853374	5.0829	3.72e-07	4.59e-06	52924.7	51465.4	51697.1	82418.1	67678.7	74829.8
GN=Dock6	15100.2	0.433386	0.101762	4.25883	2.06e-05	0.000153407	14202.3	11938.6	11281.9	18944.7	16897	17949.5
GN=Rundc3b	48136.7	0.431959	0.0969963	4.45335	8.45e-06	7.03e-05	41157.3	43189.4	34900	61896.8	56004.3	53599.3
GN=Sphkap	452765	0.431746	0.0746606	5.78278	7.35e-09	1.32e-07	393535	384033	344095	549219	556288	506448
GN=Sec22b	2.02221e+06	0.431524	0.0599132	7.20248	5.91e-13	2.51e-11	1.74189e+06	1.66443e+06	1.6023e+06	2.44665e+06	2.34854e+06	2.40187e+06
GN=Vdac2	8.3859e+06	0.431147	0.071022	6.07061	1.27e-09	2.79e-08	7.54327e+06	6.7665e+06	6.4769e+06	1.04181e+07	9.88634e+06	9.55146e+06
GN=Hmgcr	7727.98	0.430847	0.108038	3.98791	6.67e-05	0.000419111	6388.56	7009.55	5743.58	9693.68	9097.32	8724.3
GN=Clmp	56019	0.430681	0.0924708	4.65748	3.2e-06	2.99e-05	48239.6	48740	41853.9	62455.8	67894.6	68780.1
GN=Atpaf1	7748.73	0.429842	0.11498	3.73841	0.000185184	0.0010048	7337	5640.11	6248.15	9397.15	9339.86	8832.81
GN=Parm1	197356	0.429667	0.119851	3.58502	0.00033705	0.0016312	152263	173597	162623	258620	253485	191080
GN=Map2	3.69074e+07	0.428809	0.0632879	6.77552	1.24e-11	4.08e-10	3.16215e+07	3.10685e+07	2.88217e+07	4.38455e+07	4.37975e+07	4.35848e+07
GN=Snx17	31659.7	0.427534	0.0729242	5.86272	4.55e-09	8.64e-08	28036.5	24914.9	25605.3	39128.8	36458.1	36991.8
GN=Adcy8	13683.8	0.426819	0.0828126	5.15404	2.55e-07	3.31e-06	11983.8	11548.7	10434.9	16915.1	15729.7	16002.5
GN=Matr3	3.22264e+06	0.425902	0.0633454	6.72348	1.77e-11	5.56e-10	2.82331e+06	2.55399e+06	2.6228e+06	3.95026e+06	3.7299e+06	3.77264e+06
GN=Hsdl1	430754	0.425258	0.0795088	5.34857	8.87e-08	1.27e-06	384654	367294	318406	528178	501576	500842
GN=Arl1	174954	0.425009	0.0774068	5.49059	4.01e-08	5.99e-07	160396	140914	133538	216010	204517	201168
GN=Erlin2	686318	0.424606	0.0597637	7.10475	1.21e-12	4.91e-11	594675	568266	541740	838199	809678	790347
GN=Gnai2	1.25586e+06	0.42447	0.0905056	4.68999	2.73e-06	2.62e-05	1.14144e+06	1.059e+06	921917	1.55551e+06	1.54731e+06	1.36039e+06
GN=Micu1	402982	0.422708	0.0656523	6.43858	1.21e-10	3.15e-09	352385	334133	315312	503719	471341	456238
GN=Grk5	7229.66	0.42254	0.106384	3.97184	7.13e-05	0.000445079	6114.2	6043.71	5806.75	8428.54	7941.94	9273.37
GN=Ddx23	92188.6	0.422342	0.0860253	4.90951	9.13e-07	1.02e-05	85646.1	72782.4	70974.5	116259	103355	107770
GN=Micu3	277353	0.422143	0.104609	4.03542	5.45e-05	0.000349062	245628	221200	222848	376492	281087	328080
GN=Krit1	9734.5	0.421517	0.135869	3.10238	0.00191969	0.00710187	8791.8	6973.84	8441.75	12978.2	9791.2	11807.7
GN=Cog7	8726.94	0.419026	0.0923321	4.53825	5.67e-06	4.95e-05	7427.6	7506.48	6787.08	11147.2	10046.1	9777.7
GN=Mtpap	48924.8	0.418035	0.0874751	4.7789	1.76e-06	1.78e-05	43021.7	41148.9	37699.1	54164	59306.7	59787.9
GN=Pik3c2a	673667	0.416903	0.130578	3.19276	0.00140919	0.00546515	594968	635929	449130	720676	861967	801743
GN=Prkg1	7814.19	0.414578	0.0969963	4.27416	1.92e-05	0.000144323	6774.32	6221.22	6486.44	10150.7	8906.51	8643.59
GN=Scd1	51130.5	0.414493	0.0689686	6.00988	1.86e-09	3.9e-08	45333.5	41518.2	40683.3	60513.8	59596.2	60911.5
GN=Scd2	51130.5	0.414493	0.0689686	6.00988	1.86e-09	3.9e-08	45333.5	41518.2	40683.3	60513.8	59596.2	60911.5
GN=Scd3	51130.5	0.414493	0.0689686	6.00988	1.86e-09	3.9e-08	45333.5	41518.2	40683.3	60513.8	59596.2	60911.5
GN=Grin1	751305	0.412735	0.081605	5.05771	4.24e-07	5.16e-06	675447	639147	561560	945386	844960	870214
GN=Arf4	78849	0.412643	0.0642421	6.42325	1.33e-10	3.47e-09	66082.4	66615.5	63972	96230.4	94052.8	88873.8
GN=Vangl2	16349.2	0.412427	0.13612	3.02988	0.00244652	0.00872587	14027.7	12897.3	13858.9	22211.3	15281.4	20430.5
GN=Prkaca	1.06187e+07	0.412346	0.0629326	6.55219	5.67e-11	1.61e-09	9.23515e+06	8.54358e+06	8.71961e+06	1.30101e+07	1.207e+07	1.25057e+07
GN=Ormdl2	39698.1	0.411995	0.108607	3.79345	0.000148569	0.00083153	35335.5	29262.3	34478.2	53030.3	42371.5	45251.7
GN=Ormdl3	39698.1	0.411995	0.108607	3.79345	0.000148569	0.00083153	35335.5	29262.3	34478.2	53030.3	42371.5	45251.7
GN=Gnb1	1.1658e+07	0.411986	0.0867019	4.75175	2.02e-06	2.01e-05	1.0197e+07	9.37668e+06	9.52479e+06	1.54866e+07	1.25045e+07	1.3311e+07
GN=Itgb8	48720.6	0.411926	0.0905193	4.5507	5.35e-06	4.68e-05	41761.1	37388	42391.9	57046.1	54621	60638.2
GN=Sf3b1	119162	0.411471	0.100955	4.07578	4.59e-05	0.000299604	112879	86136.9	98740.9	150101	134343	137395
GN=Rab35	454800	0.410461	0.090113	4.55496	5.24e-06	4.6e-05	421526	366343	349145	577822	489649	541980
GN=Ncl	2.7385e+06	0.410287	0.0682643	6.01028	1.85e-09	3.9e-08	2.47328e+06	2.21741e+06	2.15315e+06	3.33812e+06	3.23484e+06	3.11519e+06
GN=Tfrc	1.42561e+06	0.409654	0.0741977	5.52112	3.37e-08	5.14e-07	1.26121e+06	1.15187e+06	1.14925e+06	1.79587e+06	1.56119e+06	1.68639e+06
GN=Rab2a	2.99158e+06	0.409094	0.0888493	4.60436	4.14e-06	3.75e-05	2.79466e+06	2.38989e+06	2.2992e+06	3.87756e+06	3.36814e+06	3.34194e+06
GN=Foxred2	14208.2	0.408568	0.0957744	4.26594	1.99e-05	0.000148992	12449.3	11935.7	11134.7	18827.7	15768.3	15696
GN=Npy1r	21531.7	0.40734	0.0985071	4.13513	3.55e-05	0.000242856	19431.6	18225.3	16225.5	26906.6	26603.6	22641.1
GN=Tmem259	6271.98	0.4063	0.116816	3.47811	0.000504969	0.00233001	5223.08	5634.2	4828.8	8219.91	6745.4	7214.2
GN=Gramd1a	34343.7	0.405138	0.0954079	4.24638	2.17e-05	0.000161098	30633	26055.6	29264.9	44606	37384.9	39402.7
GN=Rab6a	2.6948e+06	0.404875	0.106136	3.8147	0.000136351	0.00077499	2.55914e+06	2.07272e+06	2.12122e+06	3.46959e+06	2.77669e+06	3.2749e+06
GN=Wnk1	21746.7	0.404755	0.087653	4.6177	3.88e-06	3.55e-05	18467.3	19007.5	16954.6	27455.7	26000	23398.7
GN=Ptbp2	373492	0.404547	0.0863519	4.68487	2.8e-06	2.66e-05	323867	310631	300452	403478	458471	455146
GN=Api5	79365.8	0.404529	0.070064	5.77371	7.75e-09	1.39e-07	71062.1	64203.8	63489	92428.2	94318.2	93379.6
GN=Prkar2a	1.5002e+06	0.403541	0.0665414	6.0645	1.32e-09	2.88e-08	1.34899e+06	1.2181e+06	1.19163e+06	1.84279e+06	1.75594e+06	1.69854e+06
GN=Tardbp	382817	0.403404	0.0962419	4.19156	2.77e-05	0.000197744	360237	290683	308732	489506	457015	406120
GN=Coro1c	1.30736e+06	0.403256	0.0823108	4.89919	9.62e-07	1.06e-05	1.09168e+06	1.07179e+06	1.10857e+06	1.57218e+06	1.41253e+06	1.62829e+06
GN=Tmed10	1.41723e+06	0.402341	0.0781555	5.14795	2.63e-07	3.41e-06	1.30402e+06	1.13921e+06	1.1105e+06	1.79268e+06	1.618e+06	1.59357e+06
GN=Maged2	75685.1	0.401272	0.0718033	5.58849	2.29e-08	3.62e-07	63754.3	62716.2	63135.6	96461.1	85866.6	84858.4
GN=Rbm33	49151.9	0.401256	0.101728	3.9444	8e-05	0.00049089	42322.5	44401.2	36512.8	53737.5	61045.2	58418
GN=Cfap100	187914	0.400505	0.105689	3.78945	0.000150984	0.000842633	177813	143900	149947	245604	225955	192103
GN=Lmtk2	58591.8	0.398621	0.104706	3.80705	0.000140633	0.000793942	52183.7	51661.4	43273.8	72889	73634	60174.6
GN=Tdrd3	15090.4	0.398032	0.0745402	5.33983	9.3e-08	1.32e-06	13139.3	12551.8	12181.9	18771	17266.9	17165.8
GN=Aldh1l1	81990.9	0.398009	0.072315	5.50383	3.72e-08	5.6e-07	72143.2	64710.6	68906.3	102343	93131.1	93604.9
GN=Map1b	4.02261e+07	0.397784	0.0669095	5.9451	2.76e-09	5.55e-08	3.52707e+07	3.4411e+07	3.13119e+07	4.75244e+07	4.6968e+07	4.72258e+07
GN=Sorcs2	211096	0.396088	0.0846916	4.67683	2.91e-06	2.74e-05	192572	173467	164546	268720	250961	224542
GN=Nup93	202090	0.39451	0.0891266	4.4264	9.58e-06	7.82e-05	178902	177609	151661	225322	245936	239577
GN=Rnf167	18569.2	0.394503	0.0875985	4.50354	6.68e-06	5.73e-05	16401	14317.5	15943.5	23307.3	21305.1	20798.7
GN=Aacs	345192	0.394287	0.0723152	5.45233	4.97e-08	7.32e-07	302839	291609	273326	439398	396082	380670
GN=Ddx6	510851	0.393453	0.0721102	5.45628	4.86e-08	7.18e-07	437789	436384	410034	577241	621142	598260
GN=Kif1b	76765.6	0.393339	0.0848941	4.63329	3.6e-06	3.33e-05	70611.2	64797.3	57798.9	95551.6	85740.5	88962.5
GN=Gabra2	195824	0.393248	0.066124	5.94714	2.73e-09	5.51e-08	174190	159079	159223	242278	228765	218406
GN=Carm1	24577.6	0.392924	0.109661	3.58309	0.000339553	0.00164173	22754.3	21727.4	17409.2	27664.6	29274	29473.9
GN=Mkrn1	7346.73	0.39243	0.12674	3.09633	0.0019593	0.00723015	6962.88	5692.54	5843.35	9724.4	7546.64	8603.12
GN=Gnal	56970.4	0.392031	0.0717072	5.4671	4.57e-08	6.79e-07	51021.2	46471.8	45872.6	71217.4	64045.9	65244.3
GN=Stmn2	294991	0.391245	0.0765369	5.11184	3.19e-07	4.05e-06	247067	253620	241257	329248	357456	349901
GN=Rbm14	105597	0.391112	0.0776001	5.0401	4.65e-07	5.6e-06	97362.6	83982.3	84584.4	130204	124554	116786
GN=Pgm2	68055.6	0.391112	0.0768663	5.08821	3.61e-07	4.47e-06	59537.6	56444.4	55287.4	87162.9	79025.4	73390.9
GN=Cerk	36653.5	0.391077	0.100534	3.89	0.000100246	0.000599429	32698	31571.3	28022.7	40081.2	47391.2	41325.7
GN=Fabp7	1.89182e+06	0.390833	0.0825355	4.73534	2.19e-06	2.15e-05	1.52649e+06	1.68031e+06	1.55018e+06	2.35018e+06	2.06456e+06	2.23971e+06
GN=Ppip5k2	23304.1	0.389865	0.122294	3.18794	0.00143293	0.0055462	21003.4	19764.2	17945.2	31136.4	28672.4	22277.5
GN=Rala	3.72665e+06	0.38871	0.0761402	5.10519	3.3e-07	4.15e-06	3.3057e+06	3.03785e+06	3.04499e+06	4.64417e+06	4.01625e+06	4.43983e+06
GN=Insr	8174.42	0.38868	0.0884454	4.39457	1.11e-05	8.91e-05	7123.06	6996.35	6474.23	10166.5	9173.83	9398.75
GN=Cdh2	679117	0.388453	0.079536	4.884	1.04e-06	1.14e-05	631216	550678	530517	800989	768381	816255
GN=Smarca2	65879.4	0.388223	0.079452	4.88625	1.03e-06	1.13e-05	57472.6	57323.4	51213.5	74605.6	77777.6	78931.5
GN=Gna11	465368	0.388132	0.0951601	4.07873	4.53e-05	0.000297153	437494	370303	365914	614047	507482	515644
GN=Myef2	563208	0.387299	0.0629165	6.15576	7.47e-10	1.71e-08	476358	473573	468829	654070	670789	652918
GN=Prkar1a	625420	0.386757	0.0957122	4.04083	5.33e-05	0.000341537	567891	508194	501324	795397	772604	631233
GN=Slc12a6	218565	0.3867	0.0910894	4.24527	2.18e-05	0.000161539	199358	176493	175444	290000	236199	242436
GN=Prps2	53722.8	0.386603	0.0913051	4.23419	2.29e-05	0.000168652	48083.1	45405.9	42010	70489.2	61871.7	56577
GN=Plppr3	554638	0.386532	0.0587365	6.58078	4.68e-11	1.36e-09	487587	454031	456664	668354	644148	635572
GN=Epha5	33379.4	0.386144	0.0934264	4.13313	3.58e-05	0.000244123	30074.5	26425.8	27686	43780.4	38308.5	35285.8
GN=Stmn4	58636.7	0.385885	0.0700398	5.50952	3.6e-08	5.43e-07	52162.7	47052.4	48664.3	72293.4	66080.7	67582.8
GN=Mtcl1	144224	0.38476	0.0770239	4.99533	5.87e-07	6.9e-06	131729	122035	110383	177428	163589	165388
GN=Lamtor1	353115	0.383865	0.0786539	4.88042	1.06e-06	1.16e-05	297076	292772	300706	393216	413982	430741
GN=Tsn	944081	0.383278	0.0991725	3.86476	0.000111197	0.000654229	855743	745510	782641	1.20212e+06	1.16913e+06	945227
GN=Preb	94265.4	0.38306	0.0710574	5.39086	7.01e-08	1.01e-06	83381.1	78671.1	75962.9	116905	103674	110242
GN=Arl8b	1.41291e+06	0.382877	0.066973	5.71688	1.08e-08	1.86e-07	1.27373e+06	1.16606e+06	1.12893e+06	1.6451e+06	1.64521e+06	1.66452e+06
GN=Rftn1	150990	0.382751	0.0760706	5.03152	4.87e-07	5.83e-06	137435	124727	119292	190964	169574	169513
GN=Ncam2	4.47615e+06	0.382474	0.0685321	5.58094	2.39e-08	3.77e-07	3.94493e+06	3.80215e+06	3.55784e+06	5.62255e+06	5.0904e+06	4.99846e+06
GN=Nol4	13162.8	0.382226	0.113098	3.3796	0.000725902	0.00312548	12553.6	10294.8	10429.8	14803.3	16979.9	14366.9
GN=Slc9a6	167501	0.381555	0.0778173	4.90322	9.43e-07	1.05e-05	149358	144117	129826	210764	184953	192002
GN=Ttc39b	11573.8	0.380945	0.0914091	4.16747	3.08e-05	0.000215676	10379.6	9420.58	9448.62	14070.3	14187.3	12341.6
GN=Mapk8ip1	67556.8	0.379993	0.0861687	4.40988	1.03e-05	8.37e-05	58714.6	58890.3	53161.9	88009.6	73825.6	75214
GN=Abcc1	10226.1	0.379398	0.0859193	4.41575	1.01e-05	8.17e-05	8876.47	8622.34	8351.98	12837.9	11238.4	11779.7
GN=Fermt3	8924.15	0.379231	0.11925	3.18013	0.00147209	0.00567529	6908.13	8243.56	7378.59	10482.8	9645.38	11128.2
GN=Cyp2ab1	125905	0.377315	0.121953	3.09393	0.00197525	0.00727983	119672	100022	99234.5	168483	121205	151733
GN=Scaf1	5302.34	0.376645	0.112871	3.33695	0.000847025	0.0035838	4811.7	4310.66	4301.74	5849.7	6679.76	6022.69
GN=Acad9	1.21782e+06	0.376322	0.0674908	5.5759	2.46e-08	3.87e-07	1.11426e+06	994715	975352	1.46756e+06	1.4012e+06	1.39557e+06
GN=Tm9sf2	623294	0.374947	0.079768	4.70047	2.6e-06	2.5e-05	562114	503189	513639	802090	709555	672114
GN=Oga	543858	0.374779	0.0720206	5.20377	1.95e-07	2.59e-06	491833	448473	437708	682289	627298	595114
GN=Syt2	118539	0.374697	0.0631622	5.9323	2.99e-09	5.87e-08	103502	98505	98187.4	138144	136497	140038
GN=C2cd5	62473.1	0.374177	0.0782769	4.78017	1.75e-06	1.77e-05	54134.9	55943.2	48205.9	75885.4	71364.3	71389.3
GN=Cstf3	42474.1	0.373336	0.0773749	4.82502	1.4e-06	1.47e-05	36764.6	34467.6	36358.4	48788	52156.1	47592.5
GN=Kcnab3	19218.7	0.373111	0.0825515	4.51974	6.19e-06	5.36e-05	16539	16523.2	15634.9	23652.5	23120.8	20493.6
GN=Oxa1l	33960.9	0.37274	0.0894412	4.16743	3.08e-05	0.000215676	30471.1	27311.7	28310.5	43763	36078.4	39034.7
GN=Ergic2	37122.4	0.371856	0.0789961	4.70727	2.51e-06	2.43e-05	33783.2	31116.5	29284.5	46364.2	41041.1	42460.5
GN=Maip1	62541.1	0.37149	0.0910364	4.08067	4.49e-05	0.000296002	58071.9	49162.8	51464.9	81104.9	69941	67858.4
GN=Plcxd3	291047	0.370341	0.123147	3.00731	0.00263567	0.00929863	256666	220026	261380	401873	286143	330895
GN=Eif4a1	5.28691e+06	0.370318	0.0606197	6.10887	1e-09	2.24e-08	4.66948e+06	4.3671e+06	4.37686e+06	6.31015e+06	5.98555e+06	6.1803e+06
GN=Myo1a	12404.2	0.370225	0.0788137	4.69747	2.63e-06	2.53e-05	10724.2	10266.6	10469.9	14536.4	14916.1	13894.5
GN=Slc6a15	86457.5	0.369927	0.0871603	4.24422	2.19e-05	0.000162097	75515.4	71056.3	72767	114057	94303.5	94167.9
GN=Slc7a6	25569	0.369202	0.108168	3.41324	0.000641961	0.0028082	25095.6	19631.8	20269.1	32881	28871	27674.6
GN=Dync1h1	2.53063e+07	0.367599	0.072884	5.04362	4.57e-07	5.51e-06	2.29326e+07	2.1502e+07	1.98742e+07	3.15777e+07	2.8377e+07	2.84668e+07
GN=Inpp5a	131340	0.367288	0.0743403	4.94063	7.79e-07	8.84e-06	118648	108837	106258	165990	145296	147647
GN=Pitpnc1	319070	0.36557	0.0979571	3.73194	0.000190014	0.00102815	268776	241718	299519	382672	359179	371675
GN=Gfpt1	62045.3	0.364625	0.0753499	4.83909	1.3e-06	1.39e-05	55773.3	52162.4	49883.9	77840.4	71719.5	67084.8
GN=Pnpla6	33472.6	0.364289	0.0648301	5.61914	1.92e-08	3.12e-07	29497.7	28493	27137.6	39913.4	38752.9	38109.6
GN=Tmem132e	93967.3	0.363438	0.0737471	4.92816	8.3e-07	9.37e-06	82192.4	77947.5	78858.3	109750	103646	114179
GN=Cox4i1	1.24943e+06	0.363365	0.0691114	5.25767	1.46e-07	1.99e-06	1.07214e+06	1.05452e+06	1.05052e+06	1.43365e+06	1.52652e+06	1.39611e+06
GN=Herc2	21196.7	0.362373	0.109722	3.30264	0.000957788	0.00396933	20617.6	16919.1	16487.2	27830.7	23266.9	22902.7
GN=Isyna1	74385.1	0.362293	0.0947605	3.82325	0.000131704	0.000754434	68628.7	65052.5	55817.6	85495.5	92760.3	81045.8
GN=Stt3a	388991	0.361568	0.0875955	4.1277	3.66e-05	0.000248549	356652	310992	323039	487991	407725	460750
GN=Ggh	16520.5	0.361492	0.103521	3.49198	0.000479449	0.00222629	14570.6	12374.8	15089	20284.4	19113.5	18215.4
GN=Syngr3	1.72326e+06	0.361434	0.095363	3.79008	0.000150596	0.00084127	1.60314e+06	1.54087e+06	1.24866e+06	1.99568e+06	1.99754e+06	2.01107e+06
GN=Flot2	955269	0.361433	0.0986345	3.66436	0.000247954	0.00126459	906494	758668	769248	1.20835e+06	982856	1.14001e+06
GN=Gnaz	782883	0.360594	0.0689873	5.22697	1.72e-07	2.32e-06	719981	645187	629825	936242	921701	870614
GN=Etf1	212791	0.360192	0.0988183	3.64499	0.000267397	0.00135077	193222	181306	167777	277771	251871	212928
GN=Arl8a	1.9613e+06	0.360186	0.0704833	5.11023	3.22e-07	4.06e-06	1.73673e+06	1.64002e+06	1.61907e+06	2.2936e+06	2.40316e+06	2.13703e+06
GN=Usp29	7484.33	0.359553	0.105973	3.39286	0.000691663	0.00298245	7039.92	6361.44	5688.84	8997.91	8956.56	8126.25
GN=Pabpn1	148542	0.35937	0.0695274	5.16876	2.36e-07	3.08e-06	127990	122678	127620	169174	172577	175373
GN=Hnrnpul2	412937	0.359143	0.0792615	4.53112	5.87e-06	5.1e-05	383487	325143	344170	513916	468662	456640
GN=Pigk	80568	0.35871	0.0861001	4.16619	3.1e-05	0.000216589	71434.6	70196.9	63754.5	103469	92751.4	84703.6
GN=Stk25	173519	0.358019	0.100913	3.5478	0.00038846	0.00184621	154286	141030	147003	195328	182422	225737
GN=Pcdhgb5	70185.9	0.357369	0.0835272	4.27847	1.88e-05	0.000141921	61996.8	55330.1	61582.7	86929.1	76119.9	81377.7
GN=Rmdn3	283588	0.357069	0.0661106	5.40109	6.62e-08	9.66e-07	251301	244222	227809	330225	322341	334243
GN=Mcf2l	38552.6	0.356974	0.0776435	4.5976	4.27e-06	3.85e-05	35030.1	32917.9	30427.2	47466	44899.9	41908.5
GN=Pi4k2a	118160	0.356304	0.0842628	4.22848	2.35e-05	0.000171694	109572	96224.5	95824.4	151707	130642	129284
GN=Gpc4	183594	0.356243	0.0834103	4.27097	1.95e-05	0.00014603	166861	162597	139244	227246	206399	205607
GN=Soga3	1.61617e+06	0.355549	0.0635434	5.59537	2.2e-08	3.51e-07	1.46098e+06	1.34476e+06	1.31959e+06	1.95039e+06	1.8148e+06	1.85877e+06
GN=Ppp4r3a	28502.5	0.355224	0.0868119	4.09189	4.28e-05	0.000283959	26237.1	24239.4	22316.7	31856.6	34697.6	32544.5
GN=Prdx4	160212	0.35495	0.0730429	4.85947	1.18e-06	1.26e-05	142792	130668	135441	199610	174763	183239
GN=Cdc5l	24180.6	0.354884	0.0983141	3.60969	0.000306558	0.00150348	21681.5	18605.8	21417.2	26688.7	28046.1	29296.3
GN=Tmf1	13927.3	0.354814	0.103682	3.42214	0.000621299	0.00273334	13461.9	11681	10460	17051.4	15378.4	16031.9
GN=Vps41	279980	0.354234	0.0867985	4.0811	4.48e-05	0.000295788	255342	228187	231521	364811	299885	310173
GN=Fryl	31522.8	0.354127	0.085799	4.1274	3.67e-05	0.000248549	29350.1	27156.6	24054.7	38482.6	35622.9	35562.9
GN=Hdac2	266135	0.354056	0.074261	4.76773	1.86e-06	1.87e-05	230043	213193	235829	312635	301675	311041
GN=Ahi1	48018.1	0.35378	0.0708992	4.98991	6.04e-07	7.08e-06	42657	41439.9	38540	57539.9	56944.5	52541.6
GN=Emc1	237467	0.353456	0.0882249	4.0063	6.17e-05	0.000391577	222063	192445	192394	302859	251755	271719
GN=Sytl5	39104.9	0.353374	0.0765206	4.61802	3.87e-06	3.55e-05	36084.4	33042.4	30815.7	45978.5	46310.7	43678.4
GN=Eid2b	9288.4	0.353035	0.114814	3.07485	0.00210612	0.00765623	7615.81	8120.04	7964.15	10546.8	9818.4	11895.5
GN=Znf536	9288.4	0.353035	0.114814	3.07485	0.00210612	0.00765623	7615.81	8120.04	7964.15	10546.8	9818.4	11895.5
GN=Gfpt2	32271.7	0.352672	0.0853908	4.1301	3.63e-05	0.000246508	29116.1	27440.2	25914.8	39625.2	38941.3	33700.8
GN=Hsp90aa1	3.33947e+07	0.351993	0.0610796	5.76286	8.27e-09	1.46e-07	2.97635e+07	2.83884e+07	2.71933e+07	3.99307e+07	3.91028e+07	3.7055e+07
GN=Entpd5	18138.4	0.351855	0.107533	3.27205	0.00106771	0.00434801	15358.4	17159.6	13828.3	22687.7	21308.4	19099.4
GN=Cln8	19147.1	0.351815	0.0851435	4.13203	3.6e-05	0.00024501	16868.3	16538.2	15524.6	21292.1	23521.8	21687.9
GN=Cept1	43972.9	0.351338	0.0748762	4.69226	2.7e-06	2.59e-05	40694.9	36691	35082.5	53659.9	50175.6	49024.8
GN=Gabbr1	1.1463e+06	0.350893	0.0623717	5.62584	1.85e-08	3.01e-07	1.03814e+06	967369	925933	1.36929e+06	1.30949e+06	1.30425e+06
GN=Sptbn4	272770	0.350802	0.0685833	5.11498	3.14e-07	4e-06	243053	226199	228078	320281	301673	325445
GN=Dpp8	71384.2	0.350741	0.0725532	4.83426	1.34e-06	1.42e-05	65594.4	59075	57920.5	87746.5	79385.9	80974.1
GN=Impdh1	86760.4	0.350046	0.0731068	4.78814	1.68e-06	1.72e-05	75046.6	72591.4	74127.3	97020.7	104338	99812.1
GN=Vav3	15986.8	0.34914	0.0901496	3.87289	0.000107552	0.000638559	14145.5	12865.5	13873.9	20150.7	17214.2	18187.2
GN=Hsd17b12	304341	0.348961	0.0842858	4.14022	3.47e-05	0.000238369	272856	264089	241903	370187	371654	315638
GN=Aldh18a1	730438	0.348153	0.0712049	4.88946	1.01e-06	1.11e-05	660528	617323	592022	893023	793221	850077
GN=Ccdc28b	9506.76	0.347596	0.109051	3.18746	0.00143529	0.00555169	7675.83	8773.81	7859.09	10969.8	11813	10213.1
GN=Ncstn	537374	0.347565	0.101836	3.41299	0.000642544	0.0028082	481334	462375	432144	657580	682986	526355
GN=Golm2	166250	0.347243	0.0844483	4.1119	3.92e-05	0.000262805	151702	138946	135130	185151	208715	182835
GN=B3galt6	73186.1	0.347195	0.0926721	3.74649	0.000179328	0.000980058	68089.9	55845.3	63483.1	82737	83086.2	87986.2
GN=Ankfy1	73985.9	0.346876	0.0854439	4.05969	4.91e-05	0.00031853	65703	66140.6	57645.2	93423.2	80243.9	83265.2
GN=Usp33	101871	0.346654	0.081099	4.27446	1.92e-05	0.000144319	91454.3	82737.1	86655.4	129984	110222	113593
GN=Osbpl5	25583.5	0.346614	0.0925924	3.74344	0.000181518	0.000988564	24186.3	21105	20281.5	32043.7	29815.8	26993.3
GN=Gars1	2.41381e+06	0.346195	0.0599959	5.77031	7.91e-09	1.41e-07	2.1457e+06	2.04515e+06	1.99122e+06	2.78948e+06	2.8017e+06	2.7808e+06
GN=Gnpda1	1.15871e+06	0.346147	0.0906307	3.81931	0.000133826	0.000765841	987444	898654	1.07821e+06	1.34042e+06	1.35826e+06	1.32032e+06
GN=Eci2	19185	0.345242	0.0851305	4.05545	5e-05	0.000321874	16249.2	15968.7	16892.3	23983.8	20983.2	21616.2
GN=Eci3	19185	0.345242	0.0851305	4.05545	5e-05	0.000321874	16249.2	15968.7	16892.3	23983.8	20983.2	21616.2
GN=Top1mt	10466.4	0.344716	0.11186	3.08168	0.00205837	0.00750594	8409.4	8881.28	9488.03	11920.1	13199.8	11171.4
GN=Neto2	8758.39	0.343727	0.1044	3.29239	0.000993397	0.00409663	8013.08	6830.18	7610.83	10076	9620.01	10650
GN=Igsf3	506365	0.343645	0.0685588	5.01241	5.38e-07	6.36e-06	452437	433447	412418	629638	575013	552026
GN=Chd4	188350	0.343534	0.0640149	5.36647	8.03e-08	1.15e-06	167558	161108	154240	220173	211562	221030
GN=Tm9sf3	132071	0.343312	0.0664886	5.16347	2.42e-07	3.16e-06	117838	113587	107244	162200	147402	148412
GN=Cep104	11388.1	0.34293	0.100613	3.40841	0.000653432	0.00284317	10701.1	8803.26	9712.54	13647.6	12399.5	13422.3
GN=Abcb6	88479.7	0.342888	0.0949647	3.61069	0.000305386	0.00150005	80778.2	72664	73517	115255	90737	100991
GN=Sh2d3c	64974.7	0.342757	0.0666374	5.14362	2.69e-07	3.48e-06	58254.8	54430.9	53953.7	79105	71945.4	74203.2
GN=GOLGA7B	21846.2	0.342004	0.104396	3.27604	0.00105275	0.00430202	21225.6	18061.9	16832.5	27999.8	24537.2	23246.8
GN=Zdhhc2	21466.9	0.341472	0.0757638	4.50706	6.57e-06	5.66e-05	19748.9	17792.5	17563	26000.6	24713.3	23685
GN=Cox7b	83542.6	0.340193	0.0821449	4.14137	3.45e-05	0.000237452	76048.8	68847.6	69609.8	105873	96084.2	87669.9
GN=Adal	21793.8	0.339936	0.0859003	3.95733	7.58e-05	0.000469002	19371.2	19346.9	17245	27426.6	24060.1	24041.3
GN=Supv3l1	273163	0.339045	0.0773888	4.38106	1.18e-05	9.43e-05	227318	231142	242290	311657	328601	305118
GN=Rai14	19892.4	0.33826	0.088024	3.84282	0.000121631	0.000707803	18101.1	15719.3	17282.6	24125	21590.3	23144.6
GN=Puf60	387480	0.338243	0.0664197	5.09252	3.53e-07	4.4e-06	352106	331593	312103	470872	442548	428206
GN=Snx13	11714.7	0.338036	0.0984888	3.43222	0.000598651	0.00265564	10918.4	10257.8	8948.74	13726.9	12895.4	13909.1
GN=Rab6b	374514	0.336878	0.0925955	3.63817	0.000274584	0.00137912	354893	308208	300389	476208	389376	431031
GN=Lrch2	57452.8	0.336088	0.0913386	3.67958	0.000233614	0.00121422	50207.5	51345.8	46155.1	61196.6	68311	68952.5
GN=Eif3c	972485	0.335169	0.0637683	5.25604	1.47e-07	2e-06	887488	826379	788366	1.16484e+06	1.11571e+06	1.08285e+06
GN=Ccm2	31643.5	0.335057	0.0804775	4.16336	3.14e-05	0.000218771	29389.3	26468	25584.2	38849.1	34356.4	36248.2
GN=Gpatch3	4858.51	0.334912	0.109021	3.07201	0.00212625	0.00771029	4519.17	3981.09	4004.07	5689.99	5909.43	5202.39
GN=Dctn5	90353.8	0.334476	0.104295	3.20702	0.00134118	0.00525003	82218.3	76968.6	73347.9	94542	118043	99439.2
GN=Pitpnm2	345726	0.33377	0.0672302	4.96459	6.88e-07	7.88e-06	315491	291402	283103	420659	381164	393471
GN=Pde10a	90012.4	0.333234	0.0966767	3.44689	0.000567076	0.00254057	83065.2	80010.5	68798.1	96273.5	108365	106061
GN=Rab1b	1.05193e+07	0.332439	0.0891092	3.73069	0.000190953	0.00103227	1.02336e+07	8.51677e+06	8.36795e+06	1.31071e+07	1.15129e+07	1.17463e+07
GN=Prkar1b	105208	0.33174	0.0947029	3.50296	0.000460125	0.00214335	93654.6	89259.5	88023.6	137171	121480	105333
GN=Mta2	49846.2	0.33152	0.103524	3.20235	0.0013631	0.00531103	39145.6	44899	44121	55330.6	55039.2	61620.2
GN=Pmpca	653487	0.331355	0.0945679	3.50389	0.000458523	0.00213759	584083	562729	536577	726057	693444	834855
GN=Rer1	55057.1	0.331194	0.078073	4.24211	2.21e-05	0.000163423	50805.9	45658.3	45421.6	64961.4	66383.3	58846.5
GN=Rpn1	1.31626e+06	0.330697	0.0731172	4.52284	6.1e-06	5.29e-05	1.22361e+06	1.09859e+06	1.07107e+06	1.62811e+06	1.4568e+06	1.46287e+06
GN=Nlrp10	31383.8	0.330675	0.0834423	3.96291	7.4e-05	0.000459132	29518.5	26609	24801.9	38164.7	34288.2	35946.1
GN=Mavs	8072.31	0.330656	0.102524	3.22515	0.00125907	0.00497852	7360.27	6706.8	6736.27	9557.43	9967.52	8359.57
GN=AW551984	52719.8	0.330098	0.0771367	4.27939	1.87e-05	0.000141523	43790.1	46135.7	45796.3	62398.2	62447.1	57204.2
GN=Bzw1	299633	0.328651	0.0705853	4.65608	3.22e-06	3e-05	279847	252221	241069	360729	341148	332436
GN=Mia3	486407	0.328648	0.0662537	4.96044	7.03e-07	8.03e-06	442711	411920	399917	596351	541709	541292
GN=Sts	50295.1	0.328531	0.0839929	3.91142	9.18e-05	0.000553111	41749.9	42845.8	44940.9	55792.6	59242.1	58393.9
GN=Sema5a	15219.8	0.328486	0.109794	2.99183	0.00277311	0.00969017	13678	14372	11222.1	17227.8	18250.5	17021.9
GN=Zgrf1	11580.5	0.32838	0.0962479	3.41182	0.000645318	0.00281381	9949.36	10770.1	9138.68	14180.9	12957.1	12840.7
GN=P4hb	5.55213e+06	0.327728	0.0702962	4.6621	3.13e-06	2.93e-05	4.93429e+06	4.61353e+06	4.77014e+06	6.34316e+06	6.17519e+06	6.62527e+06
GN=Lmf2	21373.4	0.327171	0.0713843	4.58324	4.58e-06	4.1e-05	19562.3	17894.7	17702.2	25238.9	24692	23798.8
GN=Vmp1	365473	0.327111	0.0824405	3.96784	7.25e-05	0.000450694	343512	319592	280758	426191	431762	402657
GN=Tubb3	1.32375e+07	0.327091	0.0686278	4.76616	1.88e-06	1.88e-05	1.23787e+07	1.08458e+07	1.09482e+07	1.5646e+07	1.5104e+07	1.49115e+07
GN=Plcg1	249522	0.326493	0.0801969	4.07115	4.68e-05	0.000304603	227067	221088	196088	308561	269372	283001
GN=Trrap	15159.8	0.326446	0.0951358	3.43137	0.00060054	0.00265999	13961.2	12462.2	12711.9	19482.1	16878	15983.7
GN=Tnpo2	144460	0.326351	0.0781064	4.17829	2.94e-05	0.00020712	131961	122884	118103	157874	173053	166813
GN=Soga1	13023.6	0.3262	0.0922656	3.53545	0.000407088	0.00192382	11805.1	10356.3	11447.8	16096.2	14179.5	14657.9
GN=Pde12	25901.3	0.3262	0.0725337	4.49722	6.88e-06	5.88e-05	23222.8	22613.8	21023.4	29815.1	29359.4	30109.4
GN=Arih1	70360	0.325462	0.0755509	4.30785	1.65e-05	0.000126938	64603.5	60886.4	56249.4	85758	81339.3	75609.3
GN=Rtn1	8.09115e+06	0.325169	0.0645273	5.03925	4.67e-07	5.61e-06	7.39038e+06	6.89747e+06	6.6103e+06	9.75325e+06	8.98953e+06	9.15565e+06
GN=Sgpp1	28515.3	0.324562	0.0918556	3.53339	0.000410264	0.00193727	25240.6	25546.8	22859.7	36534.4	30240.3	31603.8
GN=Ppm1l	87669.2	0.324058	0.0796646	4.06778	4.75e-05	0.000308346	78311.9	72660.8	75439.6	110747	93744.4	97863.7
GN=Rhobtb3	5554.99	0.32365	0.103564	3.12511	0.00177741	0.00668095	5219.59	4748.43	4395.34	6792.33	6231.88	6126.25
GN=Rbm25	160424	0.323559	0.0645822	5.01004	5.44e-07	6.43e-06	146892	135997	131717	185520	187014	180116
GN=Atp8a1	2.01542e+06	0.323169	0.074366	4.34566	1.39e-05	0.000108495	1.87475e+06	1.75483e+06	1.58206e+06	2.42766e+06	2.25382e+06	2.26363e+06
GN=Usp46	60682.5	0.323043	0.104514	3.09091	0.00199546	0.00732324	56909.6	50020	49974	81543.5	63810.8	64061.8
GN=Epb41l2	23904.6	0.322842	0.0884151	3.65144	0.000260775	0.00132416	22218	19323.6	20256	28931	25333.7	28090.4
GN=Rab10	4.41417e+06	0.322578	0.0847441	3.8065	0.00014095	0.000794964	4.11265e+06	3.75236e+06	3.55096e+06	5.64421e+06	4.72336e+06	4.85229e+06
GN=Abhd17a	17367.7	0.322202	0.0970856	3.31874	0.00090426	0.00378497	16871.8	13735.1	14332.8	21436.4	19200.3	19215
GN=Brox	274706	0.321986	0.0869817	3.70176	0.000214107	0.00113135	240285	230855	238669	345485	323542	278112
GN=Bet1l	41612.3	0.321088	0.0847659	3.78794	0.000151905	0.000846966	36351.2	35659.9	35555.3	45534.7	46641.7	50932.1
GN=Prmt1	1.00629e+06	0.320226	0.0870308	3.67946	0.000233727	0.00121422	940780	826280	837417	1.29585e+06	1.07734e+06	1.09438e+06
GN=Maoa	1.20592e+06	0.319493	0.0719422	4.44096	8.96e-06	7.36e-05	1.09875e+06	1.01442e+06	1.00785e+06	1.50732e+06	1.33928e+06	1.30662e+06
GN=Sarm1	524222	0.319096	0.0676236	4.7187	2.37e-06	2.31e-05	480672	444890	431579	642074	590291	572390
GN=Vps53	501820	0.318959	0.0995048	3.20546	0.00134846	0.00526798	486975	395986	417082	651566	537958	539279
GN=Rab3c	821224	0.318925	0.0929138	3.43248	0.000598082	0.00265512	782525	674827	669906	1.04345e+06	948811	836777
GN=Atp2c1	228496	0.317551	0.0726922	4.36844	1.25e-05	9.95e-05	210618	194605	186730	283220	255279	247902
GN=Tmem127	26347.5	0.317269	0.0913415	3.47344	0.000513829	0.00236592	24130.4	24068.2	20084	31865.1	29840.8	28936.2
GN=Nedd4l	518770	0.316536	0.0634506	4.9887	6.08e-07	7.11e-06	468502	440746	434733	632334	577163	574883
GN=Mtch1	626671	0.316253	0.0666751	4.74319	2.1e-06	2.08e-05	583106	528027	513320	740137	723526	690987
GN=Nedd4	261118	0.315449	0.0794368	3.97106	7.16e-05	0.000446059	246170	210850	220066	322496	293999	281588
GN=Nsg2	147784	0.314612	0.0829777	3.79152	0.000149725	0.000837203	138005	125746	119612	160273	177446	169618
GN=Mettl9	7858.22	0.314051	0.0880154	3.56814	0.00035952	0.00172546	7323.2	6602.85	6460.56	9358.97	8914.1	8729.31
GN=Gnpat	15201.4	0.313398	0.0885927	3.53752	0.000403911	0.00191189	14170.2	13235.9	12048.7	18764	16694.5	16785.6
GN=Sbf2	41301.1	0.313309	0.0917999	3.41295	0.000642628	0.0028082	39678.5	34724.8	32834.4	52118.1	44655.3	45209.3
GN=Ngef	150654	0.312833	0.0668042	4.68283	2.83e-06	2.68e-05	135180	130862	124804	183742	171301	162623
GN=Slc25a20	279899	0.312728	0.0827402	3.77963	0.000157058	0.000871556	248300	233663	243932	327646	344028	289806
GN=Bnip1	92776.2	0.312697	0.0871797	3.58681	0.000334751	0.00162253	85516	76997.4	78245.2	112982	111658	94209.9
GN=Ppp1ca	307061	0.312649	0.063673	4.91022	9.1e-07	1.02e-05	279929	263184	253718	352215	359287	342710
GN=Ago1	29133.3	0.311953	0.100287	3.1106	0.00186708	0.00695446	23100.1	25968.7	26401	31869	34000.9	34062.2
GN=Smarca4	54379.2	0.311862	0.0859145	3.6299	0.000283526	0.00141401	50358.7	49143.2	41731.8	62756.7	61042.9	62834.9
GN=Kctd12	665221	0.31176	0.0793298	3.92993	8.5e-05	0.000518145	624576	563279	539755	820611	765816	699139
GN=Ipo9	82172.5	0.311582	0.0970544	3.21039	0.00132557	0.00519936	81249	69016.6	63343.1	100010	95633.8	86624.1
GN=Gm8011	125218	0.311226	0.0885334	3.51535	0.000439179	0.00205394	116626	107187	101421	152602	128696	148575
GN=Top3b	20870	0.31114	0.0975645	3.18907	0.00142732	0.00552815	18307.4	19237.8	16630.1	23725.4	25855.7	22046.7
GN=U2surp	44404.3	0.311059	0.0713556	4.35927	1.3e-05	0.000103478	40918.7	36781.5	37598.6	50357.4	50948.2	51034.5
GN=Ubap2	17265.8	0.309687	0.0722193	4.28815	1.8e-05	0.00013729	14915.6	15093.2	14811.5	20224.3	19877.1	19136.8
GN=Stx7	1.09074e+06	0.3095	0.0946823	3.26883	0.00107994	0.00437957	980089	987905	865992	1.14999e+06	1.35495e+06	1.23291e+06
GN=Eif4g2	876901	0.309415	0.0612767	5.04947	4.43e-07	5.35e-06	791520	749405	737001	1.03941e+06	1.01584e+06	953709
GN=Elovl4	84459.2	0.309104	0.0898448	3.44042	0.000580802	0.00259216	75526.4	77789.6	66162.4	91666.4	99363.7	98407.6
GN=Parp1	51590.4	0.308762	0.084834	3.63961	0.000273053	0.00137583	48523.9	43402.3	42206.5	63894.2	54352.2	58792.6
GN=Ccdc47	484164	0.307596	0.0708657	4.34055	1.42e-05	0.000110902	415168	423873	418631	575438	521886	562662
GN=Timm21	15841.8	0.307402	0.0978164	3.14264	0.00167432	0.00632593	13738	12552.5	14850.8	18156.9	17981.6	18154.7
GN=Cpne8	14935.3	0.307154	0.0946279	3.24592	0.00117073	0.00467971	13632.5	12978.5	12229.1	18611.1	15410.7	17206.1
GN=Cpne9	14935.3	0.307154	0.0946279	3.24592	0.00117073	0.00467971	13632.5	12978.5	12229.1	18611.1	15410.7	17206.1
GN=Tmem132b	31435.2	0.306764	0.0654451	4.68735	2.77e-06	2.64e-05	28457	26588.7	26694	36579.5	36157.8	35008.9
GN=Sec62	234993	0.306726	0.0709121	4.32544	1.52e-05	0.000117997	218002	204506	188890	267781	274273	263195
GN=Trpv2	154703	0.306512	0.0708786	4.32446	1.53e-05	0.000118366	140214	133010	129125	178441	168212	183365
GN=Prpf19	66593.2	0.30578	0.0826535	3.69954	0.000215988	0.00113821	60245	59579.7	53447.5	79909.6	70234.2	78061.9
GN=Zdhhc17	52813.6	0.305731	0.0890116	3.43473	0.000593149	0.00263922	48094.9	46219.5	43106.7	64886.6	62915.8	53337.7
GN=Myt1l	8787.72	0.305488	0.0845544	3.61292	0.00030277	0.00148845	7991.96	7293.67	7574.68	10270.4	10209.9	9631.81
GN=Slc32a1	1.7269e+06	0.305485	0.066391	4.60131	4.2e-06	3.8e-05	1.58412e+06	1.51382e+06	1.39646e+06	1.98123e+06	1.99212e+06	1.94225e+06
GN=Ogdhl	1.50827e+06	0.304903	0.088763	3.43502	0.000592505	0.00263836	1.38105e+06	1.27681e+06	1.26757e+06	1.86282e+06	1.5234e+06	1.78246e+06
GN=Evl	442948	0.304688	0.0699233	4.35745	1.32e-05	0.00010392	384871	378458	388634	493671	507717	514920
GN=Dazap1	20549.6	0.304684	0.0866629	3.51573	0.000438542	0.0020526	19018.7	17116.4	17357.2	22551.7	23163.1	24611
GN=Tusc3	170681	0.302556	0.0730015	4.14451	3.41e-05	0.0002356	158317	141168	145167	208512	193426	182723
GN=Tenm2	1.04449e+06	0.302142	0.0786771	3.84028	0.000122896	0.000713748	982601	901620	838512	1.27712e+06	1.11615e+06	1.1833e+06
GN=Nnt	443227	0.302088	0.0676451	4.46577	7.98e-06	6.69e-05	398071	386837	369659	545539	488684	483818
GN=Atp5f1b	5.09179e+07	0.301477	0.0623497	4.83526	1.33e-06	1.41e-05	4.58802e+07	4.42512e+07	4.25398e+07	5.74873e+07	5.84353e+07	5.82431e+07
GN=Kras	254588	0.301448	0.0724049	4.16336	3.14e-05	0.000218771	228067	226337	208968	281011	294757	294802
GN=Decr2	28942.6	0.301209	0.0860688	3.49962	0.000465915	0.0021686	26474.3	25367.1	23601	31207.4	33414.8	34307.5
GN=Slc30a3	25599.7	0.301204	0.0835764	3.60394	0.000313434	0.00153188	24526.7	21207.1	21028.6	28931.7	30025.8	28609
GN=Kctd16	490200	0.30111	0.0712826	4.22418	2.4e-05	0.000174358	454890	417271	405774	586963	526662	563909
GN=Ube2q1	44562.8	0.300961	0.0634346	4.74443	2.09e-06	2.07e-05	39572.7	39270.2	37271.6	52059.2	50184	50223.8
GN=Rab24	116103	0.299692	0.0816582	3.67008	0.000242474	0.00124384	109945	97874.2	95108.9	145146	125684	126595
GN=Flnb	14098	0.298862	0.0844355	3.53953	0.000400837	0.00189887	12531.3	12572.9	11661.8	15950.7	15511.5	16715
GN=Flnc	14098	0.298862	0.0844355	3.53953	0.000400837	0.00189887	12531.3	12572.9	11661.8	15950.7	15511.5	16715
GN=Akap1	66134.8	0.298175	0.0902712	3.3031	0.000956216	0.00396562	62887.7	59659.9	50178.2	78752.4	74784.9	72612.8
GN=Iars1	537135	0.297977	0.0669128	4.45322	8.46e-06	7.03e-05	486786	466665	448069	658391	595280	583622
GN=Aldh9a1	272001	0.297513	0.059222	5.02369	5.07e-07	6.05e-06	241361	237543	230709	320643	301949	307123
GN=Atp5mc1	3.53684e+07	0.296145	0.0917415	3.22804	0.00124643	0.00493184	3.10536e+07	3.01583e+07	3.10791e+07	3.78583e+07	3.86332e+07	4.41752e+07
GN=Atp5mc2	3.53684e+07	0.296145	0.0917415	3.22804	0.00124643	0.00493184	3.10536e+07	3.01583e+07	3.10791e+07	3.78583e+07	3.86332e+07	4.41752e+07
GN=Atp5mc3	3.53684e+07	0.296145	0.0917415	3.22804	0.00124643	0.00493184	3.10536e+07	3.01583e+07	3.10791e+07	3.78583e+07	3.86332e+07	4.41752e+07
GN=Clstn3	113436	0.295589	0.0904512	3.26794	0.00108332	0.00438988	98947	100900	96250.2	145742	127403	114895
GN=Gramd1b	83784.5	0.295421	0.0736966	4.00861	6.11e-05	0.000389033	79166.6	70886.3	68896.8	101212	91936.1	93141.4
GN=Tenm3	64900.1	0.294933	0.0803359	3.67124	0.000241373	0.00124185	61572.2	54395.1	53667.5	75035.4	69948.8	76583.2
GN=Vps51	270014	0.29488	0.0889947	3.31345	0.000921516	0.00384507	255304	214512	235733	339718	292047	291241
GN=Vac14	416099	0.294764	0.0872364	3.37891	0.000727743	0.00313111	389509	341951	355845	527135	433242	461889
GN=Rab27b	17983.8	0.294626	0.0846016	3.48251	0.000496745	0.00229931	16230.3	14606.9	16127.4	21685.9	19633.5	20112
GN=Thoc3	39226.8	0.294283	0.0936558	3.14218	0.00167695	0.00633178	38141.2	34683.3	29803.8	45011	45057.4	43846.3
GN=Spag9	66060.7	0.293407	0.0674054	4.35286	1.34e-05	0.000105551	61074.9	56784.5	54852	79233.1	74434.5	71921.9
GN=Hacd2	131744	0.293365	0.0791108	3.70828	0.000208674	0.00110764	121204	118438	104853	146646	148956	153798
GN=Hip1r	882253	0.29336	0.0721819	4.06418	4.82e-05	0.0003128	776234	810519	718796	1.04717e+06	968915	995858
GN=Ergic1	537029	0.293338	0.0611852	4.79427	1.63e-06	1.67e-05	487254	467673	448791	642696	596232	594746
GN=Rap2b	626683	0.292966	0.0743127	3.94234	8.07e-05	0.000494089	593386	544737	501346	728016	728245	682761
GN=Ddb1	1.35641e+06	0.29245	0.0793739	3.68446	0.000229185	0.00119718	1.28519e+06	1.1566e+06	1.10709e+06	1.68448e+06	1.50871e+06	1.43964e+06
GN=Tmx1	98868.2	0.292037	0.0969545	3.0121	0.00259443	0.00917851	91144	83232.5	84202.1	127081	98609.8	111992
GN=Cmas	745027	0.291868	0.0678962	4.29874	1.72e-05	0.000131751	691904	641999	615223	866456	872349	803427
GN=Paf1	24359.6	0.291822	0.0819143	3.56253	0.000367296	0.00175702	22402.2	20559.7	20751	30373.1	26943.7	25870.9
GN=Nop56	11755.6	0.291517	0.0783959	3.71853	0.000200385	0.00107336	10759.7	9921.52	10066.1	13874.2	12923.2	13310.3
GN=Rrm2b	17020.2	0.291308	0.0884688	3.29278	0.000992032	0.00409388	15805.1	14208.4	14516.9	20700.1	17785.2	19594.2
GN=Akap12	779380	0.291037	0.0705666	4.12429	3.72e-05	0.000251352	711881	664413	662650	876249	857951	922569
GN=Selenok	6684.71	0.291037	0.0954286	3.04978	0.00229006	0.00824816	6141.79	5987.32	5365.19	7601.34	7752.75	7442.36
GN=Tmem41a	18915.1	0.290231	0.086416	3.35853	0.000783581	0.00333948	18273.3	15311.5	15948.9	21919.5	21225.3	21351.7
GN=Sec11a	99971	0.289996	0.0777564	3.72955	0.000191823	0.00103507	88146.1	83553.8	89757.7	123457	108403	109271
GN=Uggt1	579522	0.289696	0.0833859	3.47416	0.000512455	0.0023627	546410	486579	484573	722883	603956	650481
GN=Bcr	133710	0.288346	0.0843344	3.41908	0.000628343	0.00276099	124319	121125	104924	147980	151094	156294
GN=Olfm2	141833	0.288316	0.067586	4.26592	1.99e-05	0.000148992	123680	122036	125446	159884	160606	162668
GN=Atp5f1c	8.56382e+06	0.287579	0.0767631	3.74631	0.000179454	0.000980058	7.94225e+06	7.63955e+06	6.86209e+06	9.43638e+06	9.94475e+06	9.77892e+06
GN=Pdpr	366470	0.287345	0.0739635	3.88496	0.000102346	0.000611366	320621	333842	305236	427975	393660	426749
GN=Gng5	30775.9	0.287282	0.0942045	3.04956	0.00229178	0.00824928	25673.3	25751.5	29076.9	36134.3	35897.7	32849.3
GN=Cadps	7.63789e+06	0.287186	0.0667418	4.30294	1.69e-05	0.000129615	7.10413e+06	6.68891e+06	6.22617e+06	9.0165e+06	8.69312e+06	8.31814e+06
GN=Cul7	10676	0.286258	0.0943374	3.03441	0.00241006	0.00861157	10131.2	9124.13	8742.61	13263.9	11687	11441.7
GN=Cul9	10676	0.286258	0.0943374	3.03441	0.00241006	0.00861157	10131.2	9124.13	8742.61	13263.9	11687	11441.7
GN=Abcb7	181265	0.285684	0.095712	2.98483	0.00283735	0.00989106	176817	147903	150878	231580	198312	188182
GN=Cfl2	2.57274e+06	0.28529	0.0592518	4.81488	1.47e-06	1.53e-05	2.27777e+06	2.26111e+06	2.2037e+06	2.93024e+06	2.93217e+06	2.89512e+06
GN=Adipor1	80274	0.285249	0.0768734	3.71063	0.000206741	0.00109937	76453.7	67069.2	67066	93718.1	86721.5	92845.4
GN=Use1	8718.55	0.284825	0.092652	3.07413	0.00211117	0.00766508	8150.83	7213.56	7502.05	9639.85	10238.5	9787.25
GN=Arhgap35	789966	0.28467	0.0753078	3.78008	0.000156775	0.000870807	734545	681110	656640	982378	853271	855816
GN=Tbc1d8b	38414.7	0.284551	0.0853784	3.33282	0.000859708	0.00362699	36341.1	34112.9	30367.9	46024.4	44247.3	40565.9
GN=Cct4	3.91652e+06	0.284318	0.0707653	4.01776	5.88e-05	0.000374712	3.60965e+06	3.48696e+06	3.179e+06	4.72558e+06	4.39936e+06	4.21339e+06
GN=Gucy1b1	421405	0.284145	0.0784656	3.62127	0.000293164	0.00145219	406996	364903	334534	492044	481098	461336
GN=Robo2	562497	0.284086	0.059592	4.76718	1.87e-06	1.87e-05	517682	486361	471623	652220	632137	630040
GN=Timm23	38576.5	0.28319	0.08221	3.44472	0.000571656	0.00255718	32273.6	35327.4	33509.9	42998.2	43973.3	44216.6
GN=Dgkh	81232.9	0.283125	0.0788532	3.59054	0.000329998	0.00160082	74751.5	74116.5	64374.8	97178.2	91300.6	88036.1
GN=Prr36	171491	0.282919	0.068428	4.13455	3.56e-05	0.000243183	158417	150425	141309	193694	200669	188961
GN=Metap2	282224	0.282273	0.0602772	4.68291	2.83e-06	2.68e-05	251953	243596	244961	320444	323037	316287
GN=Las1l	23890.1	0.282205	0.0733287	3.8485	0.000118845	0.000693656	21036.8	21002.6	20637	26734.8	26873.3	27611.2
GN=Dohh	18235.5	0.282052	0.0859963	3.27981	0.00103877	0.00425083	17681.9	15137	15090.2	20780.2	21065.8	20170
GN=Slc22a23	189246	0.281003	0.0755458	3.71965	0.000199502	0.00107157	179050	155749	162356	229888	210325	203678
GN=Crbn	57487.1	0.280629	0.0892084	3.14577	0.00165648	0.00627065	51034.8	52327	47595.2	61428	70486.7	63378.9
GN=Rab11b	1.32425e+06	0.280367	0.0734874	3.81517	0.000136088	0.000774249	1.25944e+06	1.1347e+06	1.08655e+06	1.60636e+06	1.45958e+06	1.43856e+06
GN=Gabrb2	414150	0.280364	0.0798636	3.51053	0.00044721	0.00208983	361209	365143	360790	504934	427699	475853
GN=Hnrnpdl	423467	0.280294	0.0807712	3.47023	0.000520017	0.00238256	389623	356979	365750	456375	474101	507553
GN=Slc25a24	7751.07	0.280274	0.0927729	3.02107	0.00251882	0.00895785	7134.13	6956.28	6276.87	9073.2	8407.17	8868.91
GN=Cyp51a1	223421	0.280234	0.0861148	3.25419	0.00113714	0.00456416	193672	182649	209906	267806	240893	251038
GN=Eif4a2	905255	0.279981	0.0734157	3.81363	0.000136938	0.000777575	841587	766651	770415	1.11854e+06	995732	965483
GN=Brd4	87632.9	0.279925	0.0617467	4.53344	5.8e-06	5.05e-05	78937.7	74463.2	76750.3	101559	98857.3	97454.6
GN=Lrp1	2.76555e+06	0.279823	0.08013	3.49211	0.000479215	0.00222629	2.50553e+06	2.44257e+06	2.3175e+06	3.40052e+06	3.20044e+06	2.80856e+06
GN=Fdft1	130116	0.279175	0.0708047	3.94289	8.05e-05	0.00049348	119842	110726	111381	144152	153799	144025
GN=Dhx16	12226	0.27889	0.0861036	3.239	0.00119947	0.00478484	11017.2	10968.8	10144.8	14991.1	13610.2	12976.3
GN=Kcnd2	78348	0.278733	0.0781418	3.56701	0.000361079	0.00173011	68217.9	68541.3	69015	90024.3	83213.6	92874.7
GN=Mapk8ip3	409063	0.278634	0.0767183	3.63191	0.000281336	0.00140668	381466	359250	334935	506201	440399	444402
GN=Khdrbs1	219698	0.277615	0.0787978	3.52313	0.000426481	0.00200255	205691	176187	195824	256234	239992	249982
GN=Chkb	144565	0.277066	0.0753304	3.67801	0.000235058	0.00121769	136069	121988	122288	176326	162871	152136
GN=Clip3	126007	0.277019	0.060905	4.54838	5.41e-06	4.73e-05	112579	111626	107113	144597	140528	142719
GN=Atp2b2	4.89993e+06	0.276879	0.0661053	4.18845	2.81e-05	0.000199983	4.58067e+06	4.31224e+06	4.00077e+06	5.66009e+06	5.56358e+06	5.41565e+06
GN=Ttc3	110901	0.276167	0.0625218	4.41713	1e-05	8.14e-05	99436.2	97636.1	94626.2	129252	121195	126060
GN=Tomm40	635550	0.275148	0.0675321	4.07433	4.61e-05	0.000301138	571699	529011	571195	735725	707042	714183
GN=Usp11	127056	0.275122	0.0758709	3.62619	0.000287638	0.00143087	115233	109605	109509	151993	132260	147044
GN=Clasp1	1.02756e+06	0.274267	0.0616304	4.45018	8.58e-06	7.12e-05	920534	923114	861243	1.1735e+06	1.1692e+06	1.14335e+06
GN=Rasal2	285424	0.274246	0.0630332	4.35081	1.36e-05	0.00010626	256623	250624	244051	323293	316066	328728
GN=Sppl2a	18422.1	0.274235	0.0680547	4.02963	5.59e-05	0.000357388	16661.8	15983.1	15848	21474.7	20686.2	20351.7
GN=Gpat4	109043	0.274038	0.0754808	3.63057	0.000282798	0.00141158	103944	91823.5	91503.6	132438	120629	117140
GN=Pcyox1l	80875.5	0.273926	0.0899338	3.04586	0.00232015	0.00833095	81200.7	67702.5	64361.4	93942	90369.2	90083.3
GN=Srsf6	181849	0.273744	0.0750365	3.64814	0.000264148	0.00133786	166881	154142	157810	207336	194054	215266
GN=Brd9	11889.4	0.273221	0.0833985	3.27609	0.00105255	0.00430202	11207.3	10435.8	9688.58	14003.5	13373.4	12962.9
GN=Dcc	235218	0.272665	0.0846786	3.22	0.00128192	0.00505604	219841	218103	182146	270630	261882	265098
GN=Rtn4ip1	132997	0.272331	0.0908706	2.99691	0.0027273	0.00957003	127057	109950	113572	144125	144371	162010
GN=Lclat1	174590	0.272057	0.0874112	3.11238	0.00185586	0.00692257	164702	145850	149638	214495	202776	175341
GN=Actb	1.90137e+08	0.271915	0.0736763	3.69067	0.000223663	0.00117128	1.79408e+08	1.58693e+08	1.63093e+08	2.32164e+08	2.08496e+08	2.04473e+08
GN=Actg1	1.90137e+08	0.271915	0.0736763	3.69067	0.000223663	0.00117128	1.79408e+08	1.58693e+08	1.63093e+08	2.32164e+08	2.08496e+08	2.04473e+08
GN=Atic	343516	0.271397	0.0590325	4.59741	4.28e-06	3.85e-05	313277	297277	294756	403129	378437	383112
GN=Cadm4	249082	0.271135	0.0845623	3.20633	0.00134441	0.00525565	239239	222582	195373	297852	283109	263827
GN=Pum1	148298	0.270739	0.068873	3.93099	8.46e-05	0.000516393	134077	128104	128682	168542	175562	158513
GN=Gria4	52788.9	0.270583	0.0741929	3.64702	0.000265296	0.00134252	48191.1	47976.2	43033.7	59802.5	61361.6	57718.5
GN=Ktn1	1.68631e+06	0.270543	0.0603483	4.48302	7.36e-06	6.23e-05	1.56134e+06	1.45119e+06	1.43403e+06	1.97653e+06	1.86023e+06	1.87904e+06
GN=Fxr1	146918	0.270222	0.073131	3.69503	0.000219857	0.00115595	139450	123373	124742	174802	167596	155719
GN=Ago2	455416	0.27005	0.0870717	3.10147	0.00192565	0.00711494	380564	386730	431725	510504	516033	516044
GN=Kidins220	97572.1	0.26961	0.0791451	3.40652	0.000657957	0.00285814	91313	86509.1	79637.4	119189	109908	101769
GN=Rcan3	26733.3	0.269391	0.0826663	3.25877	0.00111896	0.00450349	24928.9	24075.7	21541.5	31562.7	30878.7	28167.5
GN=Gprin1	1.18132e+07	0.269129	0.0807961	3.33097	0.000865441	0.00364593	1.03475e+07	1.05239e+07	1.02716e+07	1.25472e+07	1.34599e+07	1.3966e+07
GN=Plcl2	394554	0.267846	0.0745758	3.5916	0.000328657	0.00159696	375743	349631	316709	467535	436605	432338
GN=Cct2	6.09362e+06	0.26764	0.0735656	3.63811	0.00027465	0.00137912	5.48136e+06	5.31212e+06	5.2851e+06	6.77053e+06	7.3413e+06	6.51614e+06
GN=Tmed7	324167	0.267624	0.0819069	3.26742	0.00108532	0.00439084	307180	272227	276533	381745	335818	380016
GN=Igsf21	47742.3	0.267234	0.0745426	3.58499	0.000337096	0.0016312	45649.1	39955.1	40492.2	56254.2	52128.4	53283.3
GN=Tubb4b	1.15125e+07	0.266889	0.0643021	4.15055	3.32e-05	0.000230292	1.07924e+07	9.84275e+06	9.76833e+06	1.29566e+07	1.31092e+07	1.28945e+07
GN=Tmeff1	342638	0.266775	0.0887219	3.00687	0.00263949	0.00930652	328088	290545	286572	407545	409746	343409
GN=Sgsm1	397956	0.26649	0.0600383	4.43866	9.05e-06	7.43e-05	369219	342760	338991	465151	443366	438682
GN=Hsp90b1	5.18133e+06	0.266318	0.0666293	3.99701	6.41e-05	0.000404637	4.88937e+06	4.39631e+06	4.40162e+06	6.1281e+06	5.64576e+06	5.76701e+06
GN=Kpna4	294457	0.265327	0.0776036	3.419	0.000628526	0.00276099	278295	267040	233093	335802	331195	329149
GN=Pcdh8	201253	0.265096	0.0871219	3.04281	0.00234378	0.00840032	198473	170979	162845	243331	212693	225183
GN=Ptpn9	92373.8	0.264956	0.0794866	3.33335	0.000858079	0.00362273	83976.8	78530.5	81484.5	112855	105451	94502.1
GN=Cadps2	112179	0.264827	0.0815043	3.24924	0.00115715	0.00463493	108133	94509.3	93957.7	138111	120670	121028
GN=mt-Co3	261026	0.26482	0.0840623	3.15028	0.00163113	0.00619069	224939	250978	213433	294843	299666	288358
GN=Hsp90ab1	1.24027e+07	0.264501	0.0691317	3.82604	0.000130221	0.000746669	1.16247e+07	1.1084e+07	1.00818e+07	1.43263e+07	1.41382e+07	1.34933e+07
GN=Lrp1b	31586.9	0.264317	0.0804065	3.28726	0.00101169	0.00415744	29236.1	27713.8	26539.5	37928.6	32886.3	36058
GN=Med17	22315.1	0.263986	0.0822227	3.21062	0.0013245	0.00519864	21462.7	18748.2	18805.5	24704	25579.2	25152.2
GN=Slitrk4	41480.3	0.263441	0.0709594	3.71256	0.000205174	0.00109302	38641.2	34567.4	36451.3	47906.1	45759	46595.4
GN=Khdrbs3	216866	-0.322263	0.086503	-3.72545	0.000194966	0.00105106	231735	223477	244991	195123	190586	211203
GN=Tcf25	17782.2	-0.32253	0.0928654	-3.47309	0.000514503	0.00236592	19451.5	19962.4	18053	17382	14826.2	16781.4
GN=Clmn	53305.5	-0.322668	0.0636076	-5.0728	3.92e-07	4.82e-06	57805.9	57453.5	56952.1	51094.3	48064.2	47691.4
GN=Mrpl22	555127	-0.323472	0.0812955	-3.97897	6.92e-05	0.000433789	610871	586046	597171	570816	487523	471999
GN=Cygb	39889.5	-0.324144	0.0639026	-5.07248	3.93e-07	4.82e-06	44013.6	42853.5	42092	36732.5	36983.9	36061.3
GN=Anp32c	183680	-0.324154	0.0894612	-3.6234	0.00029075	0.00144145	218836	182350	193188	163314	164162	177683
GN=Rpl32-ps	79562.5	-0.326709	0.0889961	-3.67105	0.000241554	0.00124185	80564.7	93167.5	83458.2	73237.9	75273.3	70253
GN=Efhd2	267482	-0.327027	0.0777825	-4.20438	2.62e-05	0.000187552	291564	280335	293322	252060	227720	255522
GN=Rpl18a	945185	-0.327182	0.101322	-3.22912	0.00124172	0.00492318	931291	1.08982e+06	1.03317e+06	815135	931231	850147
GN=Camkk1	212688	-0.32861	0.0721128	-4.55689	5.19e-06	4.56e-05	222003	237570	228489	202084	196563	185950
GN=Rpl7	3.67215e+06	-0.328678	0.109784	-2.99385	0.0027548	0.00964922	3.52009e+06	4.06334e+06	4.28074e+06	3.14561e+06	3.59e+06	3.34513e+06
GN=Adrm1	52117.7	-0.328722	0.0648251	-5.0709	3.96e-07	4.84e-06	58544.7	56683.1	53557.5	48091.5	47500.1	47582.9
GN=Gm9774	52117.7	-0.328722	0.0648251	-5.0709	3.96e-07	4.84e-06	58544.7	56683.1	53557.5	48091.5	47500.1	47582.9
GN=Rab3ip	25457.5	-0.330937	0.0713679	-4.63706	3.53e-06	3.27e-05	28086	27646.8	26741.7	23117.6	22985.4	23755.4
GN=Ccs	45054.5	-0.331019	0.0930642	-3.55688	0.000375279	0.00179229	46058.2	52948	46847.7	39882	42646.7	41081.6
GN=Crk	251673	-0.331452	0.110922	-2.98815	0.00280669	0.00979583	239495	269869	304214	225380	239487	225634
GN=Aplp1	102380	-0.331526	0.0922626	-3.59329	0.000326528	0.00158793	108695	115680	107232	88402.7	102665	89745.6
GN=Fars2	16793.6	-0.331918	0.0817743	-4.05895	4.93e-05	0.000319186	18731.2	17762.4	17931.6	15805.1	16099.4	14198
GN=Snx15	49376	-0.332198	0.0899065	-3.69493	0.000219945	0.00115595	50597.8	53874.5	55369.1	43554.4	47806.9	44053
GN=Gm5678	121534	-0.332781	0.108097	-3.07854	0.00208016	0.00757125	117467	145444	130451	105104	116587	111439
GN=Mpv17l	351479	-0.333432	0.0999469	-3.33609	0.000849647	0.0035923	357346	393584	387332	296065	351295	315661
GN=Purg	94493.6	-0.333438	0.0916258	-3.63913	0.000273563	0.00137721	97617.1	101639	106771	82294.9	85090	91513.8
GN=Gmppa	21486.7	-0.333451	0.102366	-3.25744	0.00112422	0.00452157	22892.6	23387.2	23345.2	18079.1	21744.6	19050.4
GN=Slc25a22	2.72709e+06	-0.333549	0.0642085	-5.19478	2.05e-07	2.71e-06	2.94991e+06	2.87615e+06	3.01173e+06	2.54498e+06	2.498e+06	2.43644e+06
GN=C2cd4c	186133	-0.333869	0.105665	-3.15969	0.00157936	0.00604117	187954	210324	204560	155480	188602	165799
GN=Slc16a7	110406	-0.33396	0.0746236	-4.47526	7.63e-06	6.43e-05	126515	122562	109201	101274	103192	98240.8
GN=Mrpl17	73851.1	-0.334585	0.10637	-3.14549	0.00165807	0.00627263	72406.6	86422.5	80348.7	63952.5	73087.1	65283.5
GN=Anp32a	924986	-0.335003	0.0878065	-3.81525	0.000136047	0.000774249	1.06203e+06	904217	1.03455e+06	833986	817386	882480
GN=Nefm	8.80463e+06	-0.336234	0.0850218	-3.95468	7.66e-05	0.000472737	1.06367e+07	8.76259e+06	9.2028e+06	8.22283e+06	7.65753e+06	8.23796e+06
GN=Shmt2	153075	-0.336667	0.0766111	-4.3945	1.11e-05	8.91e-05	159633	169352	167390	137407	138901	142772
GN=Acad10	22891	-0.336875	0.0926588	-3.63565	0.000277275	0.00138905	23910.3	24551.6	25760.6	19798.1	21820.2	21028.3
GN=Oscp1	100955	-0.33737	0.1093	-3.08663	0.00202437	0.00740961	104111	99685.7	123395	90900.9	88479	96906.7
GN=Gstm5	726275	-0.337756	0.0983997	-3.43249	0.000598063	0.00265512	796168	714603	845575	724910	601160	663867
GN=Prnp	337053	-0.338211	0.0895251	-3.77783	0.000158202	0.000877068	360951	339122	393323	327394	288960	306724
GN=Nrcam	1.71959e+06	-0.338305	0.0772948	-4.37681	1.2e-05	9.6e-05	1.84453e+06	1.83387e+06	1.90187e+06	1.55985e+06	1.49763e+06	1.6473e+06
GN=Slc25a18	1.05561e+06	-0.338917	0.0815657	-4.15515	3.25e-05	0.000226242	1.12556e+06	1.0792e+06	1.22038e+06	1.01687e+06	950538	923010
GN=Dnajb11	484535	-0.339156	0.0943772	-3.59362	0.000326113	0.00158723	490758	523896	556825	417100	461019	446666
GN=Ttc9b	67819.1	-0.339396	0.0736659	-4.60724	4.08e-06	3.71e-05	71842	75548	72769.5	66136.2	59934.5	59614.4
GN=Mroh1	23083.6	-0.339508	0.0919877	-3.6908	0.000223553	0.00117128	26816.6	24220.1	23991.8	23575.5	19481.1	20176.6
GN=Bola2	53890.7	-0.339515	0.080433	-4.22109	2.43e-05	0.00017611	56363.7	61461	57112.5	48652.9	51026	47740.3
GN=Nudt9	163235	-0.339544	0.0936545	-3.62549	0.000288413	0.0014335	170497	192643	166838	140442	154389	151395
GN=Ppa1	782242	-0.340519	0.0830952	-4.09794	4.17e-05	0.00027727	829508	839281	870971	737081	755770	647700
GN=Ilk	38006.3	-0.34073	0.0999782	-3.40804	0.000654303	0.00284437	39454.6	40723.6	43184.7	35299.3	37736.6	30948.2
GN=Syap1	118603	-0.34124	0.0987417	-3.45588	0.000548494	0.00248968	128159	125962	131133	97615.4	118796	107492
GN=Pcbd2	31249.8	-0.341833	0.0929019	-3.6795	0.000233689	0.00121422	31936.3	33988.2	35525.9	27375.2	29673.5	28324.7
GN=Ca2	183200	-0.342481	0.0915902	-3.73927	0.000184552	0.0010023	191227	207667	196288	155937	179730	164587
GN=Ccdc85a	102591	-0.342622	0.0736495	-4.65206	3.29e-06	3.05e-05	110952	114378	108142	90824.9	93394.4	95964.6
GN=Rida	66119.1	-0.342751	0.1083	-3.16483	0.00155173	0.00595879	74683.8	65615.5	74656.3	63634.4	52087.5	64961.1
GN=Arpp19	235684	-0.342765	0.103373	-3.3158	0.000913814	0.00381678	235164	288434	241969	206779	218955	217875
GN=Ldha	1.35073e+07	-0.344104	0.0976149	-3.52512	0.000423295	0.00199078	1.40754e+07	1.37473e+07	1.60559e+07	1.25839e+07	1.3022e+07	1.12991e+07
GN=Gsto1	750836	-0.344161	0.0938449	-3.66734	0.000245084	0.00125104	750857	822099	865559	656689	707380	685271
GN=Nek7	16847	-0.34423	0.0957227	-3.59611	0.00032301	0.00157605	17719.5	17805	19223.1	14789.1	16294	14906.1
GN=Nme2	2.58553e+06	-0.34472	0.0997849	-3.45464	0.000551038	0.00249929	2.57628e+06	2.70993e+06	3.10997e+06	2.40576e+06	2.25951e+06	2.39417e+06
GN=Borcs5	135618	-0.344848	0.107629	-3.20404	0.00135513	0.00528698	134836	147892	157766	114267	134464	121228
GN=Rtf2	90400.3	-0.344868	0.0905082	-3.81036	0.000138766	0.000784155	94111.8	93293	106344	81444.2	81704.8	83582.1
GN=Crip2	219951	-0.345111	0.113001	-3.05406	0.00225765	0.00814645	216454	255698	242456	178720	210815	210042
GN=Arpc5l	691258	-0.346009	0.0881712	-3.92429	8.7e-05	0.00052871	726464	801073	721115	593225	658817	632966
GN=Park7	6.32599e+06	-0.346082	0.101367	-3.41416	0.000639788	0.00280206	6.48342e+06	6.79359e+06	7.28546e+06	5.25323e+06	5.88385e+06	6.10347e+06
GN=Akt3	149963	-0.346353	0.0775584	-4.46571	7.98e-06	6.69e-05	169800	167510	151058	136633	143997	128610
GN=Scn2a	800828	-0.347071	0.0725623	-4.78308	1.73e-06	1.75e-05	932172	880579	796795	740107	711219	733199
GN=Rhoa	5.01927e+06	-0.347287	0.11451	-3.03282	0.00242279	0.00865178	5.23042e+06	4.94174e+06	6.14592e+06	4.66599e+06	4.97456e+06	4.05792e+06
GN=Shroom4	40498.6	-0.347782	0.0810072	-4.29323	1.76e-05	0.000134364	45289.3	44250.4	42362.3	34758.9	37845.7	37747.8
GN=Syn1	2.0548e+07	-0.348055	0.0721299	-4.8254	1.4e-06	1.47e-05	2.21229e+07	2.27154e+07	2.20533e+07	1.80486e+07	1.8905e+07	1.90447e+07
GN=Eno2	1.25358e+07	-0.348303	0.0757476	-4.59821	4.26e-06	3.85e-05	1.35231e+07	1.30877e+07	1.41904e+07	1.1858e+07	1.08126e+07	1.15166e+07
GN=Purb	3.15398e+06	-0.348942	0.0953677	-3.65891	0.000253285	0.00128953	3.24585e+06	3.41316e+06	3.60273e+06	2.64571e+06	3.01511e+06	2.92772e+06
GN=Mrps17	106073	-0.349075	0.101929	-3.42469	0.000615492	0.00271391	103256	120767	120917	95040.2	102195	91868.3
GN=Emc2	93261.4	-0.349694	0.0927791	-3.76911	0.000163834	0.000901471	100852	107183	95800	79856.6	82820	91197.1
GN=Rnf146	12504.1	-0.349697	0.0937555	-3.72988	0.000191568	0.00103465	14148.9	13074.2	13524.2	10646.2	11871.6	11528
GN=Mrpl47	120498	-0.35019	0.10107	-3.46482	0.000530579	0.00242149	122312	137581	132335	101700	108192	118015
GN=Cisd2	380565	-0.350939	0.115585	-3.0362	0.00239583	0.00857117	367876	392614	477003	340949	353962	341420
GN=Nudc	1.95422e+06	-0.350998	0.093142	-3.76841	0.00016429	0.00090313	1.98374e+06	2.08642e+06	2.29019e+06	1.73537e+06	1.74252e+06	1.84196e+06
GN=MGI:2443049	8265.55	-0.351135	0.111151	-3.15908	0.00158266	0.00604982	9154.78	9274.56	8516.9	8210.8	7829.74	6502.11
GN=Traf3	74599.9	-0.35132	0.0841889	-4.173	3.01e-05	0.000211222	85431.9	82115.6	75782.5	72688.2	69841.7	60845.4
GN=Rps3a	4.38458e+06	-0.351362	0.0995142	-3.53077	0.000414351	0.00195342	4.28529e+06	4.95478e+06	5.02815e+06	3.82834e+06	4.00666e+06	4.09765e+06
GN=Otud7b	20501.5	-0.352288	0.0828096	-4.25419	2.1e-05	0.000155829	23327.3	21221.3	22315.1	19743.4	18989.2	17126.4
GN=Rpl30	521280	-0.352334	0.107757	-3.26972	0.00107654	0.00437183	500178	610784	585760	450879	502735	464683
GN=RTRAF	522272	-0.353149	0.102107	-3.45861	0.000542972	0.00247035	528753	626399	546772	442392	481021	496444
GN=Sirpb1a	48499.2	-0.353161	0.102501	-3.44543	0.000570159	0.00255243	50347.8	57668.3	50080.7	41430.3	43248.3	47168.5
GN=Dgkg	1.20496e+06	-0.353497	0.0902809	-3.91552	9.02e-05	0.000544423	1.31756e+06	1.37422e+06	1.23884e+06	1.02286e+06	1.07676e+06	1.17544e+06
GN=Snrpd2	213780	-0.354646	0.110832	-3.19984	0.00137505	0.005354	213507	254608	228671	175914	196155	208553
GN=Ssb	778158	-0.354834	0.0983095	-3.60936	0.000306958	0.00150399	805040	835784	895539	655526	701023	757242
GN=Cntn1	4.70909e+06	-0.355605	0.0679577	-5.23274	1.67e-07	2.26e-06	5.35105e+06	5.13422e+06	4.89164e+06	4.22446e+06	4.17381e+06	4.39999e+06
GN=Rabep1	1.45166e+06	-0.356185	0.0920347	-3.87012	0.000108782	0.000642604	1.50091e+06	1.55002e+06	1.68241e+06	1.24855e+06	1.32398e+06	1.37005e+06
GN=Pgam1	2.15374e+07	-0.356357	0.0835712	-4.26411	2.01e-05	0.000150011	2.23433e+07	2.36565e+07	2.42432e+07	1.87232e+07	1.98174e+07	1.99601e+07
GN=Vkorc1l1	52656.6	-0.356397	0.114614	-3.10955	0.00187375	0.00695827	61494.1	52473	58020.4	53318.8	40148.2	49776.8
GN=Kti12	18082.2	-0.3564	0.117726	-3.02736	0.00246696	0.00879317	18649	20607	19724.9	15126	18726.4	15263.7
GN=Ptp4a1	17033.5	-0.356886	0.1032	-3.45819	0.000543814	0.00247226	18944.1	19800.5	16895.6	15658.2	16727.8	13921.5
GN=Arpin	9721.03	-0.357495	0.0967806	-3.69387	0.000220866	0.00115974	10965.7	11017.4	9780.44	8518.08	9311.88	8571.39
GN=Tmem38a	577782	-0.358175	0.0726574	-4.92964	8.24e-07	9.34e-06	652202	644529	591397	563939	495694	510867
GN=Fbxo7	18719.8	-0.359941	0.0779376	-4.61831	3.87e-06	3.55e-05	20405.7	19946.4	20804.6	17990.6	16325	16523.8
GN=Sec14l2	100629	-0.360082	0.0635636	-5.66491	1.47e-08	2.48e-07	115511	107890	105656	94505.8	91682.3	87047.6
GN=Cyb5r1	571668	-0.360607	0.0879267	-4.10123	4.11e-05	0.000273977	611208	638013	618635	529791	559779	462549
GN=Rpl12	1.00419e+06	-0.361202	0.113072	-3.19445	0.00140097	0.00544049	992611	1.20716e+06	1.07929e+06	838227	1.00685e+06	877053
GN=Ndufs7	958086	-0.361233	0.0936952	-3.8554	0.000115539	0.000676383	957098	1.03267e+06	1.13742e+06	877406	868174	853711
GN=Kbtbd11	141060	-0.361253	0.0766325	-4.7141	2.43e-06	2.36e-05	158532	157464	145362	121942	132298	128199
GN=Lrfn4	24779.1	-0.362347	0.095439	-3.79663	0.000146674	0.0008225	30265	25735	25156.6	24682.5	21354.7	21232.2
GN=Ogfrl1	37211.8	-0.362945	0.0914483	-3.96885	7.22e-05	0.000449267	38895.2	41686.1	41047.6	32676.6	36341	31844.5
GN=Tiprl	645547	-0.363069	0.119936	-3.02719	0.00246839	0.00879317	626815	655142	824751	586899	601249	562018
GN=Gmfg	123472	-0.363609	0.102722	-3.53975	0.000400512	0.00189887	122164	138611	142550	104675	115847	113841
GN=Ddx27	36546.8	-0.363958	0.100625	-3.61699	0.000298044	0.00147015	42547.9	41458.6	35701.8	31485.3	36226.7	31291.1
GN=Dnm1	1.79652e+07	-0.364775	0.072711	-5.01677	5.25e-07	6.25e-06	1.99743e+07	1.92016e+07	1.96197e+07	1.66525e+07	1.51781e+07	1.68374e+07
GN=Ptk2b	719172	-0.365412	0.0756726	-4.82885	1.37e-06	1.45e-05	829639	783825	742337	707224	606884	635410
GN=Omg	9382.6	-0.365422	0.112938	-3.2356	0.00121389	0.00483575	11576.2	10031.9	9160.34	8816.39	8961.29	7652.75
GN=Psme2	119262	-0.365478	0.0821485	-4.44899	8.63e-06	7.15e-05	130836	122949	136457	112647	111008	99565.2
GN=Pura	2.37789e+06	-0.36626	0.101203	-3.61906	0.000295678	0.00146094	2.44449e+06	2.52297e+06	2.80829e+06	1.98393e+06	2.22381e+06	2.22362e+06
GN=Mterf2	37166.8	-0.367667	0.0919557	-3.99831	6.38e-05	0.000403585	39154.6	43171.7	39364.2	34240.8	35747.1	30632.5
GN=Slc1a3	416149	-0.367883	0.076635	-4.80047	1.58e-06	1.63e-05	471861	437845	453837	392738	346252	387258
GN=Ubxn1	162965	-0.370086	0.104214	-3.55121	0.000383467	0.00182841	169480	195597	168875	134007	154663	151392
GN=Rcc2	58163.3	-0.37014	0.0996464	-3.71453	0.000203579	0.00108649	60609	60968	68865	51462.3	56575.9	49193.9
GN=Adam22	1.09365e+06	-0.370717	0.0639134	-5.8003	6.62e-09	1.2e-07	1.21411e+06	1.15472e+06	1.2164e+06	1.00877e+06	993365	954523
GN=Dstn	2.57585e+06	-0.37082	0.0935481	-3.96395	7.37e-05	0.000457627	2.76043e+06	2.9148e+06	2.76749e+06	2.42272e+06	2.51642e+06	2.02864e+06
GN=Git2	36869.8	-0.370909	0.0822512	-4.50946	6.5e-06	5.62e-05	42517	41369.9	37102.3	33958.5	34776.2	30950.4
GN=Rps7	1.58947e+06	-0.371869	0.101299	-3.67102	0.000241589	0.00124185	1.58358e+06	1.85956e+06	1.76335e+06	1.35473e+06	1.41496e+06	1.52033e+06
GN=Cend1	2.02631e+07	-0.372019	0.0986748	-3.77015	0.000163149	0.000901405	2.11038e+07	2.17226e+07	2.35641e+07	1.67525e+07	1.93942e+07	1.85359e+07
GN=Hspa12a	2.52918e+06	-0.372058	0.0702077	-5.29939	1.16e-07	1.62e-06	2.91586e+06	2.74227e+06	2.64273e+06	2.46787e+06	2.1793e+06	2.19121e+06
GN=Abhd11	96554.6	-0.372138	0.114624	-3.2466	0.00116791	0.00467482	92939.7	105698	117393	82622.3	87313.8	90672.2
GN=Mcee	221943	-0.372221	0.111658	-3.33359	0.000857319	0.00362212	217984	263375	245623	183594	200576	214576
GN=MGI:2385132	58401.6	-0.37275	0.114662	-3.25086	0.00115055	0.0046148	58518.3	71117.4	61775.8	47752.6	53929.5	55829
GN=Ndufs5	414704	-0.372835	0.0918757	-4.05804	4.95e-05	0.000319915	436470	489188	434331	355903	367913	395154
GN=Samd14	33934	-0.373359	0.0882817	-4.22917	2.35e-05	0.000171595	37775.5	38253.4	35343.9	30226.5	28585.1	32760.3
GN=Eno3	3596.61	-0.373418	0.121002	-3.08603	0.00202846	0.00741997	4109.68	3956.76	3740.63	3307.35	2959.54	3442.14
GN=Wdr54	14759.6	-0.373639	0.096544	-3.87015	0.00010877	0.000642604	17451.1	15154.9	15866.1	13680.2	12188.2	13976.8
GN=Wfs1	208714	-0.374138	0.0981425	-3.81219	0.000137742	0.000781385	251381	221912	212586	178624	177687	206450
GN=Tpi1	1.66878e+07	-0.37443	0.085079	-4.40097	1.08e-05	8.67e-05	1.74983e+07	1.77462e+07	1.94744e+07	1.46332e+07	1.53802e+07	1.50076e+07
GN=Mrpl13	34019	-0.375508	0.11742	-3.19799	0.00138389	0.00538129	34193.5	39356.6	38011	27605.3	34313.1	29764.3
GN=Prrt3	91522.1	-0.376208	0.0981994	-3.83106	0.000127591	0.000735906	106814	96793.9	97163.9	85248.8	90528.4	71261.6
GN=Pdxk	3.73203e+06	-0.376481	0.0930922	-4.04417	5.25e-05	0.000337388	4.11667e+06	3.70263e+06	4.43102e+06	3.34374e+06	3.52423e+06	3.19668e+06
GN=Homer2	158764	-0.377097	0.0954397	-3.95115	7.78e-05	0.000479248	167015	182616	171602	132643	141390	153500
GN=Mrpl50	315169	-0.377896	0.0848323	-4.45463	8.4e-06	7.02e-05	323266	347424	363642	286601	291363	271633
GN=Snap25	3.28561e+06	-0.378303	0.0916519	-4.12761	3.67e-05	0.000248549	3.82947e+06	3.78514e+06	3.19424e+06	2.79184e+06	3.04421e+06	3.01117e+06
GN=Ntng2	50207.3	-0.378473	0.105885	-3.57437	0.000351073	0.00168768	64154.1	50488.6	50692.9	49349.9	44794.7	41307.1
GN=Cbr1	1.87577e+06	-0.378621	0.0933145	-4.05747	4.96e-05	0.000319915	1.88781e+06	2.11397e+06	2.15446e+06	1.61761e+06	1.7393e+06	1.69443e+06
GN=Ube2v2	650275	-0.379252	0.112796	-3.36229	0.000772996	0.00329917	671390	662952	799981	572266	643970	535520
GN=Rpl22	224906	-0.379261	0.107861	-3.5162	0.000437772	0.00205063	228337	268268	241999	186877	223398	195121
GN=Cpne4	392223	-0.379355	0.0618867	-6.12982	8.8e-10	1.98e-08	446783	426392	416647	370719	339404	346903
GN=Snx32	94096.4	-0.38062	0.0881713	-4.31682	1.58e-05	0.000122211	97755.9	105260	106125	81736.6	89804.6	81717.5
GN=Mrps6	153461	-0.381091	0.115036	-3.3128	0.00092368	0.00384976	154714	192429	157199	126764	142711	143160
GN=Acyp1	133634	-0.381628	0.093256	-4.09226	4.27e-05	0.000283821	149359	136715	153402	116606	113368	129401
GN=Pcdh1	1.61215e+06	-0.381768	0.0730793	-5.22402	1.75e-07	2.34e-06	1.82144e+06	1.83426e+06	1.65015e+06	1.41086e+06	1.46121e+06	1.46455e+06
GN=Pfdn1	453611	-0.382037	0.110369	-3.46146	0.000537263	0.00244818	467433	534349	489351	359734	421146	437712
GN=Scn1b	55503.4	-0.382145	0.0750693	-5.09056	3.57e-07	4.42e-06	63065.1	62469.1	57164.4	52530.9	50655	46269.9
GN=Gtf2e1	11686.2	-0.38232	0.0930891	-4.10703	4.01e-05	0.00026779	13535.4	12100.1	12829.6	11486.7	10287.6	9704.16
GN=Psmc6	1.61675e+06	-0.382994	0.0966588	-3.96233	7.42e-05	0.000459769	1.63492e+06	1.72097e+06	1.95592e+06	1.44402e+06	1.4577e+06	1.44639e+06
GN=Slc30a1	160395	-0.38333	0.0939812	-4.0788	4.53e-05	0.000297153	179598	183894	164582	159879	127613	144319
GN=Ubac1	43428.6	-0.383912	0.117214	-3.2753	0.00105551	0.00430742	47665.4	48601.5	46673.8	40835.4	44138.7	31934.5
GN=Cyth3	127783	-0.385559	0.0692818	-5.56509	2.62e-08	4.08e-07	136874	143751	140012	117663	111392	114370
GN=Nlrp1b	24914.3	-0.385707	0.0836506	-4.61093	4.01e-06	3.65e-05	27695.3	26930.3	27422.7	21176.3	23425.1	22299.8
GN=Nit1	68518.6	-0.386215	0.0887778	-4.35036	1.36e-05	0.000106337	78407.9	67838.2	79446	64837.5	61438	57923.8
GN=Spats2l	47478.5	-0.387477	0.100115	-3.87031	0.000108698	0.000642604	49757.8	53082.7	53478.6	39578.5	46756.3	41064
GN=Abi1	2.30076e+06	-0.387981	0.103798	-3.73787	0.00018559	0.00100606	2.44808e+06	2.27333e+06	2.85196e+06	2.07065e+06	2.00399e+06	2.10096e+06
GN=Slc39a10	801946	-0.38837	0.105885	-3.66784	0.000244607	0.00124969	863882	940976	838016	699643	645500	805439
GN=Cx3cl1	131806	-0.388609	0.110135	-3.52849	0.000417945	0.0019672	147804	144597	142132	119888	134979	99150.9
GN=Sub1	435876	-0.38867	0.0992287	-3.91691	8.97e-05	0.000542273	435321	492884	506443	369981	397970	400970
GN=Uap1l1	53995.5	-0.38899	0.0635682	-6.11926	9.4e-10	2.11e-08	60876.1	59148.1	58020.1	48344.7	49192.4	47355.7
GN=Srsf1	1.12749e+06	-0.389435	0.109189	-3.5666	0.000361641	0.00173138	1.20614e+06	1.34445e+06	1.16623e+06	915157	981371	1.12382e+06
GN=Dnajb6	109848	-0.389708	0.106076	-3.67387	0.000238903	0.00123454	111372	123251	127106	89753.9	105992	98645.4
GN=Sumo3	62302.6	-0.389996	0.102172	-3.81707	0.000135047	0.000769821	68241.9	71146.6	66056.1	51214	62678.8	53105.6
GN=Dnajc19	195992	-0.391198	0.126421	-3.09441	0.00197208	0.00727273	182927	228742	233393	190678	183621	151905
GN=Ppib	8.09967e+06	-0.391201	0.115902	-3.37527	0.000737423	0.00316115	7.66173e+06	9.65179e+06	9.35268e+06	6.78373e+06	7.46963e+06	7.4439e+06
GN=Pitpna	2.92562e+06	-0.391344	0.0944776	-4.14218	3.44e-05	0.00023689	2.99869e+06	3.26484e+06	3.37648e+06	2.49474e+06	2.80407e+06	2.54115e+06
GN=Mrps33	135139	-0.392128	0.108906	-3.60061	0.000317472	0.00155032	132514	153040	159581	124370	110312	127494
GN=Ndrg1	530624	-0.393093	0.0958831	-4.09971	4.14e-05	0.000275462	570956	604724	575149	428420	509464	482075
GN=Rpl4	3.73237e+06	-0.393461	0.108156	-3.63789	0.000274883	0.00137912	3.6984e+06	4.23174e+06	4.37068e+06	3.13239e+06	3.25283e+06	3.6021e+06
GN=Adam11	74815.6	-0.39386	0.0799096	-4.92882	8.27e-07	9.36e-06	88143	84167.7	74954.7	66092.2	65783.3	68440.8
GN=Sh2d5	6666.25	-0.394163	0.115529	-3.4118	0.000645352	0.00281381	7099.2	8163.74	6745.36	6259.78	6060.79	5543.76
GN=Bicd1	69177.3	-0.394364	0.0824058	-4.78564	1.7e-06	1.73e-05	76324.3	72853.9	79160.4	59148.3	63328.3	62654.7
GN=Hint2	127899	-0.394983	0.0823075	-4.79887	1.6e-06	1.63e-05	133844	144812	143391	117188	118779	106591
GN=Zfp512b	10231	-0.395096	0.104048	-3.79725	0.000146308	0.000821299	11615.1	10841.1	11337.6	8996.45	8430.66	9943.8
GN=Acot1	186817	-0.395255	0.0773429	-5.11041	3.21e-07	4.06e-06	207706	195987	213172	167551	174786	157833
GN=Klhl42	7088.68	-0.39755	0.12995	-3.05924	0.00221896	0.00802554	7498.11	8988.25	6941.69	6382.4	5937.93	6634.36
GN=Myh9	502213	-0.399373	0.0874576	-4.56647	4.96e-06	4.39e-05	565053	555418	540591	480264	396513	466012
GN=Fnta	88159.3	-0.399899	0.128351	-3.11567	0.00183527	0.0068764	93263.5	84355.9	113520	89139.4	74237.6	72558.9
GN=Adat2	17101.6	-0.400019	0.0964225	-4.14861	3.35e-05	0.000231974	18561.8	17685.3	20274.9	15255.4	14721	15705.9
GN=Dusp23	17657	-0.400507	0.111854	-3.58063	0.000342766	0.00165318	18355	19340.2	20648.6	16230.9	17182.7	13788.9
GN=Sik3	227392	-0.401895	0.0969625	-4.14485	3.4e-05	0.000235535	243988	241938	266003	202472	221978	182847
GN=Fech	177963	-0.401898	0.0774932	-5.18623	2.15e-07	2.81e-06	201353	204674	183193	152877	160210	161783
GN=Rsrc2	20371.5	-0.402546	0.104704	-3.84461	0.000120746	0.000703353	21299.6	24864.2	21234.7	17665.2	17551.1	19126.4
GN=Pfdn4	218875	-0.403764	0.119744	-3.3719	0.00074651	0.00319543	250437	237027	237514	171736	182518	228471
GN=Cntnap1	191014	-0.404187	0.0827086	-4.88688	1.02e-06	1.12e-05	220304	205574	206959	170377	157104	181842
GN=Astn2	5718.19	-0.405044	0.109934	-3.68442	0.000229222	0.00119718	6454.62	6696.01	5799.8	5330.3	4704.92	5216.79
GN=Foxk2	15207.6	-0.406165	0.128643	-3.15732	0.00159229	0.00607128	16083.6	18987.2	15311.5	11985	14765	13730.1
GN=Ckmt2	79574.5	-0.406458	0.090585	-4.48703	7.22e-06	6.13e-05	82195.6	86031	95124.9	73115.8	69298.4	69719.5
GN=Dnajc12	4386.29	-0.406526	0.118955	-3.41748	0.000632041	0.00277391	4606.49	4768.99	5145.67	4134.97	3962.4	3602.39
GN=MGI:1916801	10421.4	-0.406741	0.108014	-3.76562	0.000166137	0.000911577	11772.2	12018.2	10762.9	9468.83	10127.8	8190.97
GN=Polr3d	4012.51	-0.406926	0.107606	-3.78164	0.000155802	0.000867044	4482.61	4484.72	4332.16	3798.65	3607.94	3293.65
GN=Brinp3	9109.14	-0.407507	0.124705	-3.26777	0.00108399	0.00438988	10269.5	9666.41	10258.7	9517.23	7932.4	6873.57
GN=Cnrip1	1.5544e+06	-0.407533	0.0934935	-4.35895	1.31e-05	0.000103491	1.61806e+06	1.65339e+06	1.87462e+06	1.36299e+06	1.35499e+06	1.4213e+06
GN=Rpl35a	670189	-0.40879	0.125376	-3.26052	0.00111208	0.00448197	645599	855870	717820	544188	643092	595410
GN=Dynlrb1	25937.1	-0.408815	0.134111	-3.04833	0.00230117	0.00827801	28752.7	28652.8	28595.6	21273.1	19943.8	27719.8
GN=Luc7l	135184	-0.409725	0.0861251	-4.75732	1.96e-06	1.96e-05	143687	156616	147872	113904	121211	124409
GN=Suclg1	4.02698e+06	-0.409969	0.080381	-5.10032	3.39e-07	4.24e-06	4.21105e+06	4.51345e+06	4.62142e+06	3.56913e+06	3.68412e+06	3.46415e+06
GN=Wipf2	73701.1	-0.411294	0.127167	-3.23428	0.00121952	0.00484829	72643.6	85866.2	85675.8	56268.3	69592.8	69822.5
GN=Ndrg2	90365.8	-0.412403	0.0919994	-4.48268	7.37e-06	6.23e-05	97705.4	92530.1	109480	80420.2	80046.3	79786.5
GN=Sra1	34641.6	-0.41255	0.106742	-3.86492	0.000111126	0.000654229	36663.8	41138.3	37148.1	27692.9	32865	31430
GN=Kiaa1107	890094	-0.412611	0.0805257	-5.12396	2.99e-07	3.82e-06	958776	986021	1.00853e+06	755364	791177	818175
GN=Me1	771348	-0.4137	0.0867381	-4.76953	1.85e-06	1.86e-05	872037	788810	900259	746842	644670	660318
GN=Txndc12	703461	-0.41491	0.10226	-4.05739	4.96e-05	0.000319915	734789	835593	765026	572921	618571	674599
GN=Acap2	69320.8	-0.415007	0.0909841	-4.56131	5.08e-06	4.47e-05	78503.6	74209.3	77599.4	67696.5	62762.2	53932.4
GN=Rps26	691560	-0.415057	0.119668	-3.46841	0.000523557	0.00239317	697398	873257	724942	549493	635663	649023
GN=Camk1d	196879	-0.416072	0.0881674	-4.71911	2.37e-06	2.31e-05	229333	207821	217423	192494	156406	174304
GN=Rps9	2.70627e+06	-0.416607	0.112512	-3.7028	0.000213236	0.00112776	2.71118e+06	3.17563e+06	3.09594e+06	2.13994e+06	2.55389e+06	2.47991e+06
GN=Uchl3	673589	-0.417055	0.0955827	-4.36329	1.28e-05	0.000101734	721480	734319	781674	545230	618658	621666
GN=Fgf12	107124	-0.417088	0.0791246	-5.27128	1.35e-07	1.87e-06	125473	108987	121776	97179.9	91565.8	95578.7
GN=Hddc2	192648	-0.417831	0.112397	-3.71748	0.000201223	0.00107608	191413	232566	215718	154967	179050	176487
GN=Luzp1	14764.8	-0.418176	0.12997	-3.21748	0.00129324	0.00508958	17239.4	16877.9	15023.6	11368.2	12662.8	15053.5
GN=Adcy9	94620.9	-0.418379	0.0833221	-5.02122	5.13e-07	6.12e-06	113763	107654	93678	88349.8	83067.7	79732.9
GN=Hpcal4	349410	-0.418411	0.0662476	-6.31586	2.69e-10	6.59e-09	398190	379450	384594	314186	320785	292112
GN=Fhl2	12874	-0.419454	0.0851315	-4.92714	8.34e-07	9.4e-06	15455.9	14286.7	13135.1	11746	11430.5	10970.8
GN=Acot3	6147.24	-0.419476	0.120905	-3.46947	0.000521479	0.00238553	7110.33	6188.46	7153.36	5064.41	5432.21	5784.58
GN=Acot5	6147.24	-0.419476	0.120905	-3.46947	0.000521479	0.00238553	7110.33	6188.46	7153.36	5064.41	5432.21	5784.58
GN=Rpl19	511441	-0.420017	0.108483	-3.87174	0.00010806	0.000640923	521793	632679	545767	416007	464983	473204
GN=Pcdhgc5	11844.7	-0.420173	0.0842676	-4.98617	6.16e-07	7.17e-06	14007.6	13085.5	12353.6	10776.1	10768.4	9866.33
GN=Eno1	2.05056e+07	-0.421635	0.0668884	-6.30356	2.91e-10	7.07e-09	2.30336e+07	2.18922e+07	2.33231e+07	1.89402e+07	1.76015e+07	1.78029e+07
GN=Cetn4	92807	-0.421949	0.0859409	-4.90976	9.12e-07	1.02e-05	96423.3	109238	103038	84539.2	78338.2	82985
GN=Mrpl41	150998	-0.421976	0.115025	-3.66856	0.000243924	0.00124729	148868	180172	172870	121160	136423	141841
GN=Custos	6734.65	-0.422012	0.123161	-3.42651	0.000611387	0.00269987	7131.31	8255.93	7025.58	5508.34	6312.36	6002.38
GN=Rpl7a	1.79099e+06	-0.422158	0.103285	-4.08732	4.36e-05	0.000289283	1.76755e+06	2.15351e+06	2.03278e+06	1.54726e+06	1.54287e+06	1.6509e+06
GN=Rab3d	32654.2	-0.422804	0.137045	-3.08516	0.00203442	0.00743713	41546.2	32457.5	34915.2	35495.7	24917.6	26277.7
GN=Mrpl16	132996	-0.422853	0.121804	-3.47159	0.000517378	0.00237605	129173	151283	161520	113287	108766	129768
GN=Cbx1	135318	-0.423013	0.080416	-5.26031	1.44e-07	1.97e-06	146743	152648	151043	117547	114652	125893
GN=Slc2a3	2.47369e+06	-0.424077	0.0827462	-5.12503	2.97e-07	3.81e-06	3.00485e+06	2.73586e+06	2.51073e+06	2.20976e+06	2.0628e+06	2.27304e+06
GN=Napb	8.96164e+06	-0.424418	0.0905922	-4.68493	2.8e-06	2.66e-05	9.70655e+06	9.24566e+06	1.08766e+07	8.03079e+06	8.13582e+06	7.55323e+06
GN=Pfdn2	1.27762e+06	-0.424864	0.127262	-3.33849	0.000842355	0.00356662	1.27941e+06	1.5494e+06	1.42285e+06	963206	1.16487e+06	1.24518e+06
GN=Icam5	1.06953e+06	-0.42657	0.071163	-5.99426	2.04e-09	4.25e-08	1.24062e+06	1.15524e+06	1.17107e+06	989284	972252	868299
GN=Prdx5	2.21126e+07	-0.427472	0.107013	-3.99459	6.48e-05	0.000408349	2.35996e+07	2.27398e+07	2.73095e+07	1.838e+07	1.91464e+07	2.0858e+07
GN=Pnpo	76351.3	-0.427797	0.130987	-3.26594	0.00109101	0.0044031	78864.2	96837	78779	58363.2	76055.1	67057.5
GN=Prkcg	2.73663e+06	-0.428393	0.0739752	-5.79103	7e-09	1.27e-07	3.0581e+06	3.02649e+06	3.04246e+06	2.62866e+06	2.38187e+06	2.22789e+06
GN=Etfdh	508883	-0.428684	0.0994851	-4.30903	1.64e-05	0.000126433	552454	528895	614682	471709	474195	399613
GN=Mfge8	1.98762e+06	-0.429142	0.0804752	-5.33259	9.68e-08	1.37e-06	2.24512e+06	2.22288e+06	2.16399e+06	1.91997e+06	1.76648e+06	1.57025e+06
GN=Rpl37a	239035	-0.429297	0.101794	-4.2173	2.47e-05	0.000178647	239779	291974	264783	205464	222414	203295
GN=Gpi	2.41014e+07	-0.429427	0.0848926	-5.05848	4.23e-07	5.15e-06	2.61655e+07	2.57006e+07	2.84878e+07	2.07351e+07	2.08523e+07	2.20296e+07
GN=Btf3l4	272619	-0.42961	0.11403	-3.76751	0.000164883	0.000905544	262264	335089	310667	232243	234927	252260
GN=Sncb	1.63812e+06	-0.43044	0.120148	-3.58257	0.000340232	0.00164231	1.72852e+06	1.67383e+06	2.05719e+06	1.28573e+06	1.50069e+06	1.53152e+06
GN=Gas7	1.19727e+06	-0.430996	0.128734	-3.34797	0.000814051	0.00345426	1.20854e+06	1.42747e+06	1.35543e+06	882377	1.1381e+06	1.1328e+06
GN=Commd5	27762.2	-0.431521	0.13151	-3.28128	0.00103337	0.00423167	28349.6	31562.1	32647.4	22060.9	28799.5	22341.9
GN=Nt5c	1.27541e+06	-0.431784	0.126598	-3.41068	0.000648004	0.00282327	1.2216e+06	1.42468e+06	1.60195e+06	1.05277e+06	1.24457e+06	1.06597e+06
GN=Ube2m	7.00787e+06	-0.432232	0.129779	-3.33053	0.000866802	0.00364904	6.75255e+06	7.73645e+06	8.85687e+06	5.60813e+06	6.87094e+06	5.9906e+06
GN=Cacnb2	128910	-0.433647	0.104173	-4.16276	3.14e-05	0.000219083	144558	144612	141474	99763.1	125566	114077
GN=Irgq	320839	-0.433807	0.0937424	-4.62764	3.7e-06	3.4e-05	333904	374616	362320	276739	305169	263905
GN=Otud6b	46217.7	-0.434051	0.087272	-4.97355	6.57e-07	7.58e-06	50289.6	53989.6	50093.6	38714.4	40388.2	42631.7
GN=Cacna1b	273202	-0.43466	0.0893749	-4.86334	1.15e-06	1.25e-05	318332	318518	276856	247577	256147	216733
GN=Dnajb4	270395	-0.434838	0.0941801	-4.61709	3.89e-06	3.56e-05	277756	307322	317358	227000	242621	242462
GN=Snap23	9502.18	-0.435396	0.135274	-3.21862	0.00128811	0.00507621	10102.3	12290.1	9365.82	7911.62	8000.1	9097.23
GN=Brk1	432635	-0.435885	0.0934762	-4.66306	3.12e-06	2.92e-05	483971	440711	520783	384026	402155	353776
GN=Hmgb3	74231.5	-0.435899	0.113184	-3.85123	0.000117527	0.000687335	75457.7	93407.8	79058.4	61535.5	63797	70004.9
GN=Rpl13a	1.21078e+06	-0.436275	0.120863	-3.60966	0.000306597	0.00150348	1.17263e+06	1.44624e+06	1.42141e+06	957301	1.14363e+06	1.08405e+06
GN=Chchd2	113201	-0.43676	0.102659	-4.25445	2.1e-05	0.000155829	128092	127925	122557	102789	110883	84673.1
GN=Zbed5	113201	-0.43676	0.102659	-4.25445	2.1e-05	0.000155829	128092	127925	122557	102789	110883	84673.1
GN=Ckb	1.75272e+07	-0.437697	0.100521	-4.35429	1.33e-05	0.000105148	1.87611e+07	2.01471e+07	1.96768e+07	1.37418e+07	1.63163e+07	1.60138e+07
GN=Mrpl2	197080	-0.439049	0.104967	-4.18272	2.88e-05	0.000203678	201132	235949	221590	163362	167376	187203
GN=Napg	4.92179e+06	-0.439259	0.0882453	-4.9777	6.43e-07	7.45e-06	5.20985e+06	5.50008e+06	5.74339e+06	4.09939e+06	4.50738e+06	4.33212e+06
GN=Dag1	115193	-0.439605	0.0997777	-4.40585	1.05e-05	8.51e-05	122334	120207	142468	99330.5	99243.5	104280
GN=Gadd45gip1	169779	-0.439741	0.119552	-3.67823	0.000234855	0.00121769	171401	206265	189832	131764	165306	148888
GN=Atp5pd	7.9412e+06	-0.440345	0.12124	-3.63202	0.00028121	0.00140668	7.82856e+06	8.66362e+06	1.0032e+07	6.36329e+06	7.21313e+06	7.27969e+06
GN=Gsta4	832448	-0.440539	0.0680371	-6.47498	9.48e-11	2.57e-09	927157	900039	958417	745721	737260	706280
GN=Osbp2	41827.2	-0.440593	0.0908075	-4.85195	1.22e-06	1.31e-05	46118.1	45227.4	48601.4	40032.1	33355.4	36675.3
GN=Carmil2	86645.3	-0.441107	0.109729	-4.01996	5.82e-05	0.000371977	90230.6	108288	91393.3	69888.6	80863.1	76786.3
GN=Nradd	156167	-0.441346	0.114369	-3.85896	0.000113873	0.000668631	164961	194911	162803	122013	143593	144266
GN=Ptrhd1	208657	-0.442031	0.0964631	-4.58239	4.6e-06	4.11e-05	217216	229977	250668	177058	194894	176180
GN=Lin7c	212558	-0.442456	0.120162	-3.68217	0.000231254	0.00120458	210491	272314	228260	171176	191352	195268
GN=Lyrm7	12431.3	-0.443251	0.145259	-3.05146	0.0022773	0.00821231	13553.7	16409.2	11699.8	9825.57	10860.2	11914.2
GN=Ola1	2.40307e+06	-0.443736	0.100333	-4.42265	9.75e-06	7.95e-05	2.43095e+06	2.63948e+06	2.96712e+06	2.10892e+06	2.07372e+06	2.1267e+06
GN=Ubfd1	1.36761e+06	-0.443737	0.102474	-4.33025	1.49e-05	0.000115601	1.41176e+06	1.49499e+06	1.66874e+06	1.16283e+06	1.1488e+06	1.27705e+06
GN=Ptpa	529421	-0.443769	0.0889891	-4.98678	6.14e-07	7.17e-06	599302	541982	631952	500174	436919	454180
GN=Mtres1	49064.2	-0.444516	0.115881	-3.83598	0.000125064	0.000724185	48044.3	63193.1	52973	43419.1	43989	41408.8
GN=Acp6	129913	-0.445435	0.0898142	-4.95951	7.07e-07	8.06e-06	136883	150540	147695	108098	114258	118280
GN=Mrps16	303901	-0.445438	0.107691	-4.13626	3.53e-05	0.000241951	299853	370039	347261	252259	275117	269536
GN=Wbp4	99507.2	-0.446707	0.125869	-3.54897	0.000386734	0.00184249	104782	113845	114749	77452.7	81003.6	102009
GN=Aip	111370	-0.446715	0.113449	-3.93758	8.23e-05	0.00050346	122514	133407	117546	84953.8	108592	98128.2
GN=Ppp3r2	84316.3	-0.446782	0.121756	-3.66949	0.000243032	0.0012449	106728	84345.3	92093.6	84321.7	62009.3	75087.4
GN=Sdhc	329151	-0.447939	0.0994234	-4.50537	6.63e-06	5.69e-05	392028	330956	381636	314579	256896	292058
GN=Cttnbp2nl	37057	-0.448442	0.0694772	-6.45452	1.09e-10	2.89e-09	42847.3	42353.4	39197.3	32728.8	33052.9	31355.7
GN=Mrpl12	1.16671e+06	-0.448447	0.100809	-4.44848	8.65e-06	7.16e-05	1.23503e+06	1.31887e+06	1.35692e+06	980337	950368	1.12427e+06
GN=Fkbp5	72466.1	-0.448781	0.0719528	-6.23716	4.46e-10	1.06e-08	80477.5	80687.5	81929.3	64883.3	65520.5	59577.3
GN=Myl12b	202547	-0.449022	0.0944847	-4.75233	2.01e-06	2e-05	208219	224960	245510	176769	173959	179911
GN=Myl9	202547	-0.449022	0.0944847	-4.75233	2.01e-06	2e-05	208219	224960	245510	176769	173959	179911
GN=Eif4h	480998	-0.449132	0.0864911	-5.19281	2.07e-07	2.73e-06	523219	567163	523287	396210	444740	418522
GN=Nans	384629	-0.449474	0.0955841	-4.70239	2.57e-06	2.49e-05	412253	419548	457866	358438	352112	298199
GN=Rabep2	18505.5	-0.449618	0.106922	-4.20511	2.61e-05	0.000187171	19756	21551	20762.1	15214	15463.5	17746.2
GN=Rpl38	774760	-0.449832	0.127728	-3.5218	0.00042863	0.00201103	763455	986860	846706	602619	680195	743297
GN=Skp1	2.49421e+06	-0.449987	0.0932134	-4.8275	1.38e-06	1.45e-05	3.03065e+06	2.69201e+06	2.65852e+06	2.22871e+06	2.38233e+06	1.92625e+06
GN=Nap1l5	86415.4	-0.450135	0.108385	-4.1531	3.28e-05	0.000228008	95157.1	104644	90290.3	67554.4	76408.3	82022.5
GN=Ywhaq	5.63739e+06	-0.452594	0.136459	-3.31669	0.0009109	0.00380733	6.28182e+06	5.92759e+06	6.7179e+06	5.28545e+06	5.69856e+06	3.79118e+06
GN=Usp20	56905.8	-0.453894	0.100249	-4.52766	5.96e-06	5.18e-05	64941.1	67117.6	59258.5	47051.8	46858.9	54748.7
GN=Atp5f1e	786286	-0.454026	0.121932	-3.7236	0.000196399	0.00105781	853273	871082	916236	609484	813452	631430
GN=Pcmt1	1.4759e+06	-0.454623	0.0979648	-4.64068	3.47e-06	3.22e-05	1.50939e+06	1.77822e+06	1.66752e+06	1.22576e+06	1.29289e+06	1.33709e+06
GN=Mrpl53	248774	-0.45475	0.118824	-3.8271	0.00012966	0.000744912	252644	303979	278613	192300	240998	216264
GN=Fut11	68132.7	-0.454988	0.111614	-4.07644	4.57e-05	0.00029909	68964.4	77060.8	82633	54887.9	63944	59119.5
GN=Lgals1	385886	-0.455215	0.130651	-3.4842	0.000493604	0.00228658	391677	417544	485679	365250	279678	364131
GN=Eif4b	1.59733e+06	-0.455465	0.132544	-3.43632	0.000589668	0.00262772	1.72869e+06	1.93696e+06	1.70325e+06	1.17175e+06	1.35506e+06	1.63752e+06
GN=Hspa4l	2.67196e+06	-0.45563	0.0826887	-5.51019	3.58e-08	5.43e-07	3.01316e+06	2.94365e+06	3.02581e+06	2.53179e+06	2.38236e+06	2.07755e+06
GN=Tprkb	7695.37	-0.455861	0.120595	-3.78009	0.000156769	0.000870807	9352.19	7855.35	8688.3	7103.22	7219.42	5809.42
GN=Gamt	25102.2	-0.456768	0.0701455	-6.51172	7.43e-11	2.03e-09	28994.4	28454.6	27013	22480.8	22293	20824.3
GN=Cyct	262150	-0.457753	0.101982	-4.48857	7.17e-06	6.1e-05	264576	331110	285307	233391	230560	220755
GN=Cst3	47002.4	-0.458567	0.118909	-3.85645	0.000115045	0.000674165	51224.9	57544.5	49380.3	46761.3	42147.6	34038.7
GN=Rps6	2.10844e+06	-0.459067	0.12026	-3.8173	0.000134921	0.000769821	2.12577e+06	2.66595e+06	2.2966e+06	1.63268e+06	1.9495e+06	1.91266e+06
GN=Taco1	79986.7	-0.459439	0.110132	-4.17171	3.02e-05	0.000212164	80086.6	92663.7	96024.1	70195.3	75379.7	63223.2
GN=Plpbp	538036	-0.460955	0.087207	-5.28576	1.25e-07	1.74e-06	584575	640853	585777	455035	503688	444152
GN=Creld2	6880.83	-0.460969	0.128205	-3.59556	0.000323692	0.00157807	7844.13	8445.8	6894.55	6448.05	6363.27	5155.67
GN=Fh	4.60426e+06	-0.464225	0.0796321	-5.82962	5.56e-09	1.03e-07	5.05102e+06	4.96346e+06	5.49367e+06	3.99058e+06	3.9601e+06	4.03864e+06
GN=Nefl	1.71342e+06	-0.464462	0.0793862	-5.85067	4.9e-09	9.23e-08	2.13023e+06	1.76352e+06	1.88861e+06	1.51777e+06	1.47511e+06	1.46982e+06
GN=Vgf	653864	-0.46489	0.101345	-4.58718	4.49e-06	4.03e-05	707416	758089	737620	516470	559562	623953
GN=Aamdc	185274	-0.465031	0.0872328	-5.33092	9.77e-08	1.38e-06	201515	204463	218198	153557	170593	157985
GN=Fdx1	13166.9	-0.465414	0.0969722	-4.79945	1.59e-06	1.63e-05	15788.5	14337.8	14304.1	11993.4	10308.4	11980.6
GN=Rbbp9	100890	-0.465419	0.118584	-3.9248	8.68e-05	0.000528201	105945	105726	127989	90277.5	77810.9	94508.8
GN=Ldhc	2.68511e+06	-0.466368	0.149937	-3.11042	0.00186825	0.00695446	2.83634e+06	3.01586e+06	3.19397e+06	2.3142e+06	2.88896e+06	1.7898e+06
GN=Stxbp4	7940.45	-0.466991	0.148339	-3.14813	0.00164318	0.00622434	8624.92	8537.6	9599.41	7276.44	7919.22	5490.27
GN=Nit2	287260	-0.467658	0.101009	-4.62986	3.66e-06	3.37e-05	320612	301629	346399	245107	275433	226661
GN=Ndufb6	111502	-0.467989	0.109356	-4.2795	1.87e-05	0.000141523	118710	124084	133057	90865.8	90562.9	108168
GN=Uchl4	485830	-0.468043	0.105727	-4.42691	9.56e-06	7.81e-05	524154	532859	580866	376392	436076	449017
GN=Luzp2	34895.6	-0.468335	0.104664	-4.47467	7.65e-06	6.43e-05	36826.3	42727.6	38129.2	28568.9	29592.1	32481
GN=Mrps15	367451	-0.4688	0.126784	-3.69761	0.000217635	0.00114586	359025	463157	416003	286720	317169	349858
GN=Nptxr	1.56693e+06	-0.471379	0.0688839	-6.84309	7.75e-12	2.64e-10	1.8053e+06	1.74129e+06	1.74692e+06	1.35229e+06	1.4279e+06	1.28932e+06
GN=Psme1	505250	-0.471402	0.105124	-4.48424	7.32e-06	6.21e-05	533453	615862	556063	394828	459685	455882
GN=Hp1bp3	76416.3	-0.471953	0.135359	-3.48668	0.00048905	0.00226727	81826.5	81747.4	94272.5	59903.7	59476	78645.4
GN=Clec2l	74923.4	-0.472062	0.0790702	-5.97016	2.37e-09	4.86e-08	84299.7	80689.6	88032.8	66632	67147.1	60824.2
GN=Rps18	682647	-0.472863	0.103481	-4.56955	4.89e-06	4.33e-05	680511	833613	789062	572592	609006	589398
GN=Rps18-ps5	682647	-0.472863	0.103481	-4.56955	4.89e-06	4.33e-05	680511	833613	789062	572592	609006	589398
GN=Rps18-ps6	682647	-0.472863	0.103481	-4.56955	4.89e-06	4.33e-05	680511	833613	789062	572592	609006	589398
GN=Mrpl40	212578	-0.473291	0.114838	-4.12138	3.77e-05	0.000253282	214961	265240	237339	172132	177489	201354
GN=Rnf114	30452.8	-0.47341	0.140253	-3.37539	0.000737101	0.00316115	35556	36870.6	30579.9	24699.6	32081.4	22232.5
GN=Ociad2	206844	-0.47424	0.106472	-4.45412	8.42e-06	7.02e-05	223510	216814	258102	193419	160762	182697
GN=Septin2	132344	-0.474412	0.0859903	-5.51705	3.45e-08	5.23e-07	153673	142482	151309	120718	103325	119315
GN=Ndufb4	900269	-0.474458	0.138298	-3.43069	0.000602042	0.00266463	889952	1.11941e+06	1.02939e+06	698521	929858	704915
GN=Dpcd	6941.21	-0.474706	0.155398	-3.05478	0.00225228	0.00813208	6978.1	8798.31	7662.7	5064.17	6669.45	6234.93
GN=Pex19	233489	-0.474715	0.0860169	-5.51886	3.41e-08	5.19e-07	265546	256468	267308	190409	198376	216150
GN=Mapk1	1.65871e+07	-0.475254	0.101596	-4.6779	2.9e-06	2.73e-05	1.72197e+07	1.80278e+07	2.0752e+07	1.44982e+07	1.50443e+07	1.34772e+07
GN=Ndufb7	308656	-0.476353	0.101578	-4.68952	2.74e-06	2.62e-05	332677	377204	333740	272266	292201	235971
GN=Snx3	664030	-0.476468	0.124022	-3.8418	0.000122134	0.000710024	664183	860504	718863	523584	632872	562866
GN=Slc26a6	4460.77	-0.476852	0.129503	-3.68218	0.000231249	0.00120458	5361.15	5490.3	4261.1	3916.7	3819.33	3823.81
GN=Tcea1	149820	-0.477334	0.111147	-4.29461	1.75e-05	0.000133876	157194	180134	169129	116987	127472	143079
GN=Dixdc1	14155.5	-0.477409	0.151164	-3.15822	0.00158737	0.00606387	15225.3	19683.1	13003.6	11448.1	12677.4	12515.5
GN=Sirpa	1.24154e+06	-0.478195	0.0915108	-5.22556	1.74e-07	2.33e-06	1.34094e+06	1.38695e+06	1.47027e+06	1.02499e+06	1.0427e+06	1.1449e+06
GN=Hspa2	962891	-0.478428	0.0599598	-7.97914	1.47e-15	9.59e-14	1.11803e+06	1.1041e+06	1.03823e+06	856679	816758	820671
GN=Cpne7	308290	-0.478992	0.0838736	-5.71088	1.12e-08	1.92e-07	354595	364359	325095	286110	273082	239832
GN=Dnajb5	180784	-0.480289	0.114175	-4.20661	2.59e-05	0.000186623	173903	216764	220201	154461	154433	158771
GN=Igf2bp3	53015.4	-0.480975	0.127597	-3.7695	0.000163577	0.00090144	54153.9	61759.1	63385	41709.1	42501.6	52705.3
GN=Mob4	71315	-0.482298	0.160188	-3.01083	0.00260533	0.00920822	83159.7	75533.4	82965.8	70602	71063.8	43218.7
GN=Rpl14	544262	-0.482463	0.115554	-4.17521	2.98e-05	0.000209688	550937	681888	609150	427277	511645	466778
GN=Map7d2	529343	-0.482862	0.108343	-4.45679	8.32e-06	6.96e-05	574866	629908	588280	398851	480624	486535
GN=Specc1	151736	-0.483105	0.109597	-4.40799	1.04e-05	8.43e-05	172628	187400	154470	117327	133390	140884
GN=MGI:1913671	8750.9	-0.483794	0.115485	-4.18925	2.8e-05	0.000199526	9976.48	10382.2	9314.3	6778.6	8158.8	7646.68
GN=Ppif	418725	-0.486346	0.108278	-4.49164	7.07e-06	6.02e-05	427937	525320	465622	335141	368768	375848
GN=Adam23	451106	-0.486639	0.0814737	-5.97295	2.33e-09	4.79e-08	508321	509847	511975	406984	409757	348526
GN=Rps10	1.65133e+06	-0.487092	0.113433	-4.29411	1.75e-05	0.000134005	1.62313e+06	2.10669e+06	1.86443e+06	1.36207e+06	1.45156e+06	1.44505e+06
GN=Ptges3	375956	-0.487304	0.101253	-4.81275	1.49e-06	1.54e-05	440217	407037	428743	341458	354968	274734
GN=Erp29	780930	-0.487772	0.10828	-4.50475	6.65e-06	5.7e-05	845041	824644	977471	650925	629811	732258
GN=Thrap3	145667	-0.489041	0.125043	-3.91099	9.19e-05	0.000553111	150918	167299	175619	121636	109186	144374
GN=Pafah1b2	3.03454e+06	-0.489047	0.0915189	-5.34367	9.11e-08	1.3e-06	3.24593e+06	3.31319e+06	3.73079e+06	2.59411e+06	2.54214e+06	2.68591e+06
GN=Pisd	38672.5	-0.489514	0.0735305	-6.6573	2.79e-11	8.47e-10	42861.7	43410	44972.1	34626.8	32526.8	32583.3
GN=Diras2	1.22526e+06	-0.489704	0.107039	-4.575	4.76e-06	4.25e-05	1.33814e+06	1.39227e+06	1.4273e+06	1.10365e+06	1.1686e+06	889550
GN=Gal3st3	4800.77	-0.49067	0.130174	-3.76935	0.000163674	0.00090144	5878.83	4762.57	5672.96	4321.08	3756.71	4295.47
GN=Dnajc8	486036	-0.490762	0.135281	-3.62773	0.000285923	0.00142354	485883	599682	562778	355135	418985	475432
GN=Fkbp1b	6420.88	-0.491449	0.107713	-4.56257	5.05e-06	4.45e-05	7315.65	6863.45	7628.39	5679.43	5811.01	5059.31
GN=Adap1	1.62718e+06	-0.494147	0.0888408	-5.56216	2.66e-08	4.13e-07	1.79928e+06	1.7628e+06	1.96613e+06	1.42221e+06	1.30228e+06	1.46195e+06
GN=Syt7	124597	-0.494692	0.0777462	-6.36291	1.98e-10	4.96e-09	142362	132646	148552	112138	103852	104701
GN=Dpy30	58422.9	-0.495942	0.107057	-4.63251	3.61e-06	3.33e-05	71052.9	65658.4	62225	44728	49703.5	55539.4
GN=Fmnl1	38880.7	-0.49603	0.0710027	-6.98607	2.83e-12	1.08e-10	46527	44614.5	41232.6	34952.5	33004.1	32068.7
GN=Ak3	853143	-0.496253	0.12385	-4.00689	6.15e-05	0.000391458	827811	1.02487e+06	1.0435e+06	664421	788270	738318
GN=Sv2b	1.13491e+06	-0.496494	0.0713985	-6.95384	3.55e-12	1.3e-10	1.37338e+06	1.30508e+06	1.18677e+06	1.02739e+06	944347	947475
GN=Nenf	49239.2	-0.496729	0.111009	-4.47467	7.65e-06	6.43e-05	55369.8	59224.6	52948.8	37412.3	42237.5	46699.4
GN=Nedd8	251499	-0.497358	0.108156	-4.59854	4.25e-06	3.85e-05	282136	307479	266349	201300	245516	199196
GN=Rsu1	19179.1	-0.49879	0.097967	-5.09141	3.55e-07	4.41e-06	20568.8	21996.8	22667.3	15684.7	17445.5	16103
GN=Acot13	1.6722e+06	-0.499481	0.104536	-4.77807	1.77e-06	1.79e-05	1.77416e+06	1.81431e+06	2.09764e+06	1.37188e+06	1.54594e+06	1.37414e+06
GN=Rpl27a	710672	-0.500015	0.111286	-4.49307	7.02e-06	5.99e-05	728803	898046	790836	557528	640718	624109
GN=Gfer	5855.61	-0.500809	0.15342	-3.2643	0.00109734	0.00442562	6924.24	6521.41	6510.7	5827.86	5378.54	3857.96
GN=Bdh1	5.32455e+06	-0.501398	0.0844476	-5.93739	2.9e-09	5.77e-08	6.01899e+06	5.69143e+06	6.42145e+06	4.70581e+06	4.27723e+06	4.6791e+06
GN=Srp14	37166.9	-0.502323	0.113218	-4.43676	9.13e-06	7.47e-05	39264.6	48362.9	38972.1	30070.7	32598.7	32575.9
GN=Gm2a	531416	-0.504237	0.104005	-4.84821	1.25e-06	1.33e-05	536793	673188	599657	452040	445542	463902
GN=Sumo2	74991	-0.504988	0.117504	-4.29764	1.73e-05	0.000132234	82326.5	92786.7	80590.8	56989.1	73136.3	61783.3
GN=Slc2a6	6973.47	-0.507446	0.145206	-3.49468	0.000474639	0.00220745	6788.16	7937.46	9016.59	5567.8	6056.35	6206.27
GN=Rpl32	898613	-0.50786	0.0975129	-5.20814	1.91e-07	2.54e-06	936014	1.12956e+06	998829	744364	790541	763623
GN=Ndufb1	227528	-0.508333	0.140096	-3.62846	0.000285119	0.00142074	236097	241843	297337	182443	230192	169369
GN=Xpnpep1	2.3208e+06	-0.509008	0.0677183	-7.51655	5.62e-14	2.84e-12	2.66067e+06	2.53395e+06	2.72799e+06	2.02219e+06	1.98458e+06	1.93037e+06
GN=Ccdc92	37164	-0.509559	0.110913	-4.59422	4.34e-06	3.9e-05	41712.5	46021.5	39196.2	28313	32662.6	33913.1
GN=Kctd4	93229.2	-0.50966	0.0877713	-5.80668	6.37e-09	1.16e-07	105801	106134	106399	86099.8	82484	70101.3
GN=Atp5po	1.77066e+07	-0.510055	0.131658	-3.87409	0.000107023	0.000636705	1.69463e+07	2.08849e+07	2.24944e+07	1.35338e+07	1.59511e+07	1.57223e+07
GN=Atp6v1f	1.04072e+06	-0.511211	0.087102	-5.8691	4.38e-09	8.37e-08	1.11807e+06	1.19661e+06	1.23755e+06	858865	876807	922133
GN=BB287469	252822	-0.512127	0.148359	-3.45193	0.000556582	0.00249929	249202	340797	272868	179577	234525	230348
GN=Gm16368	252822	-0.512127	0.148359	-3.45193	0.000556582	0.00249929	249202	340797	272868	179577	234525	230348
GN=Gm2016	252822	-0.512127	0.148359	-3.45193	0.000556582	0.00249929	249202	340797	272868	179577	234525	230348
GN=Gm2022	252822	-0.512127	0.148359	-3.45193	0.000556582	0.00249929	249202	340797	272868	179577	234525	230348
GN=Gm2035	252822	-0.512127	0.148359	-3.45193	0.000556582	0.00249929	249202	340797	272868	179577	234525	230348
GN=Gm2056	252822	-0.512127	0.148359	-3.45193	0.000556582	0.00249929	249202	340797	272868	179577	234525	230348
GN=Gm2075	252822	-0.512127	0.148359	-3.45193	0.000556582	0.00249929	249202	340797	272868	179577	234525	230348
GN=Gm21936	252822	-0.512127	0.148359	-3.45193	0.000556582	0.00249929	249202	340797	272868	179577	234525	230348
GN=Gm5039	252822	-0.512127	0.148359	-3.45193	0.000556582	0.00249929	249202	340797	272868	179577	234525	230348
GN=Gm5662	252822	-0.512127	0.148359	-3.45193	0.000556582	0.00249929	249202	340797	272868	179577	234525	230348
GN=Gm5788	252822	-0.512127	0.148359	-3.45193	0.000556582	0.00249929	249202	340797	272868	179577	234525	230348
GN=Gm6803	252822	-0.512127	0.148359	-3.45193	0.000556582	0.00249929	249202	340797	272868	179577	234525	230348
GN=Gm8332	252822	-0.512127	0.148359	-3.45193	0.000556582	0.00249929	249202	340797	272868	179577	234525	230348
GN=Set	224217	-0.513098	0.10528	-4.87365	1.1e-06	1.19e-05	253399	255023	257854	173420	182999	215181
GN=Npc2	381235	-0.513334	0.12813	-4.00636	6.17e-05	0.000391577	414793	496887	391512	331360	369815	272958
GN=Cd44	35432.1	-0.514301	0.0831664	-6.184	6.25e-10	1.45e-08	38860.7	42533.7	39714.8	29882.9	31383.6	29156
GN=Arpc1a	5.1303e+06	-0.514764	0.0689397	-7.46687	8.21e-14	4.04e-12	5.84854e+06	5.68899e+06	6.00397e+06	4.63134e+06	4.24226e+06	4.22582e+06
GN=Ube2d3	245262	-0.515222	0.115883	-4.44604	8.75e-06	7.22e-05	257018	271472	309116	202800	234383	188544
GN=Arpc5	1.40761e+06	-0.515494	0.121796	-4.23245	2.31e-05	0.000169751	1.44069e+06	1.5898e+06	1.7759e+06	1.14539e+06	1.09618e+06	1.34519e+06
GN=Vim	2.22585e+06	-0.515885	0.114465	-4.50693	6.58e-06	5.66e-05	2.45863e+06	2.60225e+06	2.55039e+06	1.67303e+06	1.82705e+06	2.16602e+06
GN=Dnajc3	453290	-0.516016	0.0921636	-5.59891	2.16e-08	3.45e-07	485339	517155	546644	365369	400284	389609
GN=Prkrip1	13796.9	-0.516693	0.165163	-3.12838	0.00175773	0.00661124	14327.1	17617.7	15222.9	9411.09	11499.2	14160.5
GN=Stim1	72189.1	-0.517944	0.0789934	-6.55681	5.5e-11	1.58e-09	84552.4	80292.1	82317.3	67692	59710.4	56795.8
GN=H1f10	108131	-0.518652	0.0887884	-5.84144	5.18e-09	9.69e-08	118867	133431	117821	88841.2	91137.1	95331
GN=Arl6ip4	7783.5	-0.51879	0.150968	-3.43641	0.000589475	0.00262772	8692.98	9953.05	8009.01	6681.99	5497.38	7636.31
GN=Uqcrb	8.83971e+06	-0.518907	0.160403	-3.23503	0.00121631	0.00484209	8.24363e+06	1.16896e+07	1.02672e+07	6.09822e+06	8.65039e+06	7.72086e+06
GN=Rpl18	1.00464e+06	-0.518997	0.125448	-4.13716	3.52e-05	0.000241287	989260	1.27798e+06	1.16689e+06	764640	922823	868426
GN=Dnajb7	59966.9	-0.520443	0.111016	-4.68799	2.76e-06	2.63e-05	61564.3	68350.4	75150	47658.4	52323.8	52541.8
GN=Cstb	202782	-0.520775	0.0758246	-6.86815	6.5e-12	2.24e-10	232277	226021	236287	172633	182022	161607
GN=Prdx6b	409124	-0.521336	0.0768694	-6.78211	1.18e-11	3.92e-10	459338	469934	472080	346950	368334	326026
GN=Tekt4	13347.8	-0.521706	0.152328	-3.42489	0.000615053	0.00271391	17633.5	16739.9	11499.8	10693.5	11209.2	12027.8
GN=Slc1a2	3.21447e+06	-0.524423	0.0753194	-6.96266	3.34e-12	1.24e-10	3.85922e+06	3.68985e+06	3.48283e+06	2.98292e+06	2.67022e+06	2.52649e+06
GN=Hmgb1	1.02059e+06	-0.524596	0.123546	-4.24617	2.17e-05	0.000161098	1.04421e+06	1.33231e+06	1.12001e+06	790511	843301	956210
GN=H2ax	35413.4	-0.524893	0.115512	-4.54407	5.52e-06	4.82e-05	36810.2	43596.5	40916.5	27251.2	30136.3	32477.3
GN=Fkbp2	130115	-0.525707	0.132903	-3.95556	7.64e-05	0.00047149	141054	164677	140483	104505	132149	93879.8
GN=Sdhaf2	166175	-0.525798	0.154872	-3.39505	0.00068616	0.0029609	171282	219943	178388	111978	145873	163047
GN=Cracdl	717120	-0.526977	0.094565	-5.57264	2.51e-08	3.93e-07	786600	813100	859415	570110	596245	652468
GN=Ube2d2	219930	-0.528283	0.118835	-4.44553	8.77e-06	7.23e-05	232091	244651	277192	177996	212157	167876
GN=MGI:1914407	73945.1	-0.530307	0.0898705	-5.90079	3.62e-09	6.97e-08	78556.4	87203.1	87973.7	62094.8	60947.8	64388.4
GN=Rpl6	2.84106e+06	-0.530357	0.125347	-4.23112	2.33e-05	0.000170328	2.87415e+06	3.53778e+06	3.33289e+06	2.17428e+06	2.29723e+06	2.71997e+06
GN=Ak5	2.10684e+06	-0.533366	0.071587	-7.45059	9.29e-14	4.54e-12	2.37963e+06	2.36889e+06	2.49201e+06	1.80944e+06	1.71901e+06	1.80678e+06
GN=Ubl4a	224312	-0.535099	0.109764	-4.87501	1.09e-06	1.18e-05	225109	262370	282573	185521	186429	195424
GN=Ckmt1	2.02644e+06	-0.535438	0.105755	-5.06299	4.13e-07	5.04e-06	2.067e+06	2.53381e+06	2.36065e+06	1.61907e+06	1.7795e+06	1.72516e+06
GN=Rhoc	2.35558e+06	-0.535947	0.178316	-3.0056	0.00265057	0.00933995	2.50271e+06	2.40699e+06	3.18008e+06	2.20851e+06	2.37654e+06	1.38778e+06
GN=Ythdf1	20675.9	-0.536401	0.104939	-5.11153	3.2e-07	4.05e-06	24267.9	24510.7	22400.8	17651.6	15468	19151.7
GN=Maea	27112.9	-0.536805	0.151109	-3.55242	0.000381698	0.00182146	29219.5	31227.1	32763.8	24656	26841.6	17186.2
GN=Rps20	2.0352e+06	-0.536952	0.120847	-4.44326	8.86e-06	7.29e-05	2.05284e+06	2.54154e+06	2.39896e+06	1.63406e+06	1.94352e+06	1.56754e+06
GN=Adi1	58909.8	-0.537999	0.10643	-5.05495	4.3e-07	5.22e-06	64474	63394	74702	49255.6	46468.3	53098.6
GN=Fgf14	76407.9	-0.539453	0.091221	-5.91369	3.35e-09	6.49e-08	93056.9	80095.4	90116.4	67763.5	58909.9	66391.7
GN=Coq8a	32847.7	-0.541376	0.0912289	-5.93426	2.95e-09	5.82e-08	37242.9	35370.5	40506	27656.4	26764.8	28467.6
GN=Ube2i	103738	-0.544011	0.11094	-4.90365	9.41e-07	1.05e-05	106404	125845	124941	81663.2	94967.6	84758.1
GN=Samd10	66027.8	-0.544043	0.1299	-4.18817	2.81e-05	0.00019999	66688	71144.4	89326.3	55291.4	59794.3	51417.1
GN=Zc2hc1a	572966	-0.544645	0.110606	-4.92418	8.47e-07	9.53e-06	601494	675753	696287	440154	474958	527105
GN=Gm14214	126882	-0.5449	0.123733	-4.40385	1.06e-05	8.57e-05	129610	168469	139105	97438.4	115194	106838
GN=Mycbp	147762	-0.545677	0.113497	-4.80786	1.53e-06	1.57e-05	156359	185797	167183	112122	123940	135675
GN=Ndufs6	552012	-0.545876	0.0996939	-5.47553	4.36e-08	6.5e-07	578320	693181	631107	462855	439335	488033
GN=Eif1ax	350432	-0.546762	0.144938	-3.77237	0.000161702	0.000895629	351323	471432	385090	245828	323266	311641
GN=Eif1a	335726	-0.546873	0.146026	-3.74504	0.000180367	0.000983207	336059	452954	368175	235010	308642	300049
GN=Hypk	67729.3	-0.547548	0.108911	-5.02749	4.97e-07	5.94e-06	85165	80570.6	68428.7	51139.5	59852.9	59298.7
GN=Cfdp1	412962	-0.547923	0.144295	-3.79723	0.00014632	0.000821299	433263	494086	496449	287869	331102	417708
GN=Arpp21	29772.1	-0.548603	0.0715024	-7.67251	1.69e-14	9.41e-13	35867.2	32688.3	34289.6	25609.7	25359	23977.6
GN=Serpinh1	49564.9	-0.552575	0.0867644	-6.36868	1.91e-10	4.8e-09	56247.2	57105.6	57925.6	43202.7	37826.3	43511.2
GN=Hmgn1	98489.2	-0.553129	0.151491	-3.65123	0.000260991	0.00132416	115545	128890	96382.9	70294.6	76534	99932
GN=Gmfb	320224	-0.555172	0.136425	-4.06942	4.71e-05	0.000306528	327566	340931	436708	277111	234689	291759
GN=Pfdn6	583836	-0.556551	0.0987367	-5.63672	1.73e-08	2.86e-07	619470	730713	668376	459904	501520	501810
GN=Fkbp1a	286824	-0.558982	0.0871704	-6.41252	1.43e-10	3.69e-09	318420	344937	329434	232853	258839	226909
GN=Ndufa6	1.27656e+06	-0.56106	0.13414	-4.18264	2.88e-05	0.000203678	1.29193e+06	1.68655e+06	1.43894e+06	915156	1.15399e+06	1.12122e+06
GN=Srsf7	33536	-0.563305	0.145166	-3.88043	0.000104273	0.000622238	41173.1	42371.2	32894.8	26465.2	33863.5	23559.2
GN=Cpne6	1.12141e+06	-0.565874	0.0647762	-8.73583	2.42e-18	2.37e-16	1.33288e+06	1.3375e+06	1.22261e+06	940375	940177	921531
GN=Gatd3a	2.68536e+06	-0.566665	0.0919031	-6.16589	7.01e-10	1.62e-08	2.87418e+06	3.24583e+06	3.18958e+06	2.14287e+06	2.24492e+06	2.31521e+06
GN=Nucb2	292319	-0.567116	0.139093	-4.07723	4.56e-05	0.00029874	326762	357728	329784	208727	222189	297268
GN=Ndufb9	372732	-0.567151	0.114228	-4.96507	6.87e-07	7.88e-06	376392	452100	462800	288139	321990	319806
GN=Rcn1	307060	-0.56889	0.142899	-3.98106	6.86e-05	0.000430459	325715	364565	374636	231240	221018	312451
GN=0610012G03Rik	88916.1	-0.56935	0.153104	-3.71872	0.000200234	0.00107336	88467.9	124275	95675	75428.6	61825.9	84479.6
GN=Ttc9c	13062.9	-0.569644	0.157412	-3.61881	0.000295964	0.00146112	14716.3	15778	14864.9	13841.6	8478.62	10362.1
GN=Nptx1	2.681e+06	-0.570049	0.0835008	-6.82687	8.68e-12	2.94e-10	3.23526e+06	3.00935e+06	3.07253e+06	2.44167e+06	2.27247e+06	1.98222e+06
GN=Vsnl1	6.02004e+06	-0.570816	0.0775652	-7.35917	1.85e-13	8.68e-12	7.16326e+06	6.42976e+06	7.32251e+06	5.07315e+06	4.98341e+06	4.95586e+06
GN=Pck2	135607	-0.570966	0.0837266	-6.81942	9.14e-12	3.08e-10	156753	165498	149010	109293	109499	119106
GN=Rps11	1.33243e+06	-0.57293	0.121425	-4.7184	2.38e-06	2.31e-05	1.32103e+06	1.74412e+06	1.55902e+06	1.10385e+06	1.20205e+06	1.01444e+06
GN=Rpl8	2.65523e+06	-0.57656	0.126354	-4.56306	5.04e-06	4.45e-05	2.72039e+06	3.40886e+06	3.09804e+06	1.95669e+06	2.17478e+06	2.4621e+06
GN=Calb1	862839	-0.579442	0.0991266	-5.84547	5.05e-09	9.49e-08	995894	1.0788e+06	931095	653186	724294	763615
GN=Hagh	879099	-0.580744	0.080854	-7.18263	6.84e-13	2.88e-11	958758	1.08664e+06	1.01522e+06	740458	723252	719621
GN=Atp5me	486816	-0.580949	0.112734	-5.15327	2.56e-07	3.32e-06	514229	608563	571472	362931	443018	401521
GN=Pip4k2c	238569	-0.581196	0.0847339	-6.85907	6.93e-12	2.38e-10	268744	262843	299018	199026	197820	195492
GN=Mtpn	965895	-0.582614	0.112298	-5.18809	2.12e-07	2.79e-06	1.16017e+06	1.10848e+06	1.09969e+06	684610	815450	891708
GN=Bdnf	51863.4	-0.583345	0.081856	-7.12647	1.03e-12	4.28e-11	59677.6	65058.9	56121.5	43809.3	43441.5	41435.9
GN=Atp6v1e2	3.35203e+06	-0.583824	0.136331	-4.2824	1.85e-05	0.000140526	3.29341e+06	4.26825e+06	4.10278e+06	2.43674e+06	3.14287e+06	2.72332e+06
GN=Atp23	94173.3	-0.583932	0.0899322	-6.49302	8.41e-11	2.29e-09	100290	112539	115147	79091.7	77873.4	76615.3
GN=Ak1	814686	-0.584131	0.0960554	-6.08118	1.19e-09	2.63e-08	902442	930983	1.00504e+06	664674	627603	726805
GN=Sod2	5.95518e+06	-0.584857	0.10464	-5.58922	2.28e-08	3.61e-07	6.40397e+06	7.47054e+06	6.87923e+06	4.48255e+06	5.24709e+06	5.01733e+06
GN=Hpca	2.40474e+06	-0.586982	0.0973596	-6.02901	1.65e-09	3.54e-08	2.979e+06	2.47113e+06	2.94568e+06	2.16395e+06	1.98651e+06	1.81285e+06
GN=Ethe1	32816.2	-0.588424	0.12448	-4.72706	2.28e-06	2.23e-05	40309.7	39385.3	34994.8	32124.2	27168.9	22150.1
GN=Tpd52	226681	-0.590044	0.0743917	-7.93158	2.16e-15	1.35e-13	261852	272752	257181	185687	180408	194452
GN=Habp4	230090	-0.590703	0.113189	-5.21873	1.8e-07	2.4e-06	254383	298085	251147	169068	196798	202296
GN=Cyp8b1	10869.1	-0.591028	0.08809	-6.70937	1.95e-11	6.06e-10	13352.9	12782.6	11872.7	8815.49	8780.98	9268.6
GN=Lsm4	5068.04	-0.592142	0.104887	-5.64551	1.65e-08	2.73e-07	5668.8	6190	5846.08	4167.17	4239.17	4119.06
GN=Grpel1	1.61128e+06	-0.592466	0.128522	-4.60985	4.03e-06	3.67e-05	1.76083e+06	1.98058e+06	1.8862e+06	1.20116e+06	1.19552e+06	1.57758e+06
GN=Ndufv2	1.11131e+06	-0.594376	0.102672	-5.78909	7.08e-09	1.28e-07	1.20336e+06	1.27689e+06	1.40122e+06	873404	882628	985574
GN=Asphd1	6023.06	-0.595746	0.150882	-3.94842	7.87e-05	0.000483727	8239.37	7408.53	5486.52	4962.87	5187.56	4714.63
GN=Clta	1.99545e+06	-0.599813	0.124619	-4.81319	1.49e-06	1.54e-05	2.33805e+06	2.33577e+06	2.31519e+06	1.3435e+06	1.72691e+06	1.83357e+06
GN=Smap	88080.4	-0.599871	0.187322	-3.20236	0.00136308	0.00531103	85608.7	127369	95053.6	54765.1	88635.9	73022.8
GN=Dnal1	52192.1	-0.600148	0.100118	-5.99439	2.04e-09	4.25e-08	58165.8	58146.2	66316	41089.3	45752.3	41672.2
GN=Atp6v1e1	1.08855e+07	-0.60025	0.114744	-5.23119	1.68e-07	2.27e-06	1.11907e+07	1.34945e+07	1.33815e+07	8.34368e+06	9.8411e+06	8.61155e+06
GN=Ube2d2b	191359	-0.600728	0.137376	-4.37287	1.23e-05	9.76e-05	203391	215535	250333	147377	187525	136286
GN=Mrpl33	80256.7	-0.600947	0.123603	-4.8619	1.16e-06	1.25e-05	77862.8	102372	100298	64322.5	66639.1	66592.4
GN=Chmp4b	122272	-0.601203	0.130242	-4.61606	3.91e-06	3.57e-05	140401	151142	136860	87794.3	92750	119846
GN=Letm1	2.60023e+06	-0.601519	0.105963	-5.67668	1.37e-08	2.33e-07	2.80572e+06	2.94423e+06	3.34828e+06	2.00442e+06	2.13532e+06	2.25552e+06
GN=Phlda1	9937.82	-0.601661	0.152457	-3.94644	7.93e-05	0.000487232	11100.3	12462	11249	7848.04	9965.14	6658.73
GN=Hdhd2	556068	-0.60545	0.130097	-4.65383	3.26e-06	3.03e-05	577156	687680	682718	408907	534410	422281
GN=Pgam2	93371.6	-0.606985	0.0730999	-8.30351	1.01e-16	8.46e-15	106888	114647	106091	76293.2	77445.6	75590.5
GN=Tnnc2	974576	-0.609772	0.0932837	-6.53675	6.29e-11	1.74e-09	1.23025e+06	1.05597e+06	1.13931e+06	734681	814931	838717
GN=Ggct	655570	-0.610403	0.0605214	-10.0857	6.39e-24	1.25e-21	782762	757666	762799	549283	545215	513989
GN=Fahd1	239853	-0.611827	0.156439	-3.91095	9.19e-05	0.000553111	264538	300513	277258	196324	245400	146821
GN=Glmn	6806.57	-0.612151	0.164828	-3.71387	0.000204117	0.00108837	8322.32	8040.09	7574.91	6334.54	4140.89	6220.09
GN=Ppid	3.98148e+06	-0.613426	0.116531	-5.26406	1.41e-07	1.94e-06	4.13078e+06	4.71788e+06	5.1226e+06	3.12997e+06	3.61037e+06	3.01135e+06
GN=Cyb5r4	150768	-0.617707	0.0876087	-7.05074	1.78e-12	7e-11	171155	178462	180755	114891	126447	126993
GN=Arglu1	116503	-0.619012	0.151842	-4.07669	4.57e-05	0.00029909	125699	150452	133704	82117.6	83889.8	117992
GN=B3glct	16838	-0.619695	0.0744909	-8.31907	8.87e-17	7.64e-15	20663.1	18951.7	19709	14283.7	13676.8	13198.4
GN=Prkcsh	2.81186e+06	-0.620882	0.153011	-4.05776	4.95e-05	0.000319915	2.89984e+06	3.50766e+06	3.48114e+06	1.8262e+06	2.30133e+06	2.71853e+06
GN=Wipf3	717959	-0.623307	0.094365	-6.60528	3.97e-11	1.17e-09	795470	866779	866491	542915	591951	614768
GN=Coa6	24259.1	-0.623581	0.099755	-6.25112	4.08e-10	9.75e-09	29321.3	27617.9	28603.4	20836.3	21313.4	17087
GN=Mbnl1	37365.7	-0.623624	0.142034	-4.39068	1.13e-05	9.03e-05	41712.7	42029.1	47842.5	32495.8	35103.5	23686.3
GN=Mbnl2	37365.7	-0.623624	0.142034	-4.39068	1.13e-05	9.03e-05	41712.7	42029.1	47842.5	32495.8	35103.5	23686.3
GN=Tle5	9864.72	-0.62438	0.158649	-3.93561	8.3e-05	0.000507084	11763.7	11392.2	11631.4	7830.38	9976.03	6263.5
GN=Cox6b1	1.23106e+06	-0.624399	0.168227	-3.71164	0.00020592	0.00109599	1.24053e+06	1.49697e+06	1.5939e+06	979742	1.26509e+06	759188
GN=Bola1	3518.24	-0.624945	0.149046	-4.19297	2.75e-05	0.00019676	4219.47	4089.71	4100.78	2722.77	2525.87	3316.72
GN=Arpc3	2.70175e+06	-0.625396	0.118974	-5.25659	1.47e-07	2e-06	2.98398e+06	2.93176e+06	3.59986e+06	2.18974e+06	2.44385e+06	1.9539e+06
GN=Rnf115	5127.69	-0.6263	0.160475	-3.90279	9.51e-05	0.000570491	5666.12	6516.51	5895.55	3443.71	4853.29	4172.84
GN=Sh3gl2	6.87438e+06	-0.627021	0.0978953	-6.40502	1.5e-10	3.85e-09	7.56552e+06	8.06474e+06	8.60004e+06	5.18463e+06	5.75759e+06	5.7852e+06
GN=Prdx6	1.40174e+06	-0.627189	0.0958138	-6.54592	5.91e-11	1.66e-09	1.57047e+06	1.58149e+06	1.78936e+06	1.11083e+06	1.09684e+06	1.20426e+06
GN=Cisd1	2.02987e+06	-0.628318	0.101606	-6.18386	6.26e-10	1.45e-08	2.16449e+06	2.45141e+06	2.53906e+06	1.60378e+06	1.77644e+06	1.56056e+06
GN=Phax	9124.43	-0.628406	0.152396	-4.1235	3.73e-05	0.00025192	9869.43	9895.85	12387	6343.01	8061.68	7767.49
GN=Pde1c	229505	-0.629456	0.125527	-5.01452	5.32e-07	6.31e-06	245314	253895	309669	183872	208570	166128
GN=Ndufa7	815397	-0.630528	0.108489	-5.81191	6.18e-09	1.13e-07	858853	993193	1.0234e+06	611025	696139	674069
GN=Tbcel	49059.6	-0.630674	0.0787442	-8.00914	1.16e-15	7.61e-14	56292.9	57283.8	59619.6	38985.4	39832.7	40447.7
GN=Ptp4a2	198613	-0.631525	0.150169	-4.20544	2.61e-05	0.000187132	211547	244184	245000	162589	196478	124261
GN=Cetn2	390111	-0.63506	0.130919	-4.85078	1.23e-06	1.32e-05	424876	513127	440627	288767	286223	370356
GN=Baiap2	1.53002e+06	-0.636585	0.0997712	-6.38045	1.77e-10	4.46e-09	1.67489e+06	1.77377e+06	1.95723e+06	1.16379e+06	1.2819e+06	1.26303e+06
GN=Rps17	889872	-0.642818	0.135534	-4.74285	2.11e-06	2.08e-05	879744	1.2164e+06	1.05149e+06	655435	796302	699454
GN=Zranb2	102194	-0.644808	0.112531	-5.73003	1e-08	1.74e-07	118963	126246	117117	71850.6	93090.5	81772.6
GN=Gm973	225750	-0.646766	0.126841	-5.09903	3.41e-07	4.26e-06	241826	250720	306807	179300	204080	162046
GN=Ube2g1	129983	-0.6533	0.111313	-5.86903	4.38e-09	8.37e-08	138174	153074	169886	103344	97771	111830
GN=Ndufb10	1.00083e+06	-0.653937	0.116237	-5.62589	1.85e-08	3.01e-07	1.05837e+06	1.2949e+06	1.19945e+06	835553	881224	695548
GN=Thyn1	134474	-0.656507	0.165062	-3.97733	6.97e-05	0.000435865	139284	176352	161937	81202.9	126029	115305
GN=Aspm	24960.9	-0.657837	0.162799	-4.04079	5.33e-05	0.000341537	27427.5	33576.5	27762	15686.4	24198.7	19988.2
GN=Map7	84387.9	-0.658572	0.11063	-5.95295	2.63e-09	5.36e-08	100258	102038	98050.5	61307.4	63817.9	77356.5
GN=Syn2	9.83158e+06	-0.660976	0.0614573	-10.755	5.61e-27	1.64e-24	1.20018e+07	1.16283e+07	1.13953e+07	8.20205e+06	7.54565e+06	7.86578e+06
GN=Ccdc6	236599	-0.661542	0.0982741	-6.7316	1.68e-11	5.32e-10	268051	294325	279864	177470	182871	206944
GN=Med9	3889.07	-0.661884	0.162271	-4.07889	4.53e-05	0.000297153	4104.87	5479.34	4256.66	3283.05	2766.53	3286.09
GN=Nucb1	819448	-0.662005	0.15465	-4.28067	1.86e-05	0.000141258	919814	1.06019e+06	937626	547865	585924	827095
GN=Fstl1	43537.5	-0.663222	0.0954805	-6.94615	3.75e-12	1.36e-10	52388.8	54100.3	48710.6	39730	32769.9	32108.8
GN=Gtf2i	38753.7	-0.667235	0.0857583	-7.78042	7.23e-15	4.24e-13	51635.9	44970.8	41877	31497.5	30561.5	30751.6
GN=Glul	255006	-0.668157	0.0754087	-8.86047	7.97e-19	8.65e-17	292563	299163	317513	207235	204309	198971
GN=Ndufab1	687980	-0.668499	0.137867	-4.84887	1.24e-06	1.33e-05	875621	664713	914877	548346	479422	617714
GN=Rpl26	855107	-0.668857	0.158372	-4.22333	2.41e-05	0.000174623	856605	1.2173e+06	972913	589664	640803	811046
GN=Coa7	182285	-0.669591	0.118213	-5.66428	1.48e-08	2.48e-07	199424	249917	200944	134550	144907	156093
GN=Ube2t	152397	-0.669841	0.136614	-4.90315	9.43e-07	1.05e-05	174449	165137	203805	144792	122251	98465.1
GN=Pqbp1	123106	-0.669976	0.160112	-4.18443	2.86e-05	0.000202819	132848	154757	151301	84455.9	84215.8	124975
GN=Hdac4	173400	-0.674009	0.0721162	-9.34614	9.09e-21	1.24e-18	201884	207184	210349	135961	140458	137514
GN=Chmp5	327043	-0.676739	0.140474	-4.81753	1.45e-06	1.52e-05	354594	442612	371430	214931	269078	294065
GN=P33monox	11229.2	-0.676748	0.152209	-4.44617	8.74e-06	7.22e-05	12028.2	15224.7	12866.1	7449.2	9344.02	9926.63
GN=Lrrfip2	50959.7	-0.6802	0.178455	-3.81161	0.000138065	0.000781702	51752	62815.5	67427.8	33304.7	35487.1	52179.8
GN=Mapt	1.55332e+07	-0.681016	0.161534	-4.21594	2.49e-05	0.000179507	1.66941e+07	2.06019e+07	1.82576e+07	9.96918e+06	1.1394e+07	1.54975e+07
GN=St13	3.47891e+06	-0.68193	0.128548	-5.30488	1.13e-07	1.57e-06	3.77507e+06	4.57876e+06	4.09249e+06	2.34279e+06	2.86346e+06	3.05493e+06
GN=Erc2	667857	-0.682829	0.104211	-6.55235	5.66e-11	1.61e-09	750547	834564	805362	497225	501480	588047
GN=Pin1	1.92572e+06	-0.683754	0.142751	-4.78982	1.67e-06	1.7e-05	1.94085e+06	2.62997e+06	2.31632e+06	1.31771e+06	1.53335e+06	1.71858e+06
GN=Ndel1	229027	-0.683862	0.120654	-5.66798	1.44e-08	2.44e-07	258294	279386	282241	172415	160190	211232
GN=Capn7	9795.57	-0.684503	0.223818	-3.0583	0.00222593	0.0080419	17407.1	9365.65	8568.31	8038.85	6716.12	8525.98
GN=Aplf	17772.5	-0.686244	0.11499	-5.96786	2.4e-09	4.91e-08	20050.1	22038.5	21583.2	13062.7	15927.9	13200.5
GN=Gm16381	7487.45	-0.686907	0.179405	-3.8288	0.00012877	0.000740521	9181.22	8739.55	8934.77	6099.62	7438.35	4267.23
GN=Ubl5	7487.45	-0.686907	0.179405	-3.8288	0.00012877	0.000740521	9181.22	8739.55	8934.77	6099.62	7438.35	4267.23
GN=Ablim1	391367	-0.687105	0.121497	-5.65532	1.56e-08	2.59e-07	448658	432715	520564	347022	325278	258685
GN=Rpl21	812462	-0.688784	0.122794	-5.60927	2.03e-08	3.28e-07	842721	1.09727e+06	970459	605999	615896	703724
GN=Gfap	15698.3	-0.68958	0.146333	-4.71239	2.45e-06	2.38e-05	19735.6	18211.6	18419.4	12261.6	9959.09	14972.4
GN=Lysmd1	98333.2	-0.691492	0.0958927	-7.2111	5.55e-13	2.37e-11	106985	127247	118426	78304.9	75155.3	79557.5
GN=Mrps36	416187	-0.693962	0.119081	-5.82763	5.62e-09	1.04e-07	425795	517711	548414	309967	344285	330361
GN=Serbp1	4.52639e+06	-0.696538	0.165999	-4.19605	2.72e-05	0.00019434	4.80521e+06	6.12134e+06	5.32628e+06	2.91239e+06	3.23166e+06	4.52641e+06
GN=Rpl24	2.25889e+06	-0.697319	0.144728	-4.81815	1.45e-06	1.51e-05	2.3031e+06	3.21673e+06	2.59072e+06	1.54458e+06	1.81185e+06	1.97343e+06
GN=Iscu	303468	-0.697866	0.108686	-6.42092	1.35e-10	3.51e-09	343369	379836	367377	221279	226077	268882
GN=Ndufa8	1.3823e+06	-0.698062	0.10628	-6.56813	5.1e-11	1.47e-09	1.45891e+06	1.83755e+06	1.66798e+06	1.09149e+06	1.13818e+06	1.03754e+06
GN=Rpl36a	701348	-0.69819	0.134193	-5.20288	1.96e-07	2.6e-06	747127	975030	797779	495787	530973	627754
GN=Rpl36a-ps1	701348	-0.69819	0.134193	-5.20288	1.96e-07	2.6e-06	747127	975030	797779	495787	530973	627754
GN=Chgb	214848	-0.698573	0.0836295	-8.35318	6.64e-17	5.81e-15	251372	273005	248335	161605	171267	174416
GN=Abracl	16561.8	-0.698799	0.103537	-6.7493	1.49e-11	4.76e-10	22222	17743.7	19689.2	14111.2	13009.2	12050.2
GN=Id1	19033.8	-0.700387	0.122944	-5.6968	1.22e-08	2.08e-07	23322.8	21173.9	23994.7	13866.9	17428.7	13621
GN=Pin4	113059	-0.701405	0.149278	-4.69866	2.62e-06	2.52e-05	108813	158137	139061	78440.5	92684.5	95252.6
GN=Sdhaf1	44682.5	-0.703316	0.130236	-5.4003	6.65e-08	9.67e-07	46211.1	63091.9	51401.9	33087.6	35180.9	36994.4
GN=Pdcd5	1.98294e+06	-0.704114	0.147276	-4.78092	1.74e-06	1.77e-05	2.08375e+06	2.75069e+06	2.29968e+06	1.27361e+06	1.66806e+06	1.72113e+06
GN=Max	7708.59	-0.704671	0.138116	-5.10201	3.36e-07	4.21e-06	9167.1	10123	8490.33	5391.52	5829.82	6911.37
GN=Gm6525	315787	-0.707328	0.123361	-5.73382	9.82e-09	1.71e-07	333425	427802	375755	227724	241793	272801
GN=Rpl23a	1.46955e+06	-0.709322	0.150256	-4.72076	2.35e-06	2.3e-05	1.58816e+06	2.07314e+06	1.63556e+06	1.01033e+06	1.05298e+06	1.38518e+06
GN=Dmtn	1.2389e+06	-0.70956	0.116681	-6.08122	1.19e-09	2.63e-08	1.33568e+06	1.58244e+06	1.54491e+06	874848	966714	1.0674e+06
GN=Rps13	5.72308e+06	-0.71093	0.186158	-3.81896	0.000134014	0.000766166	5.19064e+06	8.61301e+06	6.79353e+06	3.58331e+06	5.25465e+06	4.5826e+06
GN=Rps15	975334	-0.711117	0.152692	-4.6572	3.21e-06	2.99e-05	928747	1.35116e+06	1.23077e+06	672721	863232	753274
GN=Aldoa	8.90019e+07	-0.711156	0.115508	-6.15675	7.43e-10	1.71e-08	9.44854e+07	1.05274e+08	1.20793e+08	6.5737e+07	7.15357e+07	7.17165e+07
GN=Timp2	168564	-0.711843	0.0960087	-7.41436	1.22e-13	5.87e-12	186169	210673	210897	127469	129741	138542
GN=Rps24	809751	-0.717299	0.14425	-4.97259	6.61e-07	7.61e-06	835041	1.14176e+06	945915	565706	596995	731681
GN=Scg2	862144	-0.719809	0.12452	-5.78066	7.44e-09	1.34e-07	954766	1.11824e+06	1.04249e+06	594248	646027	774322
GN=Rpl27	1.42321e+06	-0.72125	0.144668	-4.98555	6.18e-07	7.18e-06	1.44742e+06	2.01892e+06	1.67501e+06	971065	1.10415e+06	1.24846e+06
GN=Gm5414	5959.33	-0.721742	0.125345	-5.75803	8.51e-09	1.49e-07	7309.72	7232.04	7030.17	4109.22	5144.44	4670.37
GN=Hexim1	3233.67	-0.722037	0.233431	-3.09315	0.00198044	0.00728981	3710.83	4309.58	3678.77	1709.12	3290.68	2537.86
GN=Tmod2	1.37932e+06	-0.725405	0.107307	-6.7601	1.38e-11	4.45e-10	1.58084e+06	1.6842e+06	1.72742e+06	971434	1.0519e+06	1.19324e+06
GN=Rpl36	125460	-0.72657	0.119922	-6.05871	1.37e-09	2.98e-08	141924	169828	142658	87127.8	109503	95924.3
GN=Ndufa5	712778	-0.726895	0.135724	-5.3557	8.52e-08	1.22e-06	724293	837186	1.01443e+06	518835	599107	544655
GN=Snca	3.86173e+07	-0.728569	0.105627	-6.89758	5.29e-12	1.85e-10	4.4475e+07	4.28556e+07	5.25023e+07	2.89848e+07	2.97651e+07	3.12663e+07
GN=Rpl28	2.73954e+06	-0.731742	0.160023	-4.57272	4.81e-06	4.29e-05	2.67957e+06	3.99078e+06	3.24937e+06	1.85639e+06	2.03583e+06	2.47539e+06
GN=Tpd52l2	123322	-0.738884	0.107006	-6.90509	5.02e-12	1.77e-10	137379	165139	145421	88434.4	97198.2	100421
GN=Rwdd4	13717.8	-0.740677	0.12732	-5.81744	5.98e-09	1.1e-07	14843.2	17950.3	17028.8	9569.91	11612.8	10611.3
GN=Mdga1	4793.42	-0.742565	0.179633	-4.1338	3.57e-05	0.000243703	6880.87	5465.69	5140.47	4105.98	4235.98	2794.14
GN=Gtf2e2	32174.1	-0.744072	0.1078	-6.90236	5.11e-12	1.79e-10	36194.9	39083.7	41694.6	23235.4	24497.7	26728.2
GN=Eny2	128050	-0.745424	0.0969129	-7.69169	1.45e-14	8.18e-13	141304	167472	156983	95748.6	100075	100528
GN=Edf1	225039	-0.748526	0.125043	-5.98613	2.15e-09	4.45e-08	234788	309145	274826	160912	171053	187784
GN=Hsbp1	25852	-0.748956	0.160093	-4.67824	2.89e-06	2.73e-05	38287.1	30888.3	25367.3	18087.7	17797	23770.9
GN=Lzic	133066	-0.749542	0.134724	-5.56355	2.64e-08	4.11e-07	149802	176549	158342	92800.7	91843.2	122331
GN=Atp5pf	682182	-0.750433	0.0965602	-7.77165	7.75e-15	4.49e-13	771610	845211	867827	495819	521354	557496
GN=Timm8b	243486	-0.75123	0.0917069	-8.19163	2.58e-16	1.96e-14	289684	304523	293532	171501	193730	196475
GN=Stip1	1.11934e+07	-0.752397	0.116704	-6.44705	1.14e-10	3.01e-09	1.25886e+07	1.40113e+07	1.41878e+07	7.66328e+06	8.42848e+06	9.70207e+06
GN=Glrx5	2.22393e+06	-0.753927	0.135983	-5.54428	2.95e-08	4.53e-07	2.54118e+06	2.67117e+06	2.89477e+06	1.4273e+06	1.67781e+06	2.01225e+06
GN=Pacsin1	1.30566e+07	-0.755293	0.0989476	-7.63326	2.29e-14	1.21e-12	1.51608e+07	1.57052e+07	1.6759e+07	9.17248e+06	1.02504e+07	1.06428e+07
GN=Timm13	316134	-0.757355	0.157184	-4.81828	1.45e-06	1.51e-05	359493	390725	403303	244623	303476	180915
GN=Erc1	4.76482e+06	-0.758307	0.131396	-5.77118	7.87e-09	1.41e-07	5.35592e+06	5.9153e+06	6.11635e+06	3.39244e+06	3.20925e+06	4.35125e+06
GN=Aurkaip1	43047.2	-0.759107	0.156195	-4.86001	1.17e-06	1.26e-05	45108.8	61771.9	50208.3	27618	33050.9	38171.6
GN=Ube2f	222011	-0.759299	0.138837	-5.46899	4.53e-08	6.73e-07	243092	308613	258851	142282	191358	176341
GN=Ly6h	235690	-0.761605	0.196352	-3.87877	0.000104984	0.000625847	327358	268438	267632	217870	214857	111181
GN=Fam136a	178207	-0.763062	0.0965127	-7.90634	2.65e-15	1.64e-13	203418	235526	212513	133225	130590	145408
GN=Slc12a7	85522.5	-0.772333	0.0880362	-8.7729	1.74e-18	1.79e-16	105874	111123	96739.4	61607.2	67425.3	66538.6
GN=Brinp2	26704.6	-0.772851	0.136834	-5.64811	1.62e-08	2.69e-07	35173.8	30523.7	32317.5	23366.1	22141.3	15738.6
GN=Szrd1	4038.54	-0.772986	0.154725	-4.99586	5.86e-07	6.89e-06	5356.96	4943.39	4529.63	2666.72	3615.65	2945.5
GN=Mrps18a	9108.66	-0.774591	0.193771	-3.99746	6.4e-05	0.000404298	10897	11099.7	11406.9	6960.21	9085.24	4806.15
GN=Pebp1	3.22888e+06	-0.776235	0.151909	-5.10988	3.22e-07	4.06e-06	3.8536e+06	3.49053e+06	4.49455e+06	2.31554e+06	2.04707e+06	3.00184e+06
GN=Hspe1-rs1	2.12543e+07	-0.776607	0.122301	-6.34998	2.15e-10	5.35e-09	2.29385e+07	2.58877e+07	2.90378e+07	1.45459e+07	1.68232e+07	1.71133e+07
GN=Mcrs1	31127.2	-0.778312	0.0872205	-8.92351	4.52e-19	5.19e-17	38390.7	39062.3	36878.2	22218.9	23940.9	24822.3
GN=Timm10b	66248	-0.780018	0.0815833	-9.561	1.17e-21	1.8e-19	77635.8	84020.5	81594.6	49045.6	50614.7	51369.5
GN=Pdap1	837067	-0.781917	0.164782	-4.74517	2.08e-06	2.07e-05	941135	1.28933e+06	846193	546668	613053	743553
GN=Cnbp	60963.5	-0.783308	0.0786251	-9.96257	2.22e-23	3.95e-21	73842.5	79603.6	70737.8	48652.1	46445.4	43839.9
GN=Aldoart2	3.36605e+07	-0.792554	0.114163	-6.94232	3.86e-12	1.39e-10	3.67303e+07	4.04677e+07	4.66187e+07	2.40491e+07	2.59129e+07	2.63283e+07
GN=Glo1	1.19269e+06	-0.79524	0.0761857	-10.4382	1.66e-25	4.05e-23	1.4193e+06	1.47845e+06	1.49876e+06	879346	932245	889822
GN=Eif3j1	188035	-0.796492	0.103054	-7.72885	1.09e-14	6.17e-13	217260	257844	218321	133195	149987	142288
GN=Eif3j2	188035	-0.796492	0.103054	-7.72885	1.09e-14	6.17e-13	217260	257844	218321	133195	149987	142288
GN=Hspe1	2.49308e+07	-0.804773	0.123044	-6.54052	6.13e-11	1.7e-09	2.70257e+07	3.07557e+07	3.42059e+07	1.68047e+07	1.94293e+07	1.99327e+07
GN=Mrpl54	146449	-0.805628	0.138212	-5.82894	5.58e-09	1.03e-07	155061	202036	183527	95945.6	108982	124700
GN=Cnpy2	335289	-0.806135	0.154244	-5.22635	1.73e-07	2.32e-06	399584	495515	345456	210827	251289	292027
GN=Camk2a	6.97384e+06	-0.814563	0.0612244	-13.3045	2.18e-40	2.55e-37	8.60323e+06	8.63845e+06	8.60302e+06	5.2726e+06	5.1917e+06	5.2021e+06
GN=Ppp1r1b	130582	-0.816059	0.0982042	-8.30982	9.59e-17	8.14e-15	153174	181256	149599	95658.2	97424.4	99944.3
GN=Ak4	795877	-0.816191	0.106545	-7.6605	1.85e-14	1e-12	906017	1.03315e+06	1.00856e+06	536341	628499	619440
GN=Gabarapl2	1.02819e+06	-0.818308	0.0819171	-9.98946	1.7e-23	3.1e-21	1.20286e+06	1.29341e+06	1.31479e+06	789002	731269	785821
GN=Psd3	1.8004e+07	-0.818801	0.121704	-6.72782	1.72e-11	5.43e-10	1.98948e+07	2.27494e+07	2.40423e+07	1.23199e+07	1.28194e+07	1.51682e+07
GN=Fkbp3	1.29849e+06	-0.821614	0.146256	-5.61763	1.94e-08	3.13e-07	1.35079e+06	1.83239e+06	1.62864e+06	825350	975640	1.10045e+06
GN=Rpl34	2.09278e+06	-0.822221	0.140436	-5.85479	4.78e-09	9.03e-08	2.1316e+06	2.87776e+06	2.74366e+06	1.37455e+06	1.59265e+06	1.71e+06
GN=Mrpl58	184185	-0.822683	0.168298	-4.88826	1.02e-06	1.12e-05	179469	285307	217749	120074	158245	133433
GN=Neb	32071.5	-0.824558	0.10395	-7.93224	2.15e-15	1.35e-13	37920.3	40656.6	40504.9	21789.7	26111.1	23757
GN=Smoc2	11120.4	-0.826993	0.146964	-5.62718	1.83e-08	3.01e-07	13326.9	14386.6	13613.6	7407.22	7346.12	10039.3
GN=Sh3gl1	504800	-0.832104	0.0795584	-10.459	1.33e-25	3.39e-23	599050	631660	647062	371170	390921	363050
GN=Gid8	42100.4	-0.845754	0.098302	-8.60363	7.72e-18	7.18e-16	49546.3	54505	53084.7	29956.4	29604.6	33637.4
GN=Aldoc	856900	-0.850074	0.083921	-10.1295	4.09e-24	8.56e-22	1.00963e+06	1.04984e+06	1.14132e+06	636028	638747	620172
GN=Cdv3	2.04583e+06	-0.851204	0.15723	-5.41374	6.17e-08	9.04e-07	2.2635e+06	3.1682e+06	2.2154e+06	1.26483e+06	1.60105e+06	1.64606e+06
GN=Gm3550	1.12305e+06	-0.860938	0.167473	-5.14076	2.74e-07	3.52e-06	1.18052e+06	1.65035e+06	1.37248e+06	674750	779063	1.01029e+06
GN=Cnpy3	71647.5	-0.862781	0.106905	-8.07052	7e-16	5.06e-14	84411.9	98240.8	85957.8	51396.7	48491.5	57531.9
GN=Slc9a3r1	210609	-0.864393	0.13781	-6.27233	3.56e-10	8.6e-09	236781	288411	264149	142737	135310	183914
GN=Rpl17	3.79069e+06	-0.865196	0.139725	-6.19212	5.94e-10	1.39e-08	4.0126e+06	5.2569e+06	4.92931e+06	2.55578e+06	2.53782e+06	3.21889e+06
GN=Atp1a2	358510	-0.866683	0.0738417	-11.737	8.23e-32	4.39e-29	467777	449504	429596	286018	245833	255789
GN=Cycs	1.48195e+07	-0.867132	0.174149	-4.97926	6.38e-07	7.41e-06	1.4046e+07	2.31535e+07	1.8297e+07	9.34246e+06	1.08038e+07	1.23066e+07
GN=Ndufs4	857812	-0.867473	0.133993	-6.474	9.54e-11	2.58e-09	901117	1.09991e+06	1.21212e+06	568407	628641	682413
GN=Rpl37	651003	-0.875258	0.161418	-5.4223	5.88e-08	8.64e-07	699684	1.02369e+06	723391	403203	482674	534441
GN=Snx30	329432	-0.880052	0.0786167	-11.1942	4.35e-29	1.42e-26	403442	405902	430871	233719	248462	236370
GN=Limd2	568391	-0.882651	0.107651	-8.19916	2.42e-16	1.87e-14	631061	732010	775437	413412	439475	386037
GN=Hddc3	13762.5	-0.882832	0.140761	-6.27184	3.57e-10	8.6e-09	16253.3	15674.7	19868.9	8845.7	10135.1	10958.3
GN=Gstm1	1.91112e+06	-0.883441	0.126981	-6.95725	3.47e-12	1.28e-10	2.14118e+06	2.19291e+06	2.85439e+06	1.38929e+06	1.32188e+06	1.451e+06
GN=Timm8a2	15740.5	-0.884133	0.146164	-6.04892	1.46e-09	3.14e-08	20308.5	18224.5	20814.2	11888.3	9052.01	13326.4
GN=Rpl13	1.0389e+07	-0.89063	0.177855	-5.00763	5.51e-07	6.5e-06	1.06001e+07	1.49369e+07	1.36041e+07	5.967e+06	7.10712e+06	9.41066e+06
GN=Rgs14	60063.4	-0.892388	0.101831	-8.76342	1.89e-18	1.91e-16	75385.2	74285.2	77210.4	45057.9	47984.8	37394.9
GN=Hint1	1.48823e+06	-0.899149	0.126875	-7.08687	1.37e-12	5.54e-11	1.65682e+06	2.13748e+06	1.83068e+06	950855	1.17817e+06	1.08598e+06
GN=Timm8a1	15890.7	-0.905194	0.146148	-6.19369	5.88e-10	1.38e-08	20641.9	18467.4	21112.8	11888.3	9052.01	13326.4
GN=Rps25	959121	-0.911135	0.178461	-5.10553	3.3e-07	4.15e-06	1.01046e+06	1.51725e+06	1.10714e+06	626043	577379	855787
GN=Tbca	469857	-0.913883	0.164354	-5.56044	2.69e-08	4.16e-07	553493	717249	513480	279697	315890	411214
GN=Chchd7	3557.87	-0.915766	0.213022	-4.29892	1.72e-05	0.000131751	4006.93	5383.66	4116.17	2592.96	3182.78	1871.7
GN=Calm1	2.99193e+07	-0.928544	0.172459	-5.38413	7.28e-08	1.05e-06	4.00675e+07	3.27723e+07	4.11983e+07	1.54092e+07	2.27565e+07	2.54571e+07
GN=Lrpap1	2.89091e+06	-0.928809	0.172149	-5.39537	6.84e-08	9.92e-07	3.31653e+06	4.25677e+06	3.4363e+06	1.72668e+06	1.76384e+06	2.66085e+06
GN=Cltb	4.07607e+06	-0.932011	0.122063	-7.63546	2.25e-14	1.2e-12	4.81721e+06	5.25706e+06	5.45565e+06	2.47761e+06	2.96287e+06	3.22832e+06
GN=Mcts2	32587.3	-0.94147	0.158365	-5.94494	2.77e-09	5.55e-08	48226.6	41259	35404.2	27202.3	24957.2	17189.4
GN=Hmgn3	10691.5	-0.944759	0.229787	-4.11145	3.93e-05	0.000263019	13536.1	16089.2	11309.7	6287.26	5551.02	10733.2
GN=Cbr3	15368.8	-0.952363	0.133656	-7.1255	1.04e-12	4.28e-11	16812.4	21547.6	20435.4	11356.1	9569.08	11530.3
GN=Ag2	17971.4	-0.956259	0.112604	-8.49221	2.03e-17	1.86e-15	23609.9	24480.3	20903	12422.6	14204.2	11260.2
GN=Hdgf	652361	-0.958413	0.182186	-5.26063	1.44e-07	1.97e-06	726958	964280	809343	345176	435003	588175
GN=Bad	8792.47	-0.959605	0.137562	-6.97578	3.04e-12	1.15e-10	10732.3	11081	11913.9	5225.66	6507.37	6732.52
GN=Atp6v1g1	1.21422e+06	-0.961418	0.101858	-9.43885	3.77e-21	5.52e-19	1.36767e+06	1.67973e+06	1.60902e+06	857684	841283	854175
GN=Rpl29	1.83954e+06	-0.96471	0.176678	-5.46027	4.75e-08	7.04e-07	1.98482e+06	2.79286e+06	2.28175e+06	1.02966e+06	1.19789e+06	1.62208e+06
GN=Lrrfip1	41708.1	-0.964824	0.322356	-2.99304	0.00276213	0.0096677	45980	60127.2	53953.6	22918.8	23899.7	40399.2
GN=Pcsk1n	1.56124e+06	-0.971707	0.148337	-6.55066	5.73e-11	1.61e-09	2.0052e+06	2.02584e+06	1.98016e+06	907918	978109	1.37186e+06
GN=Chchd4	50167.8	-0.97564	0.147759	-6.60293	4.03e-11	1.18e-09	64640.7	70879.6	57912.7	44907.2	30959.8	29307.3
GN=Tspan18	190200	-0.981222	0.174986	-5.60743	2.05e-08	3.3e-07	268677	232535	233660	166143	143618	88146.1
GN=Cmc1	32109.5	-0.983587	0.134624	-7.30618	2.75e-13	1.21e-11	35469.3	43226.4	45017.2	23442.3	19132.4	24264
GN=Ank2	1.24929e+07	-0.987171	0.0700413	-14.0941	4.13e-45	8.06e-42	1.71046e+07	1.60858e+07	1.513e+07	8.67914e+06	8.38314e+06	8.89354e+06
GN=Rpl31	1.10684e+06	-0.989465	0.166347	-5.94819	2.71e-09	5.5e-08	1.19481e+06	1.68815e+06	1.38896e+06	632717	726165	932266
GN=Atp5if1	5.96445e+06	-0.993757	0.314889	-3.1559	0.00160003	0.00609239	7.08655e+06	1.05205e+07	5.48902e+06	3.51287e+06	4.05006e+06	4.76557e+06
GN=Nrgn	1.90814e+06	-0.996399	0.174264	-5.71774	1.08e-08	1.86e-07	2.54713e+06	2.97647e+06	1.87716e+06	1.08249e+06	1.61255e+06	1.24667e+06
GN=Homer3	19860.9	-1.00568	0.077872	-12.9145	3.73e-38	3.12e-35	25668.8	26575	24838.9	13868.3	13132.1	13920.4
GN=Rps19	4.38049e+06	-1.00981	0.166876	-6.05129	1.44e-09	3.11e-08	4.46206e+06	6.78883e+06	5.72274e+06	2.50249e+06	3.04305e+06	3.44064e+06
GN=Yaf2	5212.64	-1.01112	0.160087	-6.31604	2.68e-10	6.59e-09	5866.04	7451.1	6903.57	3053.24	3914.19	3726.62
GN=Apoe	770515	-1.01896	0.110503	-9.22112	2.94e-20	3.75e-18	890956	1.09937e+06	1.00509e+06	497329	572098	507578
GN=Sptan1	3.62553e+07	-1.02431	0.0794396	-12.8941	4.86e-38	3.56e-35	4.99164e+07	4.53727e+07	4.61116e+07	2.47262e+07	2.31146e+07	2.619e+07
GN=Ranbp1	902718	-1.02741	0.147463	-6.96727	3.23e-12	1.21e-10	1.0584e+06	1.39248e+06	1.06747e+06	525684	597219	714164
GN=Timm10	658906	-1.03097	0.151224	-6.81749	9.26e-12	3.1e-10	720099	1.00435e+06	842956	371261	491884	475764
GN=Adamts9	12451.4	-1.0364	0.0871652	-11.8901	1.33e-32	7.81e-30	16915.7	16680.6	15101.7	8203.67	8508.78	8567.08
GN=Jpt1	411231	-1.03821	0.293632	-3.53574	0.000406632	0.00192321	529338	631438	448093	208479	370020	254176
GN=Slc1a6	30740.1	-1.04632	0.0928719	-11.2663	1.93e-29	7.05e-27	42220.9	43038.7	35285	21773.4	20108.7	20300.3
GN=Manf	563362	-1.04814	0.167171	-6.26988	3.61e-10	8.68e-09	670337	908954	627653	440328	413384	287288
GN=Fign	8566.11	-1.05101	0.142246	-7.38869	1.48e-13	7.06e-12	11980	11911.7	9743.06	5424.82	5130.78	6701.23
GN=Cdc26	56556.6	-1.05211	0.338269	-3.11027	0.00186916	0.00695446	71384.6	88691.2	61834.4	31334.5	53578.3	29025.8
GN=Sod1	3.56883e+06	-1.05416	0.331611	-3.1789	0.00147835	0.0056957	4.63966e+06	6.18349e+06	3.2018e+06	1.90956e+06	2.30538e+06	2.95121e+06
GN=Rpl35	933774	-1.05674	0.173869	-6.07782	1.22e-09	2.67e-08	1.02116e+06	1.46929e+06	1.16959e+06	526083	563815	783509
GN=Scg5	945025	-1.06208	0.16813	-6.317	2.67e-10	6.59e-09	1.20197e+06	1.24641e+06	1.26451e+06	553900	502781	834692
GN=Ndufa2	1.34917e+06	-1.07058	0.12341	-8.675	4.14e-18	3.97e-16	1.51713e+06	1.91483e+06	1.87118e+06	832748	994098	868193
GN=Tppp	2.13495e+06	-1.07277	0.114406	-9.37682	6.8e-21	9.72e-19	2.51352e+06	2.97395e+06	2.91289e+06	1.32522e+06	1.35691e+06	1.57579e+06
GN=Shroom3	12421.4	-1.0752	0.113134	-9.50378	2.02e-21	3.04e-19	16349.6	16323.1	16294.9	7697.05	7753.64	9292.3
GN=Basp1	1.00521e+08	-1.08322	0.167903	-6.45145	1.11e-10	2.94e-09	1.15818e+08	1.49127e+08	1.31495e+08	5.15746e+07	6.49693e+07	8.25131e+07
GN=Pea15	1.03829e+07	-1.11026	0.125081	-8.87639	6.91e-19	7.64e-17	1.276e+07	1.47631e+07	1.36947e+07	5.71582e+06	7.56697e+06	7.04905e+06
GN=Cplx1	1.50813e+06	-1.12705	0.154186	-7.30965	2.68e-13	1.19e-11	1.77321e+06	2.22686e+06	2.00582e+06	811180	916728	1.1991e+06
GN=Gm6133	1.935e+06	-1.13462	0.148932	-7.6184	2.57e-14	1.33e-12	2.11801e+06	2.77254e+06	2.81882e+06	1.21014e+06	1.07814e+06	1.45996e+06
GN=Lysmd2	85258.9	-1.1483	0.145914	-7.86967	3.56e-15	2.13e-13	93786.7	133320	113762	52700	62728	48839.7
GN=Calb2	1.95355e+07	-1.15146	0.113854	-10.1134	4.82e-24	9.73e-22	2.53764e+07	2.51623e+07	2.77212e+07	1.17462e+07	1.14315e+07	1.43532e+07
GN=Pym1	156212	-1.17115	0.302365	-3.87328	0.00010738	0.000638181	180761	255756	191640	73624.9	94250	128626
GN=Nosip	7791.48	-1.17206	0.17495	-6.69941	2.09e-11	6.45e-10	10411	10326.2	10630.2	6623.11	4355.56	3926.23
GN=Pcnp	634446	-1.17854	0.29843	-3.94912	7.84e-05	0.000482824	666296	1.00752e+06	877581	288600	412960	498400
GN=Sh3bp5l	50034.6	-1.26102	0.172989	-7.28961	3.11e-13	1.36e-11	60342.5	72992	71573.5	23775.4	28511.8	38681.8
GN=Ensa	904481	-1.29244	0.143653	-8.99694	2.32e-19	2.72e-17	1.03128e+06	1.49734e+06	1.1986e+06	493507	537932	591290
GN=Ccdc58	32269.7	-1.30821	0.143337	-9.12678	7.06e-20	8.62e-18	38665.8	54399	40431.4	18474.3	21127	17915.5
GN=Atp6v1g2	3.22257e+06	-1.31286	0.132176	-9.93266	3e-23	5.17e-21	3.74859e+06	4.95426e+06	4.62774e+06	1.70397e+06	1.95475e+06	2.06412e+06
GN=Cplx2	6.88223e+06	-1.35078	0.164245	-8.22416	1.97e-16	1.56e-14	8.22872e+06	1.15185e+07	8.95689e+06	3.1969e+06	4.11015e+06	4.67106e+06
GN=MGI:1919900	38171.7	-1.35423	0.433916	-3.12095	0.00180267	0.00676705	44583.8	67232.8	47493.9	15783.9	17060.8	33320
GN=Nucks1	48120.8	-1.37463	0.392159	-3.50528	0.00045613	0.00212982	58053.9	94185.8	49610.2	21378.4	24771.4	36533.6
GN=Tmsb4x	223065	-1.37654	0.436341	-3.15474	0.0016064	0.00611266	490644	184636	267521	122022	106085	155687
GN=Dbi	3.23866e+06	-1.39094	0.135865	-10.2377	1.34e-24	3.03e-22	3.97389e+06	5.10255e+06	4.5343e+06	1.55932e+06	1.99751e+06	1.97283e+06
GN=Sptbn1	2.11596e+07	-1.42633	0.0747955	-19.0698	4.5e-81	2.64e-77	3.16728e+07	2.89774e+07	2.907e+07	1.18835e+07	1.12296e+07	1.24369e+07
GN=Tceal3	1.98804e+06	-1.49829	0.363525	-4.12156	3.76e-05	0.000253282	2.51811e+06	3.53891e+06	2.4734e+06	850347	844408	1.51331e+06
GN=Tceal6	18610.2	-1.51019	0.203162	-7.43343	1.06e-13	5.12e-12	21673.2	34326.1	23949.9	7515.15	10607.5	11744.8
GN=Ndufv3	1.10244e+06	-1.57292	0.303818	-5.17717	2.25e-07	2.95e-06	1.34088e+06	1.9051e+06	1.54273e+06	377747	685186	648683
GN=Tceal5	3.26527e+06	-1.58693	0.376242	-4.21785	2.47e-05	0.000178436	4.1303e+06	6.06056e+06	4.04074e+06	1.32398e+06	1.33432e+06	2.3749e+06
GN=Psap	1.84441e+06	-1.69196	0.165341	-10.2332	1.41e-24	3.06e-22	3.25053e+06	2.42253e+06	2.53502e+06	1.1751e+06	855968	681576
GN=Ccn3	56424.4	-1.69933	0.505166	-3.3639	0.000768506	0.00328719	69662.5	97953.1	82713.8	35511.8	38203.4	9091.34
GN=Tpm1	2.48184e+06	-1.82792	0.504231	-3.62516	0.00028878	0.00143411	3.33553e+06	4.48703e+06	3.42536e+06	793210	723703	1.84334e+06
GN=Uqcrh	4.64837e+06	-1.97443	0.461339	-4.27978	1.87e-05	0.000141523	6.95324e+06	9.53859e+06	5.07412e+06	1.46528e+06	2.96066e+06	1.40936e+06
GN=Ptms	1.32383e+06	-2.37287	0.706328	-3.35944	0.000780992	0.00333087	1.42144e+06	3.14624e+06	1.86291e+06	319415	202937	796698
