# Supplementary material for: Proteomic and functional analyses of the periodic membrane skeleton in neurons
Source: Nat Commun. 2022 Jun 9;13:3196. doi: 10.1038/s41467-022-30720-x (PMC9184744; doi:10.1038/s41467-022-30720-x)
Supplement: Supplementary file 8 — Supplementary Data 5 [file 41467_2022_30720_MOESM8_ESM.xlsx]

## Sheet: BP GO terms for DEGs 
Annotation Cluster #	Enrichment Score	Category	Term	Count	%	PValue	Gene	List Total	Pop Hits	Pop Total	Fold Enrichment	Bonferroni	Benjamini	FDR
1	13.8982	GOTERM_BP_3	GO:0006810~transport	419	33.0442	8.31744e-23	F7CAM6, Q924N4, F6YY69, Q924N8, Q3TTN3, B8X349, H3BKC6, Q4FZG7, P63321, Q4FZG2, Q3UBH0, Q541P3, Q3TTM6, Q7TPW6, Q9D593, Q8CDV2, Q6P1C9, Q3TXU4, D3Z731, B1ARW4, E0CYW1, Q9JL41, E9Q835, Q3TGW1, Q3U1H7, Q9EQM0, D6RG87, Q32MF3, Q8C3T7, A0A0J9YUE9, A0A0N4SVE4, Q3UJZ8, A0A0N4SVE1, A0A087WRC8, F8WJI4, F6RCC5, H3BKB1, Q8CE50, D3YUT7, G5E8V8, Q3UG27, A0A0J9YUD8, A0A0N4SVD1, Q31125, E9Q7T4, B1AWE1, B1AWE0,…	1144	4325	17915	1.51712	9.53178e-20	4.76589e-20	4.33754e-20
1	13.8982	GOTERM_BP_3	GO:0051049~regulation of transport	185	14.5899	1.18826e-10	F7CAM6, Q3UQE4, C6EQH1, F6YY69, Q3UZ68, Q3TTN3, O70492, Q80U03, Q3T984, P63321, Q5KU39, Q8BQ35, Q8BQ38, Q3UBH0, Q543T1, Q5DTG0, Q922I7, Q8CDV2, Q80TN1, Q6P1C9, Q3TXU4, A0A0U1RNH9, K7QD41, Q3TF18, Q71LX8, Q8BPQ7, F6W322, Q543S2, E0CYW1, E9Q835, Q3UQD8, Q9Z2V0, Q8CC27, O89096, Q8R1C2, Q9EQM0, D6RG87, Q32MF3, A0A0J9YUE9, Q8BQ11, F7CPL2, Q8C690, F8WJI4, F6RCC5, Q3TRK3, Q80Y52, S4R1F2, Q8CC11, Q62077,…	1144	1828	17915	1.58484	1.36175e-07	1.5115e-08	1.37565e-08
1	13.8982	GOTERM_BP_3	GO:0044765~single-organism transport	282	22.2397	2.04401e-10	F7CAM6, Q3UQE4, Q924N4, F6YY69, C6EQH1, Q3UZ68, Q924N8, Q3TTN3, O70492, Q80U03, Q3T984, D3YWU9, P63321, Q5KU39, Q8BQ35, Q8BQ38, Q3UBH0, Q543T1, Q5DTG0, Q541P3, Q3UQD0, Q922I7, Q9D593, Q9CR51, Q8CDV2, Q80TN1, Q6P1C9, Q3TXU4, D3Z731, Q99LG2, A0A0U1RNH9, K7QD41, Q3TF18, Q80TN5, Q71LX8, F6W322, Q543S2, Q9JL41, E9Q835, Q3UQD8, Q9Z2V0, Q8CC27, O89096, Q8R1C2, S4R1G3, Q9EQM0, D6RG87, Q32MF3, Q8C3T7, A0A…	1144	3128	17915	1.4118	2.34244e-07	1.95203e-08	1.77659e-08
2	8.50935	GOTERM_BP_3	GO:0022607~cellular component assembly	233	18.3754	2.90604e-11	Q91V38, A0A0G2JDY4, Q545Y3, A0A0A6YY28, A0A0A6YXQ7, Q3TTN3, F6QZ02, A0A0A6YXQ4, B8X349, Q80U03, D3Z722, Q8JZN5, Q3U9V1, P63321, Q5KU39, Q8BQ35, Q8C3V7, Q3UBH0, P63325, Q541P3, B2RTN5, P28574, Z4YKA3, H3BKD2, Q3TXU4, D3Z731, B1ARW4, Q99LG2, Q9R1K9, K7QD41, Q3TF18, Q3TEP4, A0A0R4J196, E9Q835, F7C312, Q8BTY0, F6ZBG7, Q9Z2V0, D6RE47, Q8CBQ4, Q8R1C2, Q9CT84, Q8BJD2, B2RXX6, A0A0J9YUE9, Q3TGW8, Q8BQ10,…	1144	2418	17915	1.509	3.33031e-08	1.11011e-08	1.01033e-08
2	8.50935	GOTERM_BP_3	GO:0043933~macromolecular complex subunit organization	206	16.2461	1.97571e-08	Q3TPF5, A0A0G2JDY4, Q545Y3, A0A0A6YY28, F6QZ02, A0A0A6YXQ4, B8X349, D3Z722, Q8JZN5, Q3U9V1, Q5KU39, Q8BQ35, Q8C3V7, Q8BS78, Q3UBH0, P63325, P28574, Z4YKA3, H3BKD2, Q6P1C9, Q3TXU4, B1ARW4, Q99LG2, K7QD41, Q3TF18, Q9WVE0, A0A0R4J196, E9Q835, Q8BTY0, Q9Z2V0, Q8CBQ4, Q9Z2V6, Q8R1C2, E9Q1F2, Q80XU3, Q8BJD2, B2RXX6, A0A0J9YUE9, E9Q606, Q3TGW8, Q8BQ10, A0A0G2JE77, Q99LF5, Q3UI73, F7CPL2, A9CQK3, Q9CQR4,…	1144	2229	17915	1.44726	2.26414e-05	1.13208e-06	1.03033e-06
2	8.50935	GOTERM_BP_3	GO:0070271~protein complex biogenesis	131	10.3312	5.16316e-08	P55821, Q9D007, Q921H2, A0A0G2JDY4, Q545Y3, A0A0A6YY28, Q3URG1, A0A140LHZ8, F6QZ02, A0A0A6YX03, B8X349, Q9CRW7, D3Z722, Q8JZN5, Q3U9V1, Q5KU39, Q8BQ35, Q9JM76, K4DI76, Q3UBH0, P28574, Z4YKA3, H3BKD2, Q80UP1, D3YY93, H3BLF7, B1ARW4, H3BJB6, Q99LG2, K7QD41, Q3TF18, E9Q835, A0A0R4J196, Q8BTY0, F2Z494, Q9Z2V0, Q91VR8, F2Z470, P28663, Q8CBQ4, E9Q0D4, P48036, Q8R1C2, D3YXY6, P15105, Q8BJD2, B2RXX6, A0A…	1144	1278	17915	1.60521	5.91681e-05	2.68954e-06	2.44781e-06
3	8.20218	GOTERM_BP_3	GO:0019637~organophosphate metabolic process	114	8.99054	1.01924e-10	F8WGB3, Q3TY78, Q3UZ68, O70250, A0A0A6YX03, Q4FZG2, Q8BQ38, A0A0G2JEZ9, Q541P3, Q2TBE6, Q9CR59, Q3TRI5, Q9D114, E9Q706, Q3TX45, Q8CDV2, D3YXX2, Q3TW21, Q3TXU4, D3Z736, A0A0A6YXR0, A0A0U1RNH9, Q6PI17, Q9DBS6, K7QD41, Q3TF18, Q9WUC0, Q3UQD8, P0C605, D6RE48, F2Z470, Q9EPK3, Q64483, Q9CT84, Q3TFU7, E9Q8U7, A0A0N4SWG4, Q99LF5, Q3TV28, D3Z510, F7DEU6, Q3UUN2, Q6ZQB6, Q62077, P53798, Q505E1, A0A087WSF0,…	1144	957	17915	1.86545	1.16805e-07	1.5115e-08	1.37565e-08
3	8.20218	GOTERM_BP_3	GO:0055086~nucleobase-containing small molecule metabolic process	87	6.8612	1.27758e-10	F8WGB3, Q3TY78, O70250, A0A0A6YX03, Q4FZG2, E0CYV0, Q541P3, Q9CR59, Q9D114, E9Q706, Q8CDV2, Q3TX45, D3YXX2, Q3TW21, Q3TXU4, D3Z736, Q9DBS6, Q6PI17, K7QD41, Q3TF18, Q9WVE0, Q9WUC0, Q3UQD8, Q546Y8, F2Z470, Q9EPK3, Q64483, F6TXE3, Q3TFU7, A0A0N4SWG4, Q99LF5, Q3TV28, D3Z510, F7DEU6, Q3UUN2, A0A087WSF0, Q9R0K7, A0A0U1RPN8, A0A0U1RNJ7, F7ABX5, Q3TI99, A0A0U1RPI7, Q6PBG3, Q3UG56, Q3UMA8, Q3U868, P19783,…	1144	657	17915	2.07369	1.4641e-07	1.5115e-08	1.37565e-08
3	8.20218	GOTERM_BP_3	GO:1901657~glycosyl compound metabolic process	56	4.4164	6.35684e-10	Q61796, Q61797, Q3UQE4, F8WGB3, Q9WTP7, O70250, Q9WUR9, A0A0A6YX03, E0CYE2, A0A0G2JGN7, E0CYV0, B0LAA8, E9Q149, Q541P3, Q9CR59, Q9D114, Q9R0Y5, Q99LX0, P03958, Q3TW21, G3UZQ5, D3Z736, E0CYF2, Q5NC82, F6XXH9, Q3TF18, Q9WVE0, Q01237, D3YVD3, A0A0U1RNY0, Q546Y8, F2Z470, Q9EPK3, Q64483, Q8C6I2, Q3V2X8, Q3TNU8, F6TXE3, Q4FJZ7, Q9CQB4, Q3TFU7, Q9D6J6, Q3U9H3, E9PWE0, Q9CZ30, D3Z510, F7DEU6, A0A087WSF0,…	1144	353	17915	2.4843	7.28493e-07	5.20353e-08	4.73584e-08
3	8.20218	GOTERM_BP_3	GO:0044281~small molecule metabolic process	174	13.7224	4.91958e-09	F6XU19, H3BLE8, Q3UQE4, F8WGB3, Q3UWQ9, A0A0G2JDY4, Q91X78, Q3TY78, Q3UZ68, Q924N8, Q69ZW6, O70250, A0A0A6YX03, Q8JZN5, Q4FZG2, Q8C3V7, Q8BQ38, E0CYV0, A2ACV6, Q543T1, Q8C355, Q7TNU0, Q3UJ70, Q541P3, Q9CR59, Q9D114, E1U8D0, Q921G7, E9Q827, E9Q706, Q3TX45, Q8CDV2, D3YXX2, Q3TW21, Q3TXU4, D3Z736, Q6PI17, Q9DBS6, K7QD41, Q3TF18, G5E8T9, Q9WVE0, Q9WUC0, Q8K183, Q8BTY0, Q3UQD8, Q546Y8, P0C605, A0A0J9Y…	1144	1772	17915	1.53772	5.63782e-06	3.75856e-07	3.42075e-07
3	8.20218	GOTERM_BP_3	GO:1901135~carbohydrate derivative metabolic process	117	9.22713	1.47452e-08	Q3UQE4, F8WGB3, Q3TY78, Q924N8, O70250, A0A0A6YX03, E0CYV0, A0A0G2JEZ9, Q541P3, Q9CR59, Q9D114, Q3U825, E9Q706, Q3TX45, Q8CDV2, D3YXX2, Q3TW21, Q3TXU4, Q3U8S1, D3Z736, P15379, Q6PI17, Q9DBS6, K7QD41, Q3TF18, Q9JKS5, Q9WVE0, Q9WUC0, Q546Y8, D6RDS9, A2APM5, F2Z470, Q9EPK3, Q64483, Q3TUR1, A2APM3, A2APM4, Q5F1Z8, A2APM1, A2APM2, F6TXE3, Q3TFU7, Q91Z92, A0A0N4SWG4, Q3TV28, D3Z510, F7DEU6, Q3UUN2, A0A…	1144	1079	17915	1.69807	1.68979e-05	8.89368e-07	8.09434e-07
3	8.20218	GOTERM_BP_3	GO:0044711~single-organism biosynthetic process	109	8.59621	0.000101964	H3BLE8, Q3UWQ9, Q91X78, Q3TY78, Q3UZ68, O70492, Q69ZW6, O70250, A0A0A6YX03, A8Y5N4, Q4FZG2, Q8C3V7, Q8BQ38, A2ACV6, Q543T1, Q8C355, A0A0G2JEZ9, Q3UJ70, Q2TBE6, Q3TRI5, E1U8D0, E9Q827, E9Q706, Q3TX45, D3YXX2, Q3TXU4, D3Z736, A0A0A6YXR0, A0A0U1RNH9, Q6PI17, K7QD41, Q3TF18, Q9WUC0, Q3UQD8, P0C605, D6RE48, F2Z470, Q8CD47, V9GXD2, Q64483, P15105, Q9CT84, Q3U8W0, D3YVU9, Q8JZK9, Q8C3T7, Q544X6, P62137,…	1144	1187	17915	1.43803	0.110287	0.00201467	0.00183359
4	7.67194	GOTERM_BP_3	GO:0008104~protein localization	227	17.9022	8.9442e-11	Q91V38, F6YY69, Q3UZ68, Q924N8, O70492, Q80U03, Q3T984, H3BKC6, Q9CQU3, Q4FZG7, Q5KU39, Q8BQ35, Q3UQD0, Q922I7, Q3TTM6, B7ZNA0, Q8CDV2, Q6P1C9, Q3TXU4, D3Z731, D3YYZ8, Q99LG2, Q3TF18, Q3UI46, Q80TN5, Q71LX8, Q9DAQ8, Q8BPQ7, F6W322, Q8BTY4, E0CYW1, Q3TJ95, E9Q835, F7C312, Q3UQD8, Q9Z2V0, Q8CC27, Q3U1H7, E0CYW7, Q8R1C2, Q9EQM0, D6RG87, Q32MF3, Q8BQ11, Q3UJZ8, Q3UDN2, F7CPL2, F8WJI4, Q3TRK3, Q7TNQ1,…	1144	2367	17915	1.50182	1.02501e-07	1.5115e-08	1.37565e-08
4	7.67194	GOTERM_BP_3	GO:0051649~establishment of localization in cell	177	13.959	9.5949e-11	Q91V38, F6YY69, Q3UZ68, O70492, B8X349, Q5KU39, Q8BQ35, Q3TTM6, Q3UQD0, Q6P1C9, D3Z731, Q99LG2, K7QD41, Q3TF18, Q71LX8, Q8BPQ7, E0CYW1, Q3TJ95, E9Q835, A0A0R4J196, F7C312, F6SLP4, Q9Z2V0, O89096, Q3U1H7, Q8R1C2, D6RG87, A0A0J9YUE9, Q8BQ11, Q3UDN2, F7CPL2, Q8C690, Q9Z2W1, F8WJI4, A9CQK3, Q3TRK3, Q7TNQ1, Q80Y52, Q62077, D3YUT7, G5E8V8, Q3UG27, Q3UHU5, A0A0N4SVD1, Q7TPV1, A3KGB4, E9Q7T4, Q6PHN9, B1A…	1144	1722	17915	1.60965	1.09958e-07	1.5115e-08	1.37565e-08
4	7.67194	GOTERM_BP_3	GO:0045184~establishment of protein localization	190	14.9842	1.31893e-10	Q91V38, F6YY69, Q3UZ68, Q924N8, O70492, Q3T984, H3BKC6, Q9CQU3, Q4FZG7, Q5KU39, Q8BQ35, Q922I7, Q3TTM6, Q3UQD0, Q8CDV2, Q6P1C9, Q3TXU4, D3Z731, Q99LG2, Q3TF18, Q80TN5, Q71LX8, Q8BPQ7, F6W322, E0CYW1, Q3TJ95, E9Q835, F7C312, Q3UQD8, Q9Z2V0, Q8CC27, Q3U1H7, Q8R1C2, Q9EQM0, D6RG87, Q32MF3, Q8BQ11, Q3UJZ8, Q3UDN2, F8WJI4, Q7TNQ1, Q80Y52, S4R1F2, Q8CE50, Q62077, Q9D2R0, D3YUT7, Q3TW40, G5E8V8, Q3UG27,…	1144	1894	17915	1.57096	1.5115e-07	1.5115e-08	1.37565e-08
4	7.67194	GOTERM_BP_3	GO:0046907~intracellular transport	136	10.7256	9.30666e-09	Q91V38, E0CY46, F6YY69, Q3UXS6, Q9D1S1, D3YW40, O70492, A0A0A6YX03, B8X349, D6RES2, Q5KU39, D3Z7S9, Q8BQ35, Q5QNU0, F6R5D8, P61028, P61027, Q8C355, Q9D1R8, E9Q0C3, Q3TTM6, Q3UQD0, Q6P1C9, S4R2F3, D3Z731, Q3UAD6, Q99LG2, Q99MI1, I6L979, Q3TF18, O35114, Q71LX8, Q3TG37, Q8BPQ7, Q80UP7, E0CYW1, Q3TJ95, A0A0R4J196, F7C312, Q3UPB9, M0QWL7, F6SLP4, Q9Z2V0, E9QKZ2, P28663, Q3U1H7, Q8R1C2, Q8CCS6, O35153,…	1144	1304	17915	1.63325	1.06654e-05	5.92524e-07	5.39269e-07
4	7.67194	GOTERM_BP_3	GO:0061024~membrane organization	94	7.41325	3.54234e-07	E9Q4J5, Q924N8, Q9QWX2, O70492, D6RES2, Q9CQU3, Q3UAF6, Q3UAF7, P63321, Q5KU39, Q8BQ35, Q5SS83, P61028, P61027, Q8C355, Q99KF6, A0A087WSC6, Q5DTG0, E9PV09, Q8R0B4, Q3TX45, Q80UP1, Q80TN1, D3Z731, Q3TXU4, S4R2F3, Q3TG37, A0A0R4J1Z7, F2Z494, Q9Z2V0, Q921F2, Q8CC27, P28663, P46097, Q8R1C2, E9Q1F2, D3YXY6, Q9EQM0, Q9CT84, D3YXY8, F6Q8P7, Q9DC36, B8JJI7, Q3TD08, Q32MF3, B8JJI4, E9Q606, Q3TFU7, A0A0J9Y…	1144	861	17915	1.70968	0.000405869	1.56135e-05	1.42102e-05
4	7.67194	GOTERM_BP_3	GO:1902580~single-organism cellular localization	100	7.88644	1.24526e-06	E0CY46, Q924N8, Q9QWX2, A0A0A6YX03, Q9CQU3, Q8BQ35, Q5QNU0, Q5SS83, K4DI76, F6R5D8, P61028, P61027, Q8C355, Q99KF6, E9Q0C3, E9PV09, Q3UQD0, Q3TX45, Q6P1C9, Q3TXU4, S4R2F3, D3Z731, Q99LG2, Q3TF18, Q71LX8, Q3TG37, Q80UP7, E9Q835, M0QWL7, F2Z494, Q9Z2V0, Q8CC27, E9QKZ2, P28663, O89096, P46097, Q8R1C2, D3YXY6, Q9EQM0, Q3UY61, Q9DC36, B8JJI7, Q32MF3, A0A0J9YUE9, Q8BQ11, Q8BR32, Q8C6Z0, E9Q720, Q3THX0,…	1144	960	17915	1.63125	0.00142605	4.75689e-05	4.32935e-05
4	7.67194	GOTERM_BP_3	GO:0070727~cellular macromolecule localization	143	11.2776	1.38128e-06	Q91V38, E0CY46, O70133, F6YY69, Q924N8, Q9D1S1, D3YW40, Q9QWX2, O70492, A0A0A6YX03, Q80U03, A0A0A6YX02, Q9CRW7, Q9CQU3, Q5KU39, D3Z7S9, Q8BQ35, Q5QNU0, Q5SS83, F6R5D8, P61028, P61027, Q99KF6, A0A0G2JEZ9, E9Q0C3, E9PV09, Q3TTM6, Q3UQD0, Q3TX45, Q6P1C9, Q3TXU4, S4R2F3, D3Z731, H3BJB6, Q3UAD6, D3YYZ8, Q99LG2, G5E839, Q3TF18, O35114, Q71LX8, Q3TG37, Q8BPQ7, Q80UP7, Q8BTY4, F6W322, E0CYW1, Q3TJ95, F7C…	1144	1512	17915	1.48107	0.0015817	5.06885e-05	4.61327e-05
4	7.67194	GOTERM_BP_3	GO:0044802~single-organism membrane organization	78	6.15142	6.56242e-06	Q810U4, Q8BKX1, E9Q4J5, Q924N8, Q9QWX2, Q8BPA2, O08547, D6RES2, Q9CQU3, Q6QRP1, E9Q147, E9Q026, Q5KU39, P49817, Q8BQ35, Q5SS83, P61028, P61027, Q8C355, Q99KF6, A0A087WSC6, Q5DTG0, E9PV09, Q8R0B4, Q9DCE1, Q3TX45, Q80UP1, Q80TN1, E9Q390, D3Z731, Q3TXU4, S4R2F3, Q6QD59, B7ZWC0, Q3TG37, S4R1U2, Q9Z2V0, Q921F2, Q8CC27, Q8C2A9, P60879, D2KPZ5, A0A0N4SW69, P46097, Q8R1C2, D3YXY6, P70441, Q9EQM0, F6WZQ6,…	1144	724	17915	1.68712	0.00749235	0.000188013	0.000171115
5	6.2517	GOTERM_BP_3	GO:0006091~generation of precursor metabolites and energy	52	4.10095	5.38466e-09	Q9WUZ9, F8WGB3, Q6A0D9, Q9CV68, A2AII2, O70250, A0A140LI30, Q497Z6, Q3U7Z6, Q56A15, B0QZL1, J3QPZ9, D3Z7C6, Q4FJX9, D3YVC6, Q541P3, Q9CR59, Q921G7, Q922A0, D6RGN4, Q99LX0, Q8BUB2, Q3TJA2, Q3TPM5, D3Z736, Q9CXZ1, P06151, Q9WUC0, P05063, P05064, P00015, D3YVD3, P42337, A0A087WQ93, A0A087WQ92, Q6R0H7, G3UYP8, H9H9S8, Q6R0H6, Q9EPK3, A0A0N4SVU4, D3Z2S4, Q3TR38, A2A610, Q6PF96, Q8C6I2, Q3U8W0, D3YTQ8,…	1144	334	17915	2.43808	6.17081e-06	3.85677e-07	3.51013e-07
5	6.2517	GOTERM_BP_3	GO:0022900~electron transport chain	20	1.57729	2.4675e-07	F8WGB3, Q9D2Q7, A2AII2, Q56A15, Q6PBG3, Q9CZB0, Q4FJX9, Q541P3, Q921G7, P56564, D6RGN4, Q99LX0, Q3TJA2, M0QWX7, D3YY51, D3K2X3, P19783, Q3U8W4, M0QWX2, Q9CXZ1, Q99NG1, Q8CCH9, P00015, M0QWP9, Q9Z1P6, A2A813, A2A816, A2A815, H9H9S8, A2A817, Q9EPK3, P99028, E2IUB1, E9QPX3, O55042, Q6PF96, Q923F9, Q8C6I2, D3YTQ8, Q9CQB4, P09671, Q8C3T7, G3UXZ4, Q5XK33, D3Z1A8, Q9D6J6, P62897, Q9CQJ8, Q9CPP6, D6RJ54,…	1144	77	17915	4.06752	0.000282735	1.17823e-05	1.07233e-05
5	6.2517	GOTERM_BP_3	GO:0015980~energy derivation by oxidation of organic compounds	32	2.52366	0.000132275	F8WGB3, A2AII2, A0A140LI30, Q497Z6, Q56A15, D3Z7C6, Q4FJX9, D3YVC6, Q541P3, Q921G7, D6RGN4, Q99LX0, Q8BUB2, Q3TJA2, Q3TPM5, D3Z736, Q9CXZ1, P06151, Q9WUC0, P00015, Q6R0H7, G3UYP8, Q6R0H6, H9H9S8, Q9EPK3, A0A0N4SVU4, Q3TR38, A2A610, Q6PF96, Q8C6I2, Q3U8W0, D3YTQ8, Q3V2X8, Q9CQB4, Q8C3T7, D3Z1A8, Q3UTE7, P47856, Q9D6J6, P62137, P62897, Q9CQJ8, Q9CPP6, D6RJ54, Q9CX78, Q9D855, Q9WUM5, Q8BGD8, P52503,…	1144	239	17915	2.09673	0.140666	0.00252645	0.00229938
6	4.72715	GOTERM_BP_3	GO:0032535~regulation of cellular component size	59	4.653	3.56193e-10	Q545Y3, Q8BKX1, Q7TQJ6, Q8BPA2, G3XA53, Q3URW8, Q14B05, Q8R381, P70429, A2AQA9, Q8BQ35, Q9JM76, Q64151, Q541P3, B2RTN5, Q62412, F6TW20, E9Q0C3, Z4YKA3, Q3U9U9, Q5ZEY2, F7CBP1, Q3TX45, Q80UP1, Q6P1C9, Q3TXU4, D3YY93, A3KGU7, Q3V3V9, A3KGU9, Q62411, A3KGU4, A3KGU5, K7QD41, Q71LX8, Q3TG37, S4R261, A2AQB2, F2Z494, Q9Z2V0, Q91VR8, Q9WTR1, Q8C2A9, Q8R1C2, Q3UA72, P70441, Q3URI0, A2AM69, Q8C3C3, Q61772,…	1144	377	17915	2.45076	4.08197e-07	3.13998e-08	2.85776e-08
6	4.72715	GOTERM_BP_3	GO:0090066~regulation of anatomical structure size	71	5.59937	7.89819e-09	Q545Y3, Q8BKX1, Q7TQJ6, Q8BPA2, G3XA53, Q3URW8, Q14B05, Q8R381, E0CXC3, P49817, P70429, A2AQA9, Q8BQ35, Q9JM76, Q64151, Q8BQ38, Q543T1, Q8C355, Q4FJX9, E9Q149, Q541P3, B2RTN5, A8C1V1, Q62412, F6TW20, E9Q0C3, Z4YKA3, Q3U9U9, Q5ZEY2, F7CBP1, Q3TX45, Q80UP1, Q6P1C9, Q3TXU4, D3YY93, A3KGU7, Q3V3V9, A3KGU9, Q62411, A3KGU4, A3KGU5, K7QD41, Q71LX8, Q3TG37, Q01237, S4R261, A2AQB2, F2Z494, Q9Z2V0, P0C605,…	1144	536	17915	2.07436	9.05129e-06	5.32431e-07	4.84577e-07
6	4.72715	GOTERM_BP_3	GO:0030029~actin filament-based process	75	5.91483	1.17034e-06	F6XU19, Q91V38, Q9EPM7, Q9EPM8, Q545Y3, Q80U03, Q80Y83, P63321, Q8BQ35, Q9JM76, A0A0J9YUG8, B2RTN5, F2Z484, Q3UPB2, B7ZNA0, Q80UP1, Q6P1C9, S4R2F3, D3YY93, Q3UAD6, K7QD41, Q3TG37, Q80UP7, Q3TEP4, A0A0R4J1Z7, F7C312, F2Z494, A0A0J9YUF8, Q9Z2V0, Q91VR8, Q8CC27, E9PUP9, Q8R1C2, H3BLC2, Q6P5H6, B2RXX6, Q32MF3, Q8BQ10, Q8C2R2, E9PUQ4, F7CPL2, E9PUQ2, E9PUQ0, Q3TRK3, Q9CS50, Q64010, H3BKB1, B1ATY1, D3Z…	1144	656	17915	1.79039	0.00134032	4.62488e-05	4.2092e-05
6	4.72715	GOTERM_BP_3	GO:0032970~regulation of actin filament-based process	44	3.47003	1.9713e-05	F6XU19, F6UAC8, Q545Y3, Q8BKX1, A0A0R4J0I9, Q7TQJ6, Q8BPA2, Q3URW8, Q80Y83, Q14B05, E9QKH0, P49817, P70429, A2AQA9, Q8BQ35, Q9JM76, B2RTN5, Q62412, A0A0N4SUT7, Q80UP1, Q6P1C9, S4R2F3, D3YY93, A3KGU7, Q3V3V9, A3KGU9, Q62411, A3KGU4, A3KGU5, K7QD41, S4R1U2, S4R261, A2AQB2, F2Z494, Q9Z2V0, Q91VR8, E9PUP9, Q8R1C2, Q3UA72, Q8C3C3, Q3V1V5, B2RXX6, E9Q1W3, Q8BQ10, F6Q5Z1, B1AZ46, E9PUQ4, F7CPL2, E9PUQ2,…	1144	345	17915	1.99721	0.022338	0.000502024	0.000456903
6	4.72715	GOTERM_BP_3	GO:0007015~actin filament organization	39	3.07571	0.000436312	Q91V38, Q545Y3, Q8BKX1, Q7TQJ6, Q8BPA2, Q3URW8, Q14B05, E9QKH0, P70429, Q8BQ35, Q9JM76, A0A0N4SUT7, Q80UP1, Q6P1C9, D3YY93, A3KGU7, Q3V3V9, A3KGU9, Q3UAD6, A3KGU4, A3KGU5, K7QD41, Q1W617, S4R261, Q3TEP4, A0A0R4J1Z7, F7C312, F2Z494, Q9Z2V0, Q91VR8, A0A0J9YTS1, B1ATI9, Q80XD5, Q8R1C2, Q3UA72, A0A0J9YUU4, E9QPT7, Q3V1V5, B2RXX6, Q8C2R2, B1AZ46, F7CPL2, Q3TRK3, A0A087WRU7, Q3TKM9, Q6PA04, P70435, A0A…	1144	336	17915	1.81767	0.393544	0.00735314	0.00669226
6	4.72715	GOTERM_BP_3	GO:0043254~regulation of protein complex assembly	41	3.23344	0.000703242	P55821, Q545Y3, Q8BKX1, Q3URG1, Q7TQJ6, A0A0A6YX03, Q8BPA2, Q3URW8, Q14B05, P49817, Q5KU39, P70429, Q8BQ35, Q9JM76, Q9CTJ7, Q80UP1, D3YY93, A3KGU7, Q3V3V9, A3KGU9, A3KGU4, A3KGU5, K7QD41, Q3TF18, S4R261, Q9CZ46, F2Z494, Q9Z2V0, O88682, Q91VR8, P28663, Q8R1C2, Q3UA72, D3YXY6, Q14AQ1, Q3V1V5, B2RXX6, Q3UPV4, B1AZ46, F7CPL2, Q3TRK3, A0A0J9YU39, A2A5Y6, Q3TKM9, Q6PA04, P70435, A0A0G2JFK7, D3Z5R4, Q9W…	1144	368	17915	1.74472	0.553448	0.0103323	0.00940361
6	4.72715	GOTERM_BP_3	GO:0031334~positive regulation of protein complex assembly	22	1.73502	0.0197266	Q9D689, Q6PEV3, Q6P1F5, Q8BKX1, Q3URG1, P10637, Q6ZQ77, Q9CPW4, Q8BPA2, F7DCR9, P14873, P49817, A0PJ96, P70429, Q9JM76, Q8CAI9, Q3TN61, Q3UF78, Q9ERL7, H7BWZ3, Q8C9L4, Q80UP1, Q9R0Q6, P51637, D3YY93, D3Z0J2, Q3V3V9, Q3TV50, Q9QUI0, Q8C2G0, K7QD41, B2RQQ5, D3YY16, D3Z2F6, D3Z2F8, D3Z2F7, Q8CFR9, Q3TZM8, A0A0G2JFU3, Q91VR8, Q6PB99, Q3UC32, Q4VAE6, Q8QZS9, E9Q2D0, A7VJA4, Q3UA72, Q3TYV8, Q547J4, Q80…	1144	203	17915	1.69714	1	0.161476	0.146963
6	4.72715	GOTERM_BP_3	GO:0044089~positive regulation of cellular component biogenesis	39	3.07571	0.038775	Q545Y3, Q8BKX1, Q3URG1, Q8BK71, Q8BPA2, D3Z601, A0A0N4SW90, E9QKH0, P63321, P49817, P70429, Q9JM76, F6R5D8, B2RTN5, Q541P3, A0A0N4SUT7, Q80UP1, D3YY93, Q3V3V9, K7QD41, Q4VBX4, S4R261, Q91VR8, Q8C2A9, Q3UA72, Q14AQ1, Q3TNU8, Q3UPV4, Q810C0, B1AZ46, Q149A4, Q9WTS5, Q544G5, Q80Y52, A0A087WRU7, A2A5Y6, Q3TKM9, A0A0G2JFK7, D3Z5R4, Q3UIF3, A0A087WSF0, A6X925, Q810B8, Q3U6A4, P21237, Q91XU3, B7ZNL3, Q6P…	1144	443	17915	1.37864	1	0.266085	0.24217
7	4.56173	GOTERM_BP_3	GO:0030030~cell projection organization	151	11.9085	6.86633e-11	Q3TPF5, Q545Y3, A0A0A6YXQ7, Q3TTN3, O70492, Q80U03, Q3T984, Q80Y83, P63321, Q8BQ38, Q541P3, B2RTN5, Q3U9U9, Q922I7, Q80TN1, Q6P1C9, Q3TXU4, K7QD41, Q543S2, Q5DTH0, Q8R5K2, A2APM5, E9Q1F2, Q9EQM0, A2APM3, A2APM4, A2APM1, A2APM2, Q80XU8, E9Q606, Q8BQ10, F7CPL2, Q8C690, Q9Z140, Q9Z2W1, F6RCC5, Q3TRK3, Q80Y52, Q80W11, Q9WVG6, A6X925, F6XQM2, Q7TPV1, E9Q612, Q8C5W0, Q6PHN9, Q149S1, Q3UFT0, Q6P1F1, Q3U…	1144	1392	17915	1.69875	7.86881e-08	1.5115e-08	1.37565e-08
7	4.56173	GOTERM_BP_3	GO:0051128~regulation of cellular component organization	216	17.0347	6.60933e-08	Q545Y3, Q3TTN3, O70492, Q80U03, Q3T984, D6RFU5, Q80Y83, Q9CQU3, P63321, Q5KU39, Q8BQ35, Q5DTG0, Q541P3, B2RTN5, Q3U9U9, Q922I7, H3BKD2, B7ZNA0, Q6P1C9, Q3TXU4, G5E8U3, K7QD41, Q3TF18, Q9WVE0, Q8BPQ7, E0CYW1, Q9Z2V0, Q5DTH0, A2APM5, Q8R1C2, A2APM3, D3Z2K0, D3Z502, A2APM4, A2APM1, A2APM2, B2RXX6, Q8BQ10, Q8BQ11, Q3UJZ8, Q3UI73, F7CPL2, Q8C690, Q9Z140, Q9Z2W1, F6RCC5, Q3TRK3, D3Z510, Q64010, Q80Y52,…	1144	2399	17915	1.40998	7.574e-05	3.29317e-06	2.99719e-06
7	4.56173	GOTERM_BP_3	GO:0060284~regulation of cell development	104	8.20189	1.05718e-06	P55821, F6XU19, O70492, Q80U03, B8X349, Q3T984, D3Z722, D6RFU5, D6RD03, Q80Y83, D3YW49, Q64151, B2RWT9, Q541P3, B2RTN5, Q3U9U9, Q922I7, F7CBP1, Q3TX45, D3YW50, Q6P1C9, Q3TXU4, G5E8U3, B1AQT5, Q6PI17, K7QD41, A0A0R4J196, Q5DTH0, Q9Z2V6, P46097, Q3URI0, A0MTM0, D3Z2K0, D3Z502, B8JJI9, Q8C339, Q8C2R5, Q3TFU7, Q8BQ10, F7CPL2, Q8C690, Q9Z140, Q9Z2W1, F6RCC5, A9CQK3, Q3TRK3, Q3TSM2, Q64010, D6RH93, A2A…	1144	1006	17915	1.61892	0.0012108	4.3269e-05	3.938e-05
7	4.56173	GOTERM_BP_3	GO:0048468~cell development	199	15.694	2.13538e-06	Q3TPF5, Q545Y3, O70492, B8X349, D3YUQ0, Q80U03, D3Z722, Q3T984, D6RFU5, Q80Y83, Q8BQ38, Q541P3, B2RTN5, Q3U9U9, Q922I7, H3BKD2, B7ZNA0, Q80TN1, Q6P1C9, Q3TXU4, G5E8U3, Q6PI17, K7QD41, Q543S2, A0A0R4J196, E0CZ84, Q5DTH0, A2APM5, Q8R5K2, Q9Z2V6, E9Q1F2, Q9EQM0, A2APM3, D3Z2K0, D3Z502, A2APM4, A2APM1, A2APM2, Q3TD08, Q8C3T7, Q80XU8, E9Q606, Q8BQ10, Q3UI73, F7CPL2, Q8C690, Q9Z140, Q9Z2W1, F6RCC5, A9C…	1144	2278	17915	1.36801	0.00244416	7.41559e-05	6.74909e-05
7	4.56173	GOTERM_BP_3	GO:0032989~cellular component morphogenesis	132	10.4101	2.22207e-06	Q545Y3, Q3TTN3, Q80U03, D6RFU5, Q80Y83, Q541P3, B2RTN5, Q3U9U9, B7ZNA0, Q80TN1, Q6P1C9, Q3TXU4, G5E8U3, K7QD41, Q5DTH0, Q8R5K2, E9Q1F2, Q9EQM0, D3Z2K0, D3Z502, Q9CT84, Q8C3T7, Q80XU8, E9Q606, Q8BQ10, Q3UI73, F7CPL2, Q8C690, Q9Z140, Q9Z2W1, F6RCC5, Q3TRK3, D3Z510, Q64010, Q80W11, B1ATY1, Q3TY82, Q9JL26, A0A0U1RPN8, Q543U3, F6XQM2, Q7TPV1, E9Q612, Q3UG21, Q3UFT0, Q8JZR2, Q6P1F1, Q3U5R4, Q8CBW3, Q8B…	1144	1382	17915	1.49574	0.00254326	7.48968e-05	6.81653e-05
7	4.56173	GOTERM_BP_3	GO:0051130~positive regulation of cellular component organization	120	9.46372	6.33085e-06	P55821, Q545Y3, E9Q4J5, Q3URG1, Q9D1S1, O70492, Q80U03, Q9CRW7, Q3T984, D3Z601, Q80Y83, Q9CQU3, P63321, D3YW49, Q8BQ35, Q9JM76, F6R5D8, P61028, B2RWT9, Q5DTG0, Q541P3, B2RTN5, Q3U9U9, Q922I7, F7CBP1, Q3TX45, Q80UP1, D3YW50, Q6P1C9, Q3TXU4, D3YY93, H3BJB6, K7QD41, G5E839, Q80UP7, E0CYW1, A0A0R4J1Z7, Q9Z2V0, Q5DTH0, Q91VR8, P46097, Q8R1C2, Q3URI0, D3YXY6, O70591, F6Q8P7, Q80WS9, B8JJI7, Q8C2R5, Q81…	1144	1253	17915	1.49976	0.00722892	0.000186029	0.00016931
7	4.56173	GOTERM_BP_3	GO:0051962~positive regulation of nervous system development	62	4.88959	2.79368e-05	P55821, Q8BKX1, O70492, B8X349, Q80U03, Q3T984, D3Z601, Q80Y83, F7AXP1, A0A0N4SW90, F8WH31, E0CXC3, D3YW49, F6SH61, P20152, B0LAA8, B2RWT9, Q8CJ27, Q541P3, B2RTN5, F6TW20, Q3U9U9, Q922I7, Q5ZEY2, Q3UHB5, F7CBP1, D3YW50, Q3TX45, Q6P1C9, Q3TXU4, Q3V357, E9Q279, Q1RLL3, B1AQT5, Q6PI17, K7QD41, Q5NC82, Q3U270, Q4VBX4, Q9CZ46, A0A0R4J196, Q5DTH0, Q9WTR1, G3X9H8, F6Q1R4, Q9JMF8, P46097, Q3TFD9, Q3UAX1,…	1144	559	17915	1.73688	0.031509	0.000647116	0.000588955
7	4.56173	GOTERM_BP_3	GO:0010720~positive regulation of cell development	64	5.04732	5.11836e-05	P55821, Q8BKX1, O70492, B8X349, Q80U03, Q3T984, Q80Y83, F7AXP1, F8WH31, E0CXC3, D3YW49, F6SH61, P20152, B0LAA8, B2RWT9, Q8CJ27, Q541P3, B2RTN5, F6TW20, Q3U9U9, Q922I7, Q5ZEY2, Q3UHB5, F7CBP1, D3YW50, Q3TX45, Q6P1C9, Q3TXU4, Q3V357, E9Q279, Q1RLL3, B1AQT5, Q6PI17, K7QD41, Q5NC82, Q3U270, Q4VBX4, Q9CZ46, A0A0R4J196, Q5DTH0, Q9WTR1, G3X9H8, F6Q1R4, Q9JMF8, P46097, Q3TFD9, Q3UAX1, Q3URI0, Q8BUI5, A0M…	1144	595	17915	1.68443	0.0569707	0.00108623	0.000988601
7	4.56173	GOTERM_BP_3	GO:0048731~system development	344	27.1293	0.000427891	F7CAM6, Q3TPF5, Q3UWQ9, Q545Y3, F6YY69, B8X349, D3YUQ0, D3Z722, D6RFU5, P63321, Q8C3V7, Q541P3, P28574, Q3U9U9, H3BKD2, Q6P1C9, Q3TXU4, G5E8U3, Q9WVE0, Q3UK85, E0CZ84, Q9EQM0, D3Z2K0, Q9CT84, Q3TD08, Q8JZK9, Q8C3T7, Q9Z140, F6RCC5, Q80W11, D3YUT3, Q3TXW2, Q9WVG6, A6X925, A0A0J9YUD8, E0CYY2, Q7TPV1, Q3UG21, Q8K2Y9, Q3UFT0, Q6P1F5, Q6P1F1, Q3U5R4, D3Z765, D3Z2M7, Q6IWE2, A2BDQ4, Q8C3Z4, Q99JH7, A9E…	1144	4610	17915	1.16855	0.38766	0.00731885	0.00666104
7	4.56173	GOTERM_BP_3	GO:0022603~regulation of anatomical structure morphogenesis	93	7.33438	0.000652315	Q9EPM7, Q9EPM8, Q545Y3, Q3UZ68, Q3TTN3, Q80U03, D6RFU5, Q80Y83, D6RD03, Q64151, B2RWT9, Q541P3, B2RTN5, Q3U9U9, B7ZNA0, F7CBP1, Q3TX45, Q6P1C9, Q3TXU4, G5E8U3, K7QD41, Q3TG37, Q80UP7, F2Z494, Q5DTH0, Q9Z2V6, P46097, Q3U737, Q3URI0, D3Z2K0, D3Z502, Q8BQ10, A0A0G2JDV9, F7CPL2, Q9Z140, Q9Z2W1, F6RCC5, Q3TRK3, D3Z510, Q3TSM2, Q64010, D6RH93, A2A5Y6, Q62077, P15116, D3Z5R4, Q148P9, Q3TY82, Q9JL26, Q3T…	1144	1033	17915	1.40985	0.526592	0.00997713	0.00908041
7	4.56173	GOTERM_BP_3	GO:0009653~anatomical structure morphogenesis	211	16.6404	0.00199126	Q545Y3, Q3UZ68, Q3TTN3, A0A0A6YXQ4, Q80U03, D6RFU5, Q80Y83, P63321, Q541P3, B2RTN5, Q3U9U9, B7ZNA0, Q80TN1, Q6P1C9, Q3TXU4, F6XG76, G5E8U3, K7QD41, E0CZ84, Q5DTH0, A2APM5, Q8R5K2, Q9Z2V6, E9Q1F2, Q9EQM0, A2APM3, D3Z2K0, D3Z502, A2APM4, A2APM1, Q9CT84, A2APM2, Q8C3T7, Q80XU8, E9Q606, Q8BQ10, A0A0G2JDV9, Q3UI73, F7CPL2, Q8C690, Q9Z140, Q9Z2W1, F6RCC5, Q8CBP8, Q3TRK3, D3Z510, Q64010, Q80W11, A0A0A6Y…	1144	2744	17915	1.20417	0.89815	0.0259316	0.0236009
7	4.56173	GOTERM_BP_3	GO:0007275~multicellular organism development	375	29.5741	0.00257095	F7CAM6, Q3TPF5, Q3UWQ9, Q545Y3, F6YY69, B8X349, D3YUQ0, D3Z722, D6RFU5, P63321, Q8C3V7, Q8BS78, Q541P3, P28574, Q3U9U9, H3BKD2, Q6P1C9, Q3TXU4, G5E8U3, Q9WVE0, Q3UK85, E0CZ84, Q9EQM0, D3Z2K0, Q9CT84, Q3TD08, Q8JZK9, Q8C3T7, A0A0N4SVE4, Q9Z140, F6RCC5, Q80W11, D3YUT3, Q3TXW2, Q9WVG6, A6X925, A0A0J9YUD8, E0CYY2, Q7TPV1, Q3UG21, Q8K2Y9, Q3UFT0, Q6P1F5, Q6P1F1, Q3U5R4, D3Z765, D3Z2M7, A0A0N4SVC8, Q6I…	1144	5195	17915	1.13041	0.947666	0.032377	0.029467
7	4.56173	GOTERM_BP_3	GO:0045597~positive regulation of cell differentiation	80	6.30915	0.0191033	P55821, Q3TPF5, E9PUN6, O70492, A0A0A6YX03, B8X349, Q80U03, Q3T984, Q80Y83, D3YW49, B2RWT9, Q541P3, B2RTN5, Q3U9U9, Q922I7, F7CBP1, D3YW50, Q3TX45, Q6P1C9, Q3TXU4, B1AQT5, Q6PI17, K7QD41, Q3TF18, Q9WUC0, A0A0R4J196, Q5DTH0, P46097, Q3URI0, A0MTM0, Q8C339, Q8C2R5, Q3TFU7, Q8BQ10, Q3UI73, F7CPL2, Q9Z140, Q9Z2W1, F6RCC5, A9CQK3, Q3URH5, Q3TRK3, Q64010, Q80Y52, A2A5Y6, Q148P9, Q3TWV0, Q9WVG6, A6X925,…	1144	981	17915	1.27706	1	0.158641	0.144383
7	4.56173	GOTERM_BP_3	GO:0045595~regulation of cell differentiation	136	10.7256	0.0243017	P55821, F6XU19, Q3TPF5, E9PUN6, O70492, A0A0A6YX03, Q80U03, B8X349, Q3T984, D3Z722, D6RFU5, D6RD03, Q80Y83, D3YW49, Q5SS83, Q64151, B2RWT9, Q541P3, B2RTN5, H3BJB9, Q3U9U9, E9PV09, Q922I7, F7CBP1, Q3TX45, D3YW50, Q6P1C9, Q3TXU4, G5E8U3, D3YVT5, Q3U8S1, P15379, Q99LG2, B1AQT5, Q6PI17, K7QD41, Q3TF18, Q9WUC0, A0A0R4J196, Q5DTH0, A2APM5, Q9Z2V6, P46097, Q3URI0, A0MTM0, A2APM3, D3Z2K0, D3Z502, A2APM4,…	1144	1802	17915	1.18188	1	0.193332	0.175955
8	3.4814	GOTERM_BP_3	GO:0043271~negative regulation of ion transport	23	1.81388	1.63598e-05	B2RSC8, F6S7V4, F6TW99, Q7TSV8, F6YY69, C6EQH1, Q80U03, Q3TP59, P49817, V9GXS6, Q80YQ1, Q8BQ38, V9GXK3, F6VW30, Q8K233, F6TRQ3, Q641N8, Q8C7D2, Q3U3Q7, P51637, Q8BND1, Q208V0, P46935, Q3UHK5, A0A0U1RNH9, F6WC15, K7QD41, Q3TG37, Q8BNU7, Q543S2, O09131, Q5XK22, P0C605, G3X9H8, A0A0U1RNT0, Q3UFZ2, P70441, Q3UDE9, Q8C6R5, Q8C339, Q3TR40, P09470, Q9QVP9, A0A0N4SUK9, A0JNZ0, Q8CFI0, P61329, Q8K2Q3, Q3T…	1144	127	17915	2.83606	0.0185738	0.000436007	0.00039682
8	3.4814	GOTERM_BP_3	GO:0032409~regulation of transporter activity	31	2.44479	2.79333e-05	B2RSC8, F6S7V4, F6TW99, S4R1M4, C6EQH1, Q3UZ68, H3BKK9, A0A140LI30, Q3TUX9, Q80U03, P70302, V9GXS6, P49817, P17156, G3V016, Q8BQ38, V9GXK3, Q3TE89, Q64FW1, Q641N8, Q99LX0, Q3TPM5, P51637, S4R2F3, Q8BND1, Q208V0, P70379, P46935, A2A4A6, A0A0A6YWX5, Q3UHK5, K7QD41, Q3TG37, S4R1U2, Q8BNU7, O09131, P0C605, Q3TUJ5, Q8CC27, P26883, G3X9H8, Q60841, O89096, Q2M4I9, Q3UFZ2, P70441, A0A0A7NQN9, Q3UDE9, S4R…	1144	210	17915	2.31171	0.031505	0.000647116	0.000588955
8	3.4814	GOTERM_BP_3	GO:0034763~negative regulation of transmembrane transport	16	1.26183	9.00983e-05	B2RSC8, F6YY69, C6EQH1, Q61194, Q80U03, Q3TP59, Q3TUU1, P49817, V9GXS6, Q80YQ1, Q6PIE5, Q80YE1, V9GXK3, F6VW30, A9E3L2, Q3TQK9, F6TRQ3, Q641N8, Q8C7D2, Q99KR7, P51637, D3Z0J2, Q9Z2I2, V9GWV8, P46935, Q3UHK5, A0A0U1RNH9, Q3TG37, Q8BNU7, D3YYN7, O09131, G3X9H8, Q3TPD3, A0A0U1RNT0, Q3UFZ2, P70441, D3Z148, Q3UWW7, Q3TR40, P35441, E9PXB7, Q99LJ0, Q6ZQ49, A0A0N4SUK9, A0JNZ0, Q8CFI0, P61329, F8VPL2, O35…	1144	77	17915	3.25402	0.0981051	0.0018438	0.00167808
8	3.4814	GOTERM_BP_3	GO:0032410~negative regulation of transporter activity	13	1.02524	0.000174737	B2RSC8, B8Q3N4, C6EQH1, P15208, A0A140LI30, M4TKR7, Q80U03, Q3TUU1, P49817, V9GXS6, Q6PIE5, Q80YE1, V9GXK3, A9E3L2, Q3TQK9, Q641N8, Q3TPM5, Q99KR7, P51637, D3Z0J2, Q9Z2I2, Q3V313, V9GWV8, P46935, Q3UHK5, Q3TG37, Q8BNU7, D3YYN7, O09131, G3X9H8, Q3UFZ2, P70441, D3Z148, O55042, Q3V2X8, E9PXB7, Q99LJ0, Q6ZQ49, A0JNZ0, Q8CFI0, P61329, O35340, O35341, Q3V335, Q810R7, H3BLQ4, Q8R3A9, H3BKG0, A0A0G2JFS0	1144	56	17915	3.63535	0.181487	0.00328276	0.00298771
8	3.4814	GOTERM_BP_3	GO:0034762~regulation of transmembrane transport	44	3.47003	0.000652953	F6S7V4, C6EQH1, F6YY69, Q3UZ68, Q80U03, Q3TP59, P70302, V9GXS6, P49817, A2AIR7, Q8BQ38, A0A087WSC0, Q3UBH0, H3BJB9, Q99LX0, P04925, A2AIR9, A0A0A6YWP3, S4R2F3, D3YVT5, A0A0U1RNH9, K7QD41, Q3TG37, S4R1U2, Q3TZI7, A2AIS0, P0C605, Q8CC27, G3X9H8, O89096, P70441, Q32MF3, A0JNZ0, Q8CFI0, Q62077, Q148P9, Q3UKJ3, Q810R7, P83741, S4R1Q5, Q7TN79, F7CBK9, G3UXP4, F6U2B2, B7ZBU7, Q8BVR3, Q3TUU1, F6TAR7, A0A…	1144	403	17915	1.70977	0.526938	0.00997713	0.00908041
8	3.4814	GOTERM_BP_3	GO:0043270~positive regulation of ion transport	29	2.28707	0.00268873	F6S7V4, F6TW99, S4R1M4, M0QWU8, C6EQH1, D3Z563, Q3UZ68, H3BKK9, Q3TUX9, Q80U03, Q6P9J9, P70302, P49817, P17156, G3V016, Q8BQ38, Q80UI9, Q3TE89, D3Z7K9, Q64FW1, Q4VWZ5, Q641N8, Q99LX0, Q8BUB2, Q80TN1, S4R2F3, Q8BND1, Q208V0, P70379, A2A4A6, F7D926, A0A0A6YWX5, Q9WUC0, S4R1U2, O09131, P0C605, Q9WTR1, Q3TUJ5, Q8CC27, G3X9H8, Q60841, O89096, D5L240, Q2M4I9, Q3UFZ2, Q6R0H7, Q6R0H6, A0A0A7NQN9, A2A610,…	1144	250	17915	1.81656	0.95429	0.0334922	0.030482
8	3.4814	GOTERM_BP_3	GO:0034764~positive regulation of transmembrane transport	19	1.49842	0.00298662	F6S7V4, F6TW99, S4R1M4, M0QWU8, D3Z563, Q3UZ68, H3BKK9, Q3TUX9, Q80U03, Q6P9J9, P70302, P17156, G3V016, A0A087WSC0, Q8BQ38, Q3TE89, Q64FW1, Q4VWZ5, Q641N8, Q99LX0, A0A0A6YWP3, S4R2F3, Q8BND1, Q208V0, P70379, A2A4A6, A0A0A6YWX5, S4R1U2, O09131, P0C605, Q3TUJ5, Q8CIW6, Q8CC27, G3X9H8, Q60841, O89096, Q2M4I9, A0A0A7NQN9, S4R2Q9, Q8CB85, Q8C978, Q3ULV8, Q32MF3, Q8CFI0, Q8K2Q3, Q62077, Q3TU87, P31786,…	1144	138	17915	2.15608	0.967541	0.0356527	0.0324483
8	3.4814	GOTERM_BP_3	GO:0032411~positive regulation of transporter activity	14	1.1041	0.00373402	F6S7V4, F6TW99, S4R1Q5, S4R1M4, Q7TN79, H3BJV2, F7CBK9, H3BKK9, Q3TUX9, Q80U03, P70302, S4R1I1, Q8R191, F6U2B2, Q8BVR3, F6TAR7, P17156, A0A087WRM9, Q8BQ38, Q64FW1, S4R2R5, F6U2S8, Q9JLA6, Q3TQK9, F7CZC4, Q641N8, Q99LX0, F6V9V5, D3K2X3, S4R2F3, Q8BND1, Q208V0, O55074, P70379, C7TQ56, A0A0A6YWX5, C7TQ55, C7TQ54, S4R1U2, O09131, A0A0R4J274, F7B663, Q6SLK2, P62204, P0C605, Q8CC27, G3X9H8, Q60841, A2A…	1144	88	17915	2.49136	0.986257	0.0427919	0.0389459
9	2.97099	GOTERM_BP_3	GO:0007420~brain development	78	6.15142	1.80742e-05	F6XU19, Q8BPA8, F7CAM6, F6UAC8, Q3UWQ9, F6YY69, A0A0R4J0I9, Q9WUR9, Q8R390, Q80Y83, Q3UAF6, Q3UAF7, Q8R381, Q8R024, A2AI16, A2AI17, A2AI14, Q64151, Q8BQ38, Q8CJ27, Q3UJ70, B2RTN5, Q8CJ26, Q9CTJ5, Q5EBQ2, Q9JKC6, Q61206, Q3UHB5, F7ABV5, Q3TGC5, Q6P1C9, A2AI19, Q3V357, A2AI21, Q14BR4, F6WC15, Q1W617, Q80UP7, Q8CEH4, Q543S2, Q9CVM2, A2AI20, Q8CEH2, P0C605, O88682, Q32NY6, E9PUP9, Q3U737, E9Q1F2, Q3T…	1144	745	17915	1.63957	0.0205002	0.000470751	0.00042844
9	2.97099	GOTERM_BP_3	GO:0060322~head development	80	6.30915	4.65107e-05	F6XU19, Q8BPA8, F7CAM6, F6UAC8, Q3UWQ9, F6YY69, A0A0R4J0I9, Q9WUR9, Q8R390, Q80Y83, Q3UAF6, Q3UAF7, Q8R381, Q8R024, A2AI16, A2AI17, A2AI14, Q64151, Q8BQ38, Q8CJ27, Q3UJ70, B2RTN5, Q8CJ26, Q9CTJ5, Q5EBQ2, Q9JKC6, Q61206, Q3UHB5, F7ABV5, Q3TGC5, Q6P1C9, A2AI19, Q3V357, A2AI21, Q14BR4, F6WC15, Q1W617, Q80UP7, Q8CEH4, F6VEI7, Q543S2, Q9CVM2, A2AI20, Q8CEH2, P0C605, O88682, Q32NY6, E9PUP9, Q3U737, E9Q…	1144	791	17915	1.58381	0.0519068	0.00100568	0.000915295
9	2.97099	GOTERM_BP_3	GO:0030900~forebrain development	42	3.3123	0.0033173	F6XU19, Q8BPA8, F7CAM6, F6UAC8, A0A0R4J0I9, Q80Y83, Q8R024, A2AI16, A2AI17, A2AI14, Q8BQ38, Q8CJ27, B2RTN5, Q5EBQ2, Q3UHB5, F7ABV5, Q3TGC5, Q6P1C9, A2AI19, Q3V357, A2AI21, F6WC15, Q8CEH4, Q543S2, A2AI20, P0C605, O88682, Q32NY6, E9PUP9, Q3U737, A0A0G2JGL7, B8JJI9, Q3TFU7, Q8BQ10, E9PUQ4, A0A0G2JDV9, Q3TUB1, Q19AB3, Q3UI73, P43135, E9PUQ2, Q19AB2, E9PUQ0, Q3U9H3, Q3URH5, P18872, P15116, Q148P9, E9Q…	1144	413	17915	1.59254	0.977806	0.0387921	0.0353056
9	2.97099	GOTERM_BP_3	GO:0021543~pallium development	22	1.73502	0.00508803	F6XU19, F6UAC8, Q3TDW2, Q0PMG2, A0A0R4J0I9, Q80Y83, A0A0R4J008, Q3TFK4, A2AI16, A2AI17, A2AI14, Q60629, Q64FW1, Q3UF74, Q8CJ27, Q5EBQ2, Q60632, F7ABV5, Q3TGC5, Q05DD2, A2AI19, Q99P72, A2AI21, O35633, O35639, A2AI20, P49769, A0A0G2JES1, Q8BH78, Q60841, D6RHS6, Q32NY6, E9PUP9, Q3U737, P70288, Q3TZ31, A0A0G2JFB3, A0A0G2JGL7, Q3U454, B8JJI9, Q8C978, Q3TFU7, Q8BQ10, F6S493, Q8C1X9, A0A0G2JDV9, E9PUQ4,…	1144	179	17915	1.92469	0.997108	0.0536382	0.0488173
9	2.97099	GOTERM_BP_3	GO:0021987~cerebral cortex development	16	1.26183	0.00871299	Q78NS1, F6XU19, F6UAC8, Q91ZX7, Q3TDW2, Q3U5J2, Q0PMG2, F7CII1, A0A0R4J0I9, F6U2B2, Q80Y83, Q8BHF5, F6XL33, A2AI16, Q8C4T5, A2AI17, Q811K6, A2AI14, Q3TN61, E9Q6S8, Q64FW1, Q3UF74, Q8CJ27, Q60632, D3Z499, F7ABV5, Q4G1G9, Q05DD2, A2AI19, Q99P72, Q9QUI0, A2AI21, F2Z453, A2AI20, P49769, A0A0G2JES1, Q8BH78, Q4VAE6, Q60841, Q3UYK2, Q61337, Q32NY6, Q8BSI9, Q3TZ31, Q3UIC2, P35438, A1IH03, Q3U454, A1IH02,…	1144	119	17915	2.10554	0.999956	0.0860783	0.0783418
9	2.97099	GOTERM_BP_3	GO:0021537~telencephalon development	28	2.2082	0.0120773	F6XU19, Q8BPA8, F7CAM6, F6UAC8, Q3TDW2, M0QWU8, Q0PMG2, A2AQI7, D3Z563, A0A0R4J0I9, Q80Y83, A0A0R4J008, Q3TFK4, A2AI16, A2AI17, A2AI14, Q60629, Q64FW1, Q8CJ27, Q3UF74, Q5EBQ2, Q60632, Q4VWZ5, F7ABV5, Q3TGC5, Q05DD2, A2AI19, Q99P72, Q3V357, A2AI21, O35633, Q8CEH4, A2AI20, O35639, P49769, A0A0G2JES1, Q8BH78, Q60841, D6RHS6, Q32NY6, E9PUP9, Q3U737, P70288, Q3TZ31, A0A0G2JFB3, A0A0G2JGL7, Q3U454, B8J…	1144	267	17915	1.64224	0.999999	0.109846	0.0999731
10	2.35589	GOTERM_BP_3	GO:0006403~RNA localization	23	1.81388	0.000962342	Q8BL97, Q8K2T9, Q05CS8, Q9CS06, Q3US09, Q8BK71, B8A4C2, Q6A0D4, F6QCT0, Q9CRW7, F6ZDS4, F6RBN0, Q3TII0, Q5SVF9, Q5SVF8, Q3TZB5, Q7M739, F6R5D8, Q5QNU0, Q60749, Q8VE80, Q9JIX0, D3Z055, Q3UUT9, D3Z731, H3BJB6, Q8BU18, G3UWS5, F6QXN3, G3UYW5, Q6A0F1, G5E839, Q3V3W1, Q3UKQ2, Q3UL22, Q3TB18, Q8R2M9, G3UXF3, D3YUB9, F7AI47, Q8CCS6, F6RPD4, Q64369, H3BLL1, H3BKR8, Q91ZA5, Q3UJZ8, Q8C690, Q3TA10, H7BX95,…	1144	167	17915	2.15676	0.668251	0.0137856	0.0125465
10	2.35589	GOTERM_BP_3	GO:0051236~establishment of RNA localization	19	1.49842	0.00275715	Q8BL97, Q9Z1N5, Q8K2T9, Q80VF9, Q05CS8, Q3US09, H7BX22, Q8BK71, Q8BIX0, Q8CCY8, B8A4C2, Q6A0D4, F6QCT0, F6ZDS4, F6RBN0, Q5SVF9, G3UX74, Q5SVF8, Q3TZB5, Q7M739, F6R5D8, Q5QNU0, Q60749, Q8VE80, Q8BKT7, Q9JIX0, G3UXI6, Q9CPN8, D3Z055, Q3THA6, J3QNZ2, Q3UUT9, Q6PDM2, Q8BQF6, D3Z731, Q3UTN0, Q8BQF0, Q8BU18, G3UWS5, F6QXN3, Q3UVR0, Q3V3W1, Q3TB18, Q8R2M9, Q3U9L4, D3YUB9, B1AZI6, F7AI47, A0A0H3XWX3, Q8B…	1144	137	17915	2.17182	0.957746	0.0336138	0.0305927
10	2.35589	GOTERM_BP_3	GO:0044766~multi-organism transport	6	0.473186	0.00446041	Q9Z1N5, B1AZI6, Q3US09, B1AZI7, D3Z148, Q8CCY8, B8A4C2, F6QCT0, Q5SVF9, F6RBN0, P49817, Q5SVF8, Q8VE80, Q8C690, Q8BKT7, G3UXI6, Q8R3N6, Q3UUT9, F6W2C7, A0A0R4J0J6, D3Z0J2, Q3UTN0, H3BLQ4, H3BKG0, Q3TB18, F6SBF2, F6VK25	1144	18	17915	5.21999	0.994042	0.0482229	0.0438888
10	2.35589	GOTERM_BP_3	GO:1902581~multi-organism cellular localization	5	0.394322	0.00984505	G3UXI6, Q9Z1N5, Q8R3N6, B1AZI6, Q3US09, B1AZI7, Q3UUT9, Q8CCY8, F6W2C7, B8A4C2, A0A0R4J0J6, Q3UTN0, F6QCT0, Q5SVF9, F6RBN0, Q5SVF8, Q3TB18, F6SBF2, Q8VE80, F6VK25, Q8C690, Q8BKT7	1144	14	17915	5.59284	0.999988	0.0940202	0.0855699
10	2.35589	GOTERM_BP_3	GO:0071166~ribonucleoprotein complex localization	11	0.867508	0.0142612	Q9Z1N5, Q8K2T9, Q05CS8, Q8BK71, Q3US09, Q3UXS6, Q8BIX0, Q8CCY8, B8A4C2, F6QCT0, F6ZDS4, Q5SVF9, F6RBN0, G3UX74, Q5SVF8, Q3TZB5, Q7M739, F6R5D8, Q5QNU0, Q8VE80, Q8BKT7, Q9JIX0, G3UXI6, D3Z055, J3QNZ2, Q3UUT9, Q3UTN0, Q8BQF0, Q8BU18, G3UWS5, Q3UVR0, Q3TB18, P62843, Q3U9L4, D3YUB9, B1AZI6, Q8BJ71, Q8CCS6, B1AZI7, D3YTQ9, Q91ZA5, Q8CEC0, Q8C690, Q3UK70, Q8R3N6, Q3TFC8, Q3V1L5, Q3TM09, F6W2C7, A0A0R4J…	1144	71	17915	2.42619	1	0.122493	0.111484
11	2.15345	GOTERM_BP_3	GO:0048588~developmental cell growth	27	2.12934	0.00127752	A0A140LJ55, P10637, F7DAB1, A2AII2, Q3UEE7, Q80U03, G3XA53, F7CHS2, Q8R381, Q64151, Q8BQ38, Q8CAI9, Q3UN71, Q3UF78, B2RWT9, Q541P3, F6TW20, Q3U9U9, Q641N8, Q5ZEY2, F7CBP1, Q3TX45, Q6P1C9, P51637, Q3TXU4, Q8BND1, Q99P72, Q3UVV3, Q1RLL3, Q9QXS6, B2RQQ5, Q3TB18, Q8CFR9, P0C605, Q5DTH0, Q9WTR1, G3X9H8, Q8BH78, P46097, H9H9S8, Q3URI0, A0A0R4J1E3, Q61772, Q8BTG0, P70207, Q3UPV4, F6Q5Z1, Q80XE5, A1L3P4,…	1144	215	17915	1.9666	0.768915	0.0176389	0.0160536
11	2.15345	GOTERM_BP_3	GO:0030307~positive regulation of cell growth	22	1.73502	0.003185	P10637, F7DAB1, A2AII2, Q3UEE7, Q80U03, F7CHS2, Q8CAI9, Q3UN71, Q3UF78, Q541P3, M0QWM4, F6TW20, Q3U9U9, Q641N8, Q5ZEY2, F7CBP1, Q3TX45, Q6P1C9, Q3TXU4, Q1RLL3, Q9QXS6, K7QD41, B2RQQ5, Q3TB18, Q8CFR9, Q5DTH0, Q9WTR1, G3X9H8, P46097, H9H9S8, Q3URI0, A0A0R4J1E3, Q3UDE9, Q8C6R5, Q3UPV4, Q9QVP9, F6Q5Z1, Q8CFI0, P62774, F7CPL2, A0A0A6YXF6, Q6GTX3, Q9Z140, A0JNY7, Q3UYN2, Q3TRK3, A2A5Y6, E9Q2A6, Q8BRJ6,…	1144	172	17915	2.00302	0.97416	0.037629	0.0342469
11	2.15345	GOTERM_BP_3	GO:0048638~regulation of developmental growth	37	2.91798	0.0042328	Q9CVW5, P10637, F7DAB1, A2AII2, Q3V1K5, A0A140LI30, Q3UEE7, Q80U03, G3XA53, F7CHS2, A0A0R4J008, A0A0A6YWW5, P13595, Q8R381, Q8K2C8, Q64151, Q8CAI9, Q3UN71, Q3UF78, Q8C355, Q541P3, F6TW20, Q3U9U9, Q641N8, Q5ZEY2, Q8BUB2, Q3TPM5, F7CBP1, Q3TX45, Q6P1C9, P51637, Q3TXU4, Q99P72, Q3UVV3, Q1RLL3, D3YZT4, Q9QXS6, D3YY13, Q5QHR4, B2RQQ5, Q9WUC0, P24369, Q3TB18, Q8CFR9, P42337, Q5DTH0, O88682, Q9WTR1, G3X…	1144	356	17915	1.62758	0.992258	0.0475567	0.0432824
11	2.15345	GOTERM_BP_3	GO:0048639~positive regulation of developmental growth	22	1.73502	0.00832437	Q9CVW5, P10637, F7DAB1, A2AII2, A0A140LI30, Q3UEE7, Q80U03, F7CHS2, A0A0A6YWW5, P13595, Q8CAI9, Q3UN71, Q3UF78, Q541P3, F6TW20, Q3U9U9, Q641N8, Q5ZEY2, Q3TPM5, F7CBP1, Q3TX45, Q6P1C9, Q3TXU4, Q1RLL3, Q9QXS6, B2RQQ5, P24369, Q3TB18, Q8CFR9, Q5DTH0, O88682, Q9WTR1, G3X9H8, P46097, H9H9S8, Q3URI0, A0A0R4J1E3, Q9EQM0, A0A0A6YWU2, Q3V2X8, Q3UPV4, F6Q5Z1, Q8CFI0, F7CPL2, Q6GTX3, Q9Z140, E9QB01, A0JNY7,…	1144	187	17915	1.84235	0.999931	0.0829542	0.0754984
11	2.15345	GOTERM_BP_3	GO:0060560~developmental growth involved in morphogenesis	25	1.97161	0.0127297	A0A140LJ55, P10637, F7DAB1, A2AII2, Q3UEE7, Q80U03, G3XA53, F7CHS2, Q8R381, Q64151, Q8CAI9, Q8C9Z1, Q3UN71, Q3UF78, B2RWT9, Q541P3, F6TW20, Q3U9U9, Q641N8, Q5ZEY2, F7CBP1, Q3TX45, Q6P1C9, Q3TXU4, Q80YX0, Q99P72, Q80YX1, Q3UVV3, Q1RLL3, Q9QXS6, B2RQQ5, Q8CFR9, Q5DTH0, Q9WTR1, G3X9H8, Q8BH78, P46097, H9H9S8, Q3URI0, A0A0R4J1E3, Q61772, Q8BTG0, P70207, Q3UPV4, F6Q5Z1, Q80XE5, A1L3P4, Q8CFI0, F7CPL2,…	1144	231	17915	1.6948	1	0.113087	0.102923
11	2.15345	GOTERM_BP_3	GO:0045927~positive regulation of growth	28	2.2082	0.0187475	Q9CVW5, P10637, F7DAB1, A2AII2, A0A140LI30, Q3UEE7, Q80U03, F7CHS2, A0A0A6YWW5, P13595, Q8CAI9, Q80UI9, Q3UN71, Q3UF78, Q541P3, M0QWM4, F6TW20, Q3U9U9, Q641N8, Q5ZEY2, Q3TPM5, F7CBP1, Q3TX45, Q6P1C9, Q3TXU4, Q8K3E4, Q8K3E5, Q1RLL3, F7D926, E9Q552, Q9QXS6, K7QD41, B2RQQ5, P24369, Q3TB18, Q8CFR9, Q5DTH0, O88682, Q9WTR1, G3X9H8, P46097, H9H9S8, Q3URI0, A0A0R4J1E3, Q3UDE9, Q9EQM0, Q3V2X8, Q8C6R5, A0A…	1144	277	17915	1.58296	1	0.156822	0.142727
11	2.15345	GOTERM_BP_3	GO:0048589~developmental growth	60	4.73186	0.0246403	B0V2V8, F7CAM6, Q3SYK2, B0V2V6, Q80U03, Q3TP59, G3XA53, Q8R381, Q8BS78, Q64151, Q8BQ38, Q8C355, B2RWT9, Q8CJ27, Q541P3, F6S7W6, Q9DBC7, F6TW20, Q3U9U9, Q5ZEY2, Q61207, Q3U825, F7CBP1, Q3TX45, Q6P1C9, Q3TXU4, Q80YX0, Q80YX1, Q3TKK3, Q1RLL3, Q3V244, Q3U3Z2, Q9WUC0, Q3U8C4, E0CZ84, P0C605, Q5DTH0, O88682, Q9WTR1, G3X9H8, Q6R0H7, P46097, Q6R0H6, Q3URI0, Q9EQM0, Q61772, Q8BTG0, P70207, Q3V2X8, Q3UPV4,…	1144	714	17915	1.31596	1	0.193409	0.176026
12	1.95954	GOTERM_BP_3	GO:0006928~movement of cell or subcellular component	144	11.3565	0.000586825	Q545Y3, Q3UZ68, Q80U03, B8X349, D3Z722, Q80Y83, Q8BQ38, Q5DTG0, Q541P3, B2RTN5, Q6P1C9, Q3TXU4, K7QD41, Q9JL41, Q3TEP4, A0A0R4J196, Q8CC27, Q8R5K2, A2APM5, Q9Z2V6, Q64483, A2APM3, A2APM4, A2APM1, A2APM2, Q32MF3, A0A0G2JDV9, Q3UI73, F7CPL2, F6RCC5, A9CQK3, Q3TRK3, Q7TNQ1, Q80Y52, Q80W11, Q62077, D3YUT3, Q3TY82, Q9JL26, A0A0J9YUD8, Q3UDM1, F6XQM2, E0CX65, E9Q612, E9PY95, Q149S1, Q3UFT0, Q6P1F1, Q8C…	1144	1724	17915	1.30802	0.48967	0.00921234	0.00838436
12	1.95954	GOTERM_BP_3	GO:0040013~negative regulation of locomotion	30	2.36593	0.00444076	F6XU19, F6UAC8, Q80TW3, Q545Y3, A0A0R4J0I9, Q3UEE7, Q6PAJ1, A2RRI1, Q3TP59, E9QKH0, E0CXC3, P70429, Q8BU31, Q80YQ1, Q64151, Q8BQ38, Q3TI02, Q3UC80, A0A0N4SUT7, P03958, Q80TV8, Q3TPM6, Q3TX45, A0A0R4J2D3, Q6P1C9, A0A0G2JGG7, Q6S5J6, Q3TXU4, Q3UJF1, Q8BND1, A0A087WRK0, Q3V357, Q564G1, Q9QXS6, Q8BT06, A0A0A6YXZ1, Q80UP7, Q3TG37, Q8C9Y1, S4R261, J3QP81, Q53YY4, P0C605, J3KMH5, Q6PB99, Q3U8F0, A0A087W…	1144	271	17915	1.73358	0.993906	0.0482229	0.0438888
12	1.95954	GOTERM_BP_3	GO:0051271~negative regulation of cellular component movement	29	2.28707	0.00744485	F6XU19, F6UAC8, Q80TW3, Q545Y3, A0A0R4J0I9, Q3UEE7, Q6PAJ1, A2RRI1, Q3TP59, E9QKH0, E0CXC3, P70429, Q8BU31, Q80YQ1, Q64151, Q8BQ38, Q3TI02, Q3UC80, A0A0N4SUT7, P03958, Q80TV8, Q3TPM6, Q3TX45, A0A0R4J2D3, Q6P1C9, A0A0G2JGG7, Q6S5J6, Q3TXU4, Q3UJF1, Q8BND1, A0A087WRK0, Q564G1, Q9QXS6, Q8BT06, A0A0A6YXZ1, Q80UP7, Q3TG37, Q8C9Y1, S4R261, J3QP81, Q53YY4, P0C605, J3KMH5, Q6PB99, Q3U8F0, A0A087WQ95, Q5P…	1144	269	17915	1.68825	0.999809	0.0755027	0.0687166
12	1.95954	GOTERM_BP_3	GO:2000146~negative regulation of cell motility	26	2.05047	0.0098037	F6XU19, F6UAC8, Q80TW3, Q545Y3, A0A0R4J0I9, Q3UEE7, Q6PAJ1, A2RRI1, Q3TP59, E9QKH0, E0CXC3, P70429, Q8BU31, Q80YQ1, Q8BQ38, Q3TI02, Q3UC80, A0A0N4SUT7, P03958, Q80TV8, Q3TPM6, Q3TX45, A0A0R4J2D3, A0A0G2JGG7, Q6S5J6, Q3TXU4, Q3UJF1, Q8BND1, A0A087WRK0, Q564G1, Q8BT06, A0A0A6YXZ1, Q80UP7, Q3TG37, Q8C9Y1, S4R261, J3QP81, Q53YY4, P0C605, J3KMH5, Q6PB99, Q3U8F0, A0A087WQ95, Q5PPQ7, A2AWS5, Q9JMF8, E9P…	1144	238	17915	1.71075	0.999988	0.0940202	0.0855699
12	1.95954	GOTERM_BP_3	GO:0010633~negative regulation of epithelial cell migration	10	0.788644	0.0119318	Q80TW3, Q91VH1, Q3UEE7, G3UWN5, Q3TP59, Q549D0, P70429, Q80YQ1, Q3TI02, E9PX03, Q3TEU8, Q3TN61, P41731, Q3UBS0, G3UZM8, A0A0G2JE71, Q3UC80, Q3TX45, A0A0G2JGG7, Q6S5J6, Q3TXU4, Q3UJF1, Q3UST6, Q4FK40, Q9QUI0, Q499X7, Q8BT06, G3UWW2, Q3UF21, Q53YY4, B7ZDF7, Q6PB99, Q3U8F0, Q4VAE6, Q5PPQ7, A2AWS5, Q3TPD3, E9PZJ0, Q9Z2V6, Q8C6E4, E9PVJ1, Q5U463, B2RUA8, F8WJB9, Q3TR40, P35441, Q6P9T4, B7ZDF3, P08226,…	1144	59	17915	2.65423	0.999999	0.10939	0.0995587
12	1.95954	GOTERM_BP_3	GO:0016477~cell migration	94	7.41325	0.0276801	F2Z3X0, F6XU19, Q545Y3, E9Q4J5, Q3UZ68, D6RES0, B8X349, D3Z722, Q80Y83, Q64151, Q8BQ38, Q5DTG0, B2RTN5, F7ABV5, Q3TX45, Q6P1C9, Q3TXU4, Q3U8S1, P15379, K7QD41, Q3TG37, Q80UP7, Q9JL41, A0A0R4J196, A0A0R4J1Z7, Q9JLU0, F2Z494, P0C605, Q8R5K2, A2APM5, Q9Z2V6, Q3U737, A2APM3, A2APM4, A2APM1, F6Q8P7, A2APM2, Q8C339, B8JJI9, A0A0G2JDV9, F6RCC5, A9CQK3, Q3TSM2, Q80Y52, Q80W11, D6RH93, A2A5Y6, Q62077, D3Y…	1144	1199	17915	1.22772	1	0.212895	0.193761
12	1.95954	GOTERM_BP_3	GO:0051270~regulation of cellular component movement	69	5.44164	0.0292409	F2Z3X0, F6XU19, Q545Y3, E9Q4J5, Q3UZ68, B8X349, Q64151, Q8BQ38, B2RWT9, Q5DTG0, Q3TX45, Q6P1C9, Q3TXU4, S4R2F3, K7QD41, Q3TG37, Q80UP7, Q9JL41, A0A0R4J196, P0C605, Q9Z2V6, P48036, Q3U737, F6Q8P7, Q8C339, A0A0G2JDV9, Q3UI73, F7CPL2, F6RCC5, A9CQK3, Q3URH5, Q3TRK3, Q3TSM2, D6RH93, A2A5Y6, Q62077, Q148P9, Q3TWV0, A0A087WSF0, O35379, A0A0J9YUD8, Q3UDM1, A0A0A6YWK1, Q549D0, Q8BHF5, D3Z407, Q811K6, P61…	1144	846	17915	1.27723	1	0.21902	0.199335
12	1.95954	GOTERM_BP_3	GO:2000145~regulation of cell motility	64	5.04732	0.0329679	F2Z3X0, F6XU19, F6UAC8, Q545Y3, E9Q4J5, Q3UZ68, F7ATH5, A0A0R4J0I9, B8X349, Q3TP59, Q497Z6, F8WH31, E9QKH0, E0CXC3, F6SH61, P70429, Q64151, Q8BQ38, P20152, A5D6P3, B2RWT9, D3YVC6, Q5DTG0, A0A0N4SUT7, Q3UC80, Q3TX45, P03958, Q6P1C9, Q3TXU4, Q3UJF1, Q3V3V9, Q8BRD0, K7QD41, Q3TG37, Q80UP7, F6VEI7, D3YYJ6, Q9JL41, S4R261, A0A0R4J196, Q8BK67, P0C605, Q3U8F0, Q9JMF8, E9PZJ0, Q9Z2V6, P48036, Q3U737, Q3T…	1144	782	17915	1.28163	1	0.245133	0.223101
12	1.95954	GOTERM_BP_3	GO:0048870~cell motility	103	8.12303	0.0381912	F2Z3X0, F6XU19, Q545Y3, E9Q4J5, Q3UZ68, D6RES0, B8X349, D3Z722, Q80Y83, Q64151, Q8BQ38, B2RWT9, Q5DTG0, B2RTN5, F7ABV5, Q3TX45, Q6P1C9, Q3TXU4, Q3U8S1, P15379, K7QD41, Q3TG37, Q80UP7, Q9JL41, A0A0R4J1Z7, A0A0R4J196, Q9JLU0, F2Z494, P0C605, Q91VR8, Q8R5K2, A2APM5, Q9Z2V6, P48036, Q3U737, Q64483, A2APM3, A2APM4, A2APM1, F6Q8P7, A2APM2, B8JJI9, Q8C339, A0A0G2JDV9, Q3UI73, F6RCC5, Q3URH5, A9CQK3, Q3T…	1144	1348	17915	1.19657	1	0.263657	0.239961
13	1.77599	GOTERM_BP_3	GO:0060548~negative regulation of cell death	86	6.78233	0.0113241	F6XU19, Q91V38, D6RG68, Q921H2, Q924N8, Q9QWX2, Q9CQU0, Q2NKI4, Q3UBH0, E0CYV0, Q8C355, Q541P3, M0QWM4, E9Q0C3, Q3U825, Q3TX45, Q80UP1, Q6P1C9, D3YXX2, Q3TXU4, Q3U8S1, Q3UAD6, P15379, K7QD41, Q71LX8, Q8K183, Q9JL41, F7C312, A2APM5, F2Z470, Q3UWS9, Q9JHL8, A2APM3, A2APM4, A2APM1, D3YXY8, A2APM2, F6TXE3, Q3TFU7, Q91ZZ3, Q8BQ10, Q8C2R2, Q3UI73, A0A087WRC8, F6RCC5, D6RET9, Q3URH5, Q64373, Q8CC11, Q9C…	1144	1042	17915	1.29247	0.999998	0.105507	0.0960247
13	1.77599	GOTERM_BP_3	GO:0008219~cell death	152	11.9874	0.014406	Q91V38, D6RG68, Q924N8, Q9CQU0, E0CYV0, Q3UBH0, Q541P3, P28574, Q3U825, Q80TN1, Q6P1C9, Q3TXU4, K7QD41, Q3TF18, Q71LX8, Q8K183, Q9JL41, F7C312, A2APM5, Q3UWS9, A2APM3, A2APM4, D6RG87, A2APM1, A2APM2, F6TXE3, Q8BQ10, Q3UI73, A0A087WRC8, Q9Z2W1, F8WJI4, F6RCC5, Q80Y52, Q8CC11, A6X925, A0A0G2JE88, Q3UDM1, Q7TPV1, Q91YW3, Q6P1F5, F6RN19, Q3U1J4, D3YWY5, P42669, Q6PBG3, Q811K6, A2BDQ4, Q3UMA8, Q3UI81,…	1144	2003	17915	1.18837	1	0.122493	0.111484
13	1.77599	GOTERM_BP_3	GO:0010941~regulation of cell death	123	9.70032	0.0288061	F6XU19, Q91V38, D6RG68, Q921H2, Q924N8, Q8CEY5, Q9QWX2, Q9CQU0, A0A0A6YX03, Q2NKI4, E0CYV0, Q3UBH0, Q8C355, Q541P3, M0QWM4, E9Q0C3, Q3U825, Q3TX45, Q80UP1, D3YXX2, Q80TN1, Q6P1C9, Q3TXU4, S4R2F3, Q3U8S1, Q3UAD6, P15379, K7QD41, Q3TF18, Q71LX8, Q3TG37, F7CDT0, S4R2F7, Q8K183, Q9JL41, F7C312, A0A0N4SWH2, A2APM5, F2Z470, Q3UWS9, P48036, Q3U738, D3YXY6, Q9JHL8, A2APM3, A2APM4, D6RG87, A2APM1, D3YXY8,…	1144	1620	17915	1.189	1	0.217183	0.197663
		Category	Term	Count	%	PValue	Genes	List Total	Pop Hits	Pop Total	Fold Enrichment	Bonferroni	Benjamini	FDR
		GOTERM_BP_3	GO:1901564~organonitrogen compound metabolic process	249	19.6372	1.89913e-25	E9Q5L9, Q6P1B1, Q3TY78, A0A0A6YY26, O70250, O70492, D3Z722, Q3T984, Q96EC0, S4R1E9, Q4FZG2, Q8C3V7, E0CYV0, Q3TH60, Q541P3, Q9CR59, Q9CR57, Q9D114, Q3U9U9, Q3TRI4, Q922I7, Q3U825, Q4VAF2, Q7TPW6, Q8CDV2, Q3TW21, Q3TXU4, D3Z736, Q6PI17, K7QD41, Q9JKS5, Q3TF18, G5E8T9, Q9WVE0, Q8K183, Q8BTY4, Q3UQD8, A2APM5, Q64483, A2APM3, A2APM4, A2APM1, Q5F1Z8, A2APM2, F6TXE3, Q9DB15, Q8C3T7, Q91Z92, Q6P1A9, D3Z…	1144	2039	17915	1.91237	4.73e-33	4.73e-33	4.1e-33
		GOTERM_BP_3	GO:0006793~phosphorus metabolic process	318	25.0789	1.66789e-10	Q3TPF5, Q545Y3, Q3TTN3, D3Z722, Q8JZN5, P63321, Q8BS78, P63325, A0A0J9YUG8, Q3TTM6, E9Q827, H3BKD2, Q6P1C9, B1ARW4, Q9R1K9, Q9WVE0, E0CYW1, A0A0J9YUF8, Q3U1H7, Q6P5H6, Q9DB15, Q8C3T7, A0A0J9YUE9, Q3UJZ8, F6RCC5, H3BKB1, Q64010, Q8CE50, D3YUT3, D3Z758, Q3TXW2, D3YUT7, Q3TY82, Q9JL26, G5E8V7, Q9WVG6, A0A0J9YUD8, Q7TPV1, Q8K2Y7, Q3UFT0, Q6P1F5, Q3U1J4, Q8JZR2, Q3U5R4, D3YV67, A2BE28, Q6IWE2, Q9DB73,…	1144	3620	17915	1.37565	1.88e-09	9.41e-11	8.15e-11
		GOTERM_BP_3	GO:0060341~regulation of cellular localization	103	8.12303	4.31159e-08	B9EHK4, Q61796, Q61797, H3BLE8, Q9WUR2, F8WGB3, D6RD07, A0A0G2JDY4, D3Z2Y8, A0A0A6YXQ7, A0A0A6YY26, Q9CR61, Q9CQU0, E0CYE2, Q497Z6, Q8JZN5, A8Y5N4, Q4FZG2, Q543T1, Q8C355, D3Z7C6, Q4FJX9, D3YVC6, E9Q149, Q541P3, Q921G7, Q99LX0, P13516, Q3THE7, Q6GT24, Q3U4K3, Q99JT9, D3YXX2, B1ARW4, D3Z736, Q3U2X5, F8WJ64, Q3TR93, Q8R3X7, F6XXH9, E9Q7A8, Q9WUC0, Q01237, P46656, Q8BTY0, Q8BH04, Q3UQD8, Q3UIU2, A0A…	1144	930	17915	1.73438	6.97e-07	2.58e-08	2.24e-08
		GOTERM_BP_3	GO:0019538~protein metabolic process	16	1.26183	2.91811e-07	Q62446, Q3U3N7, Q99L47, A0A0G2JGN9, Q3U9V1, B8JJC2, A0A0G2JER9, Q9DAN5, Q80YE1, Q1JUQ7, Q810A3, Q8BMX6, Q1JUQ6, Q3U8D2, D3Z7C6, F6YRQ2, Q1JUQ8, A9E3L2, F8WJK8, Q9CR16, Q3UB60, E9Q1V0, Q64433, Q9Z2I2, Q3ULN5, E9Q5V1, A0A0A6YW70, P24369, Q4KL76, Q9JJD8, P26883, Q9DCY1, Q3TND1, F6X9I3, Q3TX72, Q3TDI5, D3Z7Q5, P45878, Q3TGW8, Q542X7, Q6ZQM2, Q9CRH1, Q4FJN2, O54946, P80314, Q3UND3, Q3TJG6, Q64378, Q3U…	1144	50	17915	5.01119	1.95e-06	6.97e-08	6.03e-08
		GOTERM_BP_3	GO:0050790~regulation of catalytic activity	105	8.28076	5.58787e-07	F6XU19, F7CAM6, E9Q4J5, C6EQH1, Q3UZ68, Q9D1S1, A0A0A6YX03, Q80U03, Q3T984, Q8BQ35, K4DI76, F6R5D8, Q8BP17, Q8BQ38, A0A087WSC0, P61028, A0A087WSC6, Q5DTG0, E9Q0C3, Q8R0B4, Q922I7, Q3TX45, Q80UP1, Q80TN1, Q6P1C9, Q3TXU4, S4R2F3, A0A0A6YWP3, Q3TF18, Q71LX8, Q9WUC0, Q80UP7, F6W322, E0CYW1, A0A0R4J1Z7, E9Q835, Q3UQD8, Q9Z2V0, P0C605, Q921F2, Q8CC27, P97441, O89096, Q8R1C2, D3YXY6, P15105, F6Q8P7, B8J…	1144	1005	17915	1.63612	7.25e-06	2.34e-07	2.03e-07
		GOTERM_BP_3	GO:0050804~modulation of synaptic transmission	403	31.7823	1.41538e-06	Q3TPF5, Q6P1B1, Q91X78, Q924N8, B8X349, D3YUQ0, F6Z1E7, D3Z722, D6RFU5, Q96EC0, Q8C3V7, Q8BS78, Q91X73, E0CYV0, Q3UBH0, Q3TH60, Q541P3, Q3U9U9, Q3TTM6, E9Q827, Q7TPW6, Q3TXU4, G5E8U3, D3YYZ8, E0CYW0, E0CYW1, F6ZBG7, A0A0J9YUF7, Q9EQM0, D3Z2K0, D6RG87, Q9DB15, E0CZ90, A0A087WRC8, F8WJI4, F6RCC5, Q6P1A9, Q80W11, D3YUT3, Q3UBI6, Q9WVG6, A6X925, Q4FZH2, A0A0J9YUD8, Q7TPV1, Q8K2Y7, Q3UG21, Q3UFT0, Q6P…	1144	5186	17915	1.21692	1.27e-05	3.97e-07	3.44e-07
		GOTERM_BP_3	GO:0051050~positive regulation of transport	240	18.9274	3.99849e-06	Q91V38, D6RG68, Q3TPF5, A0A0A6YY28, C6EQH1, Q3TY78, Q3UZ68, O70250, B8X349, Q80Y83, Q8BQ35, Q4FZG2, Q8C3V7, Q8BS78, Q8BQ38, Q3UBH0, Q99LH9, Q541P3, Q9CR59, Q3TRI5, Q9D114, Q3U825, E9Q827, Q8CDV2, Q80TN1, Q3TW21, Q3TXU4, D3Z736, A0A0A6YXR0, A0A0U1RNH9, O35239, Q6PI17, K7QD41, Q3TF18, Q71LX8, Q8K183, A0A0R4J196, F7C312, Q3UQD8, Q9Z2V0, Q8BTY3, D6RE48, A2APM5, O89096, Q8R1C2, Q64483, Q9EQM0, A2APM3,…	1144	2873	17915	1.30818	1.65e-05	5.01e-07	4.34e-07
		GOTERM_BP_3	GO:0001505~regulation of neurotransmitter levels	30	2.36593	4.00894e-06	Q3TDW2, J3QJW3, Q05DE5, A0A0U1RQ76, A2AIZ9, A2AIR7, K4DI76, O55017, Q542J5, D3Z7K9, Q99KF6, A0A0M3HEP6, Q5EBQ2, F6TRQ3, Q99LX0, D3Z332, Q3THE7, Q3TGC5, Q80TN1, A2AIR9, D3Z3T9, Q8BYR5, Q3UHK5, Q3U2X5, Q9DBS6, E9Q835, A2AIS0, P49769, P60879, B0R030, P28663, D6RHS6, P46097, D3Z620, A0MTM0, Q3TTY6, O88952, Q3UYN6, Q9D3L3, A7VL18, Q64133, P11798, Q01065, Q544G1, Q3UM63, B0R029, Q60738, Q3TG52, Q9QZA3,…	1144	181	17915	2.59557	2.61e-05	7.67e-07	6.64e-07
		GOTERM_BP_3	GO:0061077~chaperone-mediated protein folding	52	4.10095	5.51e-06	E0CY46, Q3UXS6, Q8CAQ1, A0A0A6YXQ4, D3Z722, H3BL59, Q3USZ5, Q5QNU0, F6USW7, Q6P239, F6U250, Q8BT90, P63325, A9X414, A9X413, Q9CR57, F6QXN3, Q3V244, D3YTP8, V9GX35, Q8R4Z6, Q8R4Z5, Q6DI58, E9QKZ2, F7AI47, Q3UA73, Q3UGC7, Q9CQ21, B2RWE8, Q3UGC0, Q5BLK0, G5E866, D3YTQ9, A0A0G2JE77, Q3UJZ7, A2VDG1, F6QU81, Q3TAZ3, Q6P1A9, A0A0A6YXP3, Q9D6Z1, Q3TM09, Q8R1B4, P62270, D3YUT3, P14148, A0A0J9YU32, D3Z5R8,…	1144	416	17915	1.9575	3e-05	8.1e-07	7.01e-07
		GOTERM_BP_3	GO:0007267~cell-cell signaling	48	3.78549	6.1344e-06	O70250, O70492, Q91XH7, Q4FZG2, Q8C3V7, E0CYV0, E9Q149, D3Z736, E0CYF2, Q8R3X7, Q01237, Q8K183, D3YVD3, P46656, Q8BH04, Q3UQD8, F6ZBG7, A0A0J9YUF7, D6RE47, F2Z470, A0A140LHL4, D3Z6B9, G3UYP8, A0A0N4SVU4, Q91XF0, Q3TFD0, Q3V2X8, Q3TNU8, F6TXE3, Q3UMP2, Q6TEK5, Q544X6, P22315, Q99LF5, E9PWE0, A0A0N4SW56, D3Z510, A0A0N4SVT2, Q78ZM0, A0A087WSF0, O35259, B2RXY7, A0A0U1RPN8, A0A0U1RNJ6, Q0VGU5, Q9DC29,…	1144	373	17915	2.01522	3.08e-05	8.1e-07	7.01e-07
		GOTERM_BP_3	GO:0010035~response to inorganic substance	123	9.70032	6.98098e-06	F6XU19, Q924N4, C6EQH1, Q3TTN3, Q3T984, D3Z601, Q80Y83, Q2NKI4, K4DI76, P61028, Q543T1, Q99KF6, A0A087WSC6, Q541P3, Q8R0B4, Q922I7, Q8CDV2, Q80TN1, S4R2F3, Q80YX0, Q80YX1, Q3U8S1, P15379, K7QD41, Q3TG37, Q9WUC0, E9Q835, Q9JLU0, Q3UQD8, Q921F2, Q8CC27, A2APM5, F2Z470, P28663, O89096, E9PUP9, P48036, P46097, D3YVU0, D3Z620, A0MTM0, A2APM3, P15105, A2APM4, Q3UY61, A2APM1, A2APM2, Q8C2R5, Q32MF3, Q8C…	1144	1294	17915	1.48854	8.24e-05	2.06e-06	1.78e-06
		GOTERM_BP_3	GO:0032940~secretion by cell	44	3.47003	7.56199e-06	Q3TDW2, M0QWU8, Q8BKX1, P12658, D3Z563, P10637, A2AII2, Q05DE5, Q0PD50, D3Z601, A0A0A6YWW5, A0A0N4SW90, P13595, A2AIZ9, D3YVK1, A2AI16, A2AIR7, A2AI17, O55017, A2AI14, D3Z7K9, Q64FW1, Q541P3, P60853, Q4VWZ5, F6TRQ3, Q80TN1, A2AIR9, A2AI19, P70379, Q8C5H2, A2AI21, Q9QXS6, K7QD41, Q922Y6, F6VEI7, Q8C069, A2AIS0, A2AI20, P49769, O88682, A0A087WQ93, Q60841, P60879, O89096, P28663, D5L240, D3YVU0, H9H…	1144	332	17915	2.07542	0.000178	4.35e-06	3.77e-06
		GOTERM_BP_3	GO:0022613~ribonucleoprotein complex biogenesis	38	2.99685	2.04483e-05	B2RSC8, Q3TDW2, M0QWU8, Q8BKX1, Q0PMG2, P12658, D3Z563, P10637, A2AII2, Q3UEE7, Q0PD50, D3Z601, A0A0A6YWW5, A0A0N4SW90, P13595, V9GXS6, Q8R381, A2AI16, A2AI17, A2AI14, V9GXK3, D3Z7K9, Q64FW1, Q541P3, P60853, Q4VWZ5, F7ABV5, Q3TX45, Q80TN1, A2AI19, Q3TXU4, P70379, Q8C5H2, P46935, A2AI21, Q9QXS6, K7QD41, Q4VBX4, Q8BL04, Q8BNU7, F6VEI7, A2AI20, P49769, O88682, A0A087WQ93, Q60841, P60879, O89096, D5L…	1144	280	17915	2.12528	0.000212	5.06e-06	4.38e-06
		GOTERM_BP_3	GO:0044092~negative regulation of molecular function	152	11.9874	2.06274e-05	P55821, Q91V38, Q9EPM7, Q9EPM8, Q545Y3, Q3URG1, Q9QWX2, D6RES0, D6RES2, P63321, Q5KU39, Q8BQ35, Q9JM76, F6R5D8, Q8BQ38, P61028, Q8C355, M0QWM4, A0A0J9YUG8, B2RTN5, F2Z484, Q2TBE6, Q3UPB2, B7ZNA0, Q80UP1, Q80TN1, Q6P1C9, D3YY93, Q3UAD6, D3YTP8, Q9R1K9, K7QD41, Q3TG37, Q80UP7, Q3TEP4, A0A0R4J1Z7, F7C312, M0QWL7, F2Z494, A0A0J9YUF8, Q9Z2V0, P0C605, Q91VR8, Q8R5K2, Q3V3I7, P48036, P46097, Q8R1C2, Q9E…	1144	1714	17915	1.38875	0.000291	6.76e-06	5.86e-06
		GOTERM_BP_3	GO:0051186~cofactor metabolic process	20	1.57729	2.82337e-05	Q8K2T9, Q05CS8, Q8BK71, Q3UKA1, F7DAB1, P10630, F7CHS2, Q3T984, F6ZDS4, F7AXP1, Q8C3V7, Q3TZB5, Q7M739, F6R5D8, Q3U8D6, Q60749, Q6P239, Q3UXC2, Q8R3Q7, Q3TH60, Q60872, F6TW20, Q3U9U9, Q922I7, F7CBP1, Q9WUK2, Q8BU18, Q3TGK7, E9Q279, Q3V244, F7DCW4, K3W4Q6, Q8BTY4, A2AWN7, A2AWN8, Q8CGT9, A2AR07, Q3UGC7, Q3URI0, D6RJ60, Q9CQ21, Q9CYB9, B2RWE8, Q3UGC0, Q52KC1, Q5M9M0, E9Q561, Q8C2R5, Q91ZA5, Q8BMJ3,…	1144	104	17915	3.01153	0.000307	6.99e-06	6.05e-06
		GOTERM_BP_3	GO:0051640~organelle localization	97	7.64984	3.57626e-05	F7CAM6, Q3UQE4, C6EQH1, F6YY69, Q3UZ68, Q3TTN3, Q80U03, A2AR26, A2AR27, Q8BQ38, A0A087WSC0, P61028, Q3UBH0, H3BJB9, E9Q2G7, Q3UQD0, Q9D593, Q80X52, S4R2F3, A0A0A6YWP3, D3YVT5, A0A0U1RNH9, K7QD41, Q3TG37, Q80UP7, Q9JL41, E9PV10, P0C605, Q8CC27, P97441, O89096, H3BLC2, Q32MF3, A1L3P4, A0A0N4SVE1, A0A087WRC8, Q3THX0, Q3UTL8, H3BKB1, Q80Y52, Q62077, Q8BLF7, Q148P9, O35379, Q9R0K7, Q9DC29, Q3UDM1, Q31…	1144	1001	17915	1.5175	0.000759	1.62e-05	1.4e-05
		GOTERM_BP_3	GO:0010256~endomembrane system organization	117	9.22713	4.61907e-05	B0V2V8, Q545Y3, Q3TY78, B0V2V6, Q8CEY5, A0A0A6YX03, D6RES0, Q80U03, B8X349, D3Z607, Q4FZG2, Q8BS78, Q8BQ38, Q8C355, B2RWT9, Q541P3, B2RTN5, E9Q0C3, Q3TX45, Q80UP1, Q80TN1, Q3TXU4, S4R2F3, Q8CFZ0, Q3U8S1, P15379, Q6PI17, K7QD41, F6WC15, G5E839, Q3TF18, Q71LX8, Q9WUC0, Q8BPQ7, Q543S2, A0A0R4J196, Q3UPB9, P0C605, Q8CC27, Q8R5K2, A2APM5, O89096, Q3U1H7, E9PUP9, Q9Z2V6, Q3U737, Q8CCS6, A2APM3, A2APM4,…	1144	1270	17915	1.44269	0.000866	1.81e-05	1.56e-05
		GOTERM_BP_3	GO:0051051~negative regulation of transport	50	3.94322	6.85394e-05	Q9D920, J3QJW3, Q3UXS6, Q7TQJ6, A0A0A6YX02, Q9DAB3, Q14B05, E9QKH0, E9Q2W8, K4DI76, Q5QNU0, Q9CTJ7, Q8CJ27, A0A0N4SUT7, Q9DCE1, Q8BYR5, Q6PB45, O88329, Q3TG37, E9Q835, F2Z494, P60879, P28663, O89096, Q3UA73, P46097, P70441, Q9CQ22, Q3UY61, P70207, A2ALV3, D3YTQ9, Q3UPV4, A0A0J9YUE9, Q80XE5, Q8C6Z0, A2ALV1, Q9Z2W1, Q60575, Q7TNQ1, Q3TAZ3, A0A0J9YU39, Q3TM09, A0A087WRU7, A2A5Y6, P15116, F6TH70, P46…	1144	433	17915	1.80831	0.000995	2.03e-05	1.76e-05
		GOTERM_BP_3	GO:0060627~regulation of vesicle-mediated transport	56	4.4164	9.33239e-05	F6S7V4, Q3UQE4, Q8BK71, C6EQH1, A0A0N4SW89, F6YY69, A0A0N4SW87, O70492, A0A0A6YX03, Q80U03, Q3TP59, Q497Z6, V9GXS6, E0CXC3, P49817, Q3USZ6, F6R5D8, Q8BQ38, A8C1V9, Q543T1, D3YVC6, E9Q149, Q99LX0, A0A0N4SV57, Q8CDV2, P03958, A0A0U1RNH9, K7QD41, F6WC15, Q3TF18, Q3V3W1, Q3TG37, Q80UP7, Q9WUC0, Q01237, Q543S2, M0QWL7, P0C605, G3X9H8, F2Z470, Q9JMF8, Q6R0H7, P48036, Q6R0H6, P70441, D6RG87, D3YXY8, Q8C…	1144	510	17915	1.71953	0.00167674	3.16e-05	2.73e-05
		GOTERM_BP_3	GO:0044093~positive regulation of molecular function	69	5.44164	0.000123452	P55821, F6XU19, Q545Y3, Q9QWX2, O70492, A0A0A6YX03, D6RFU5, D6RD03, Q8BQ35, F6R5D8, Q64151, F7ABV5, Q3TX45, Q80UP1, Q6P1C9, Q3TXU4, D3YY93, G5E8U3, Q3TF18, Q9WVE0, F2Z494, Q546Y8, Q9Z2V0, Q8R1C2, D3YXY6, A0MTM0, D3Z2K0, D3Z502, D3YXY8, Q8C339, B8JJI9, B2RXX6, Q8BQ10, Q8BR32, J3QPT3, F7CPL2, Q8C690, Q3TRK3, Q9CS50, Q64373, Q8CC11, Q3TXW2, Q3TWV0, Q9WVG6, Q8C2Q3, A0A0J9YUD8, Q3UG21, E9PY95, Q3UFT0,…	1144	675	17915	1.6008	0.00184051	3.29e-05	2.85e-05
		GOTERM_BP_3	GO:0032880~regulation of protein localization	83	6.54574	0.000190472	Q3UZ68, Q9D1S1, Q9QWX2, O70492, A0A0A6YX03, Q80U03, Q9CRW7, Q9CQU3, Q8BQ35, F6R5D8, H3BJB9, E9Q0C3, Q6P1C9, Q80TN1, S4R2F3, D3YVT5, H3BJB6, D3YYZ8, K7QD41, G5E839, Q3TF18, Q71LX8, Q3TG37, F6W322, E0CYW1, M0QWL7, Q9Z2V0, F2Z470, P28663, O89096, E9PUP9, Q8R1C2, D3YXY6, B8JJI7, Q3UCL9, Q3TFU7, A0A0J9YUE9, Q8BQ11, E9PUQ4, Q3UJZ8, J3QPT3, F7CPL2, Q8C690, E9PUQ2, E9PUQ0, E9Q720, B2RUR8, Q3TRK3, Q80WR0,…	1144	864	17915	1.50437	0.00241198	4.24e-05	3.67e-05
		GOTERM_BP_3	GO:1902589~single-organism organelle organization	88	6.94006	0.000232166	Q3UZ68, A0A0A6YX03, Q3T984, P63321, Q5KU39, Q8BQ35, K4DI76, Q8BP17, Q8BQ38, P61028, Q543T1, Q99KF6, A0A087WSC6, Q541P3, Q2TBE6, Q8R0B4, Q922I7, Q8CDV2, Q80TN1, A0A0U1RNH9, Q3TF18, Q80UP7, Q9WUC0, E9Q835, Q3UQD8, Q9Z2V0, P0C605, Q921F2, F2Z470, P28663, E9PUP9, P48036, P46097, Q8R1C2, Q3U737, D3Z620, P15105, D6RG87, Q8C2R5, Q3TFU7, A0A087WSE4, A0A0N4SWG4, A0A087WQA5, E9PUQ4, A0A0G2JDV9, E9PUQ2, Q54…	1144	935	17915	1.47388	0.00277968	4.8e-05	4.16e-05
		GOTERM_BP_3	GO:0006979~response to oxidative stress	41	3.23344	0.000299543	Q9QZE5, Q9D920, Q3TDW2, J3QJW3, Q3UXS6, D3Z3S1, P10637, Q05DE5, Q7TQJ6, O08821, A0A0U1RQ76, Q14B05, E9QKH0, E9Q2W8, F6ZL13, Q3U6Y0, K4DI76, Q5QNU0, Q8C6T5, Q8CAI9, Q3UF78, A2AH75, Q9CTJ7, Q8BN53, Q549X4, A0A0M3HEP6, Q05D38, A0A087WQY6, A0A0N4SUT7, F6XLZ3, Q80TV8, Q3TPM6, A0A0J9YUN4, Q05DD2, Q8BYR5, A0A087WRK0, P70379, Q8K3E4, Q6PB45, A0A068BFR3, Q8K3E5, E9Q552, B2RQQ5, P39053, A0A0A6YXZ1, Q3TG37,…	1144	353	17915	1.81886	0.00333164	5.66e-05	4.9e-05
		GOTERM_BP_3	GO:0006413~translational initiation	31	2.44479	0.000299993	Q8BKX1, V9GXS6, A2AI16, A2AI17, A2AI14, Q8BQ38, Q541P3, P60853, F6TW20, Q3U9U9, F7CBP1, Q3TX45, Q80TN1, A2AI19, Q3TXU4, A2AI21, Q14BR4, Q3U270, A2AI20, P0C605, F6Q1R4, E9PUP9, Q3URI0, Q8BUI5, Q99KU3, Q8BTG0, Q3UAH6, Q3UPV4, Q3TPY5, Q3TLQ0, Q3V2X2, Q8BQ10, F6Q5Z1, B1AZ46, E9PUQ4, A0JNZ0, A1L3P4, F7CPL2, E9PUQ2, E9PUQ0, F6RCC5, A0JNY7, Q3TRK3, Q3UY58, P11798, Q148P9, Q9WVG6, Q80X35, P21237, Q3U9G3,…	1144	239	17915	2.03121	0.00619179	0.0001	8.68e-05
		GOTERM_BP_3	GO:0016079~synaptic vesicle exocytosis	46	3.62776	0.00035159	Q545Y3, A0A0A6YXQ7, A0A0A6YX03, Q3TP59, Q4FJX1, Q3UBH0, Q543T1, Q8C355, A5D6P3, B0LAA8, Q4FJX9, Q5EBQ2, Q921G7, Q61207, Q99LX0, Q3U825, Q6GT24, P04925, P03958, Q3TX45, Q3TGC5, D3YXX2, Q3TXU4, Q3TKK3, Q8BRD0, F6WC15, K7QD41, Q5NC82, Q3TF18, Q3U8C4, Q3TZI7, Q543S2, D3YYJ6, Q9JL41, S4R261, Q4VAE8, A0A0J9YUF7, Q3UWS9, Q3U738, Q9JHL8, Q6PF96, Q4FJZ7, P22437, Q3TWF9, Q6TEK5, Q3TFU7, Q8BQ10, D3Z0X2, Q9Z…	1144	415	17915	1.7358	0.00686098	0.000108	9.32e-05
		GOTERM_BP_3	GO:0051656~establishment of organelle localization	120	9.46372	0.000464203	Q91V38, E9Q5L9, A0A0G2JDY4, Q91X78, Q6P1B1, Q3UZ68, A0A0A6YXQ7, Q9D1S1, A0A0A6YY26, O70250, D6RES0, D6RES1, Q80U03, Q3T984, D6RDQ3, Q8JZN5, D6RFU5, D6RD03, S4R1E9, Q2NKI4, Q8BKH1, G3X9V0, Q8C9A6, Q569Z6, M0QWM4, Q921G7, E9Q0C3, Q922I7, Q3TX45, Q8CDV2, Q3TXU4, G5E8U3, Q8CFZ0, Q3T9X4, Q3UAD6, D3YYZ8, Q6PI17, Q9DBS6, D3YTP8, K7QD41, G5E8T9, Q9WVE0, Q71LX8, F7C312, Q8BTY0, Q546Y8, E9Q2H8, Q8R5K2, Q3U…	1144	1387	17915	1.35486	0.00985892	0.00015	0.00013
		GOTERM_BP_3	GO:1901698~response to nitrogen compound	140	11.041	0.000464716	F6XU19, Q91V38, Q545Y3, Q3TY78, A0A0A6YY28, D3YW40, Q8CEY5, B8X349, S4R1E9, D3Z607, Q4FZG2, Q6PGM4, Q8BQ38, Q99LH9, Q8C355, B2RWT9, B2RTN5, H3BJB9, E9Q0C3, Q3TX45, Q80UP1, Q3TXU4, D3YVT5, Q8CFZ0, Q3U8S1, Q3UAD6, P15379, Q6PI17, K7QD41, F6WC15, G5E839, Q71LX8, Q3TG37, Q9WUC0, Q8BPQ7, E0CYW0, Q543S2, A0A0R4J196, F7C312, Q3UPB9, P0C605, A2APM5, F2Z470, Q3U1H7, E9PUP9, Q8CCS6, A2APM3, A2APM4, D6RG87,…	1144	1662	17915	1.31913	0.0100282	0.00015	0.00013
		GOTERM_BP_3	GO:1901575~organic substance catabolic process	357	28.1546	0.000470247	Q3TPF5, Q91X78, Q545Y3, Q3TY78, B8X349, Q96EC0, P63321, Q8BS78, Q91X73, Q8C474, Q3TH60, Q541P3, Q3U9U9, E9Q827, H3BKD2, Q6P1C9, Q3TXU4, Q9WVE0, E0CYW1, Q9JL41, E9Q835, E0CYW7, D6RG87, Q9DB15, Q3TD08, Q32MF3, Q8C3T7, Q3UJZ8, A0A087WRC8, Q9Z140, F8WJI4, F6RCC5, H3BKB1, Q64010, D3YUT7, Q9WVG6, F6ZFQ8, A6X925, A0A0J9YUD8, Q7TPV1, Q3UFT0, Q6P1F5, Q3U1J4, Q8JZR2, Q6P1F1, Q6PBG3, Q9DB73, A2BDQ4, Q99JH7,…	1144	4808	17915	1.16277	0.0104869	0.000155	0.000134
		GOTERM_BP_3	GO:0051129~negative regulation of cellular component organization	138	10.8833	0.000509923	Q91V38, A0A0G2JDY4, Q91X78, Q6P1B1, Q3UZ68, A0A0A6YXQ7, Q9D1S1, A0A0A6YY26, O70492, O70250, D6RES0, D6RES1, Q80U03, D6RES2, Q3T984, D6RDQ3, Q8JZN5, D6RFU5, D6RD03, S4R1E9, Q2NKI4, Q8BKH1, Q8BLJ3, G3X9V0, Q8C9A6, Q569Z6, M0QWM4, Q921G7, E9Q0C3, Q922I7, Q3TX45, Q8CDV2, Q3TXU4, G5E8U3, Q8CFZ0, Q3T9X4, Q3U8S1, Q3UAD6, D3Z736, P15379, D3YYZ8, Q6PI17, Q9DBS6, D3YTP8, K7QD41, G5E8T9, Q9WVE0, Q71LX8, F7C…	1144	1638	17915	1.31934	0.0109017	0.000159	0.000138
		GOTERM_BP_3	GO:0050808~synapse organization	52	4.10095	0.000671958	Q5SXR2, Q8BKX1, Q9QWX2, A0A0A6YX02, Q3T984, Q9CQU3, F7AXP1, E9Q147, E9Q026, E9QKH0, P49817, Q8BQ35, Q5SS83, P61027, Q8C355, Q8BGP5, A0A087WSC6, E9PV09, Q8R0B4, Q922I7, Q05CJ0, A0A0N4SUT7, Q9DCE1, E9Q390, S4R2F3, Q6QD59, B7ZWC0, E9Q279, Q3U270, Q3TG37, S4R1U2, F6VEI7, Q8CEH2, Q9Z2V0, Q921F2, Q8CC27, Q99KU0, F6Q1R4, D2KPZ5, A0A0N4SW69, Q8R1C2, D3YXY6, P70441, Q8BUI5, Q9EQM0, Q9CQ22, F6WZQ6, Q9DC36,…	1144	502	17915	1.62215	0.0146051	0.000202	0.000175
		GOTERM_BP_3	GO:0044248~cellular catabolic process	48	3.78549	0.000693227	J3QJW3, Q9CXS2, O70492, Q8BPA2, Q80U03, Q497Z6, E9Q026, E9QKH0, P63321, P49817, Q5KU39, Q2NKI4, K4DI76, Q8BP17, Q9CTJ7, D3YVC6, Q9D1R8, Q05CJ0, Q3UC80, A0A0N4SUT7, Q80UP1, Q8BYR5, I6L979, Q80UP7, Q8BPQ7, F6VEI7, E9Q835, A0A0R4J1Z7, B9EKQ1, O88682, G3X9H8, O89096, P28663, A0A0N4SW69, P46097, O35153, D3YXY6, E9QPT7, A2ALV3, Q922X7, A0A0J9YUE9, Q8CFI0, A2ALV1, Q542T7, A0A0N4SW58, A0A0J9YU39, D3Z7V5,…	1144	453	17915	1.65933	0.0161294	0.00022	0.00019
		GOTERM_BP_3	GO:0010243~response to organonitrogen compound	20	1.57729	0.00085738	E9Q5L9, Q99KB8, Q91XH7, F6U2B2, Q9Z0L8, Q9CVJ8, E9Q024, Q9CZN7, Q3TIM0, A0A0N4SWE8, Q3TIQ5, D3YWI0, Q8C355, Q64FW1, Q4FJX9, B1AZS9, Q9D634, P10649, E9PVM7, Q99LX0, Q3TJA2, D3K2X3, E9Q8G8, Q3U8W4, Q8BLE0, Q9DCM0, G5E8T9, P09103, O09131, Q3UJA8, Q60841, E9Q2H8, A2A813, D3Z6B9, A2A816, O08807, A2A815, A2A817, Q3U738, B9EKG3, Q9CPU0, Q6P8J7, A1IH03, Q3TFD0, A1IH02, Q99K87, Q3TT76, E9PV63, Q9CWJ9, Q8R…	1144	134	17915	2.33731	0.0304218	0.000401	0.000347
		GOTERM_BP_3	GO:0048523~negative regulation of cellular process	32	2.52366	0.00117687	Q3U9N5, Q3TDW2, M0QWU8, E9Q4J5, P12658, D3Z563, A2AII2, Q3TTN3, A0A0A6YWW5, P13595, P70704, Q2NKI4, A2AI16, A2AI17, Q542J5, A2AI14, Q52KQ7, Q3UBH0, Q543T1, Q64FW1, Q5DTG0, E9Q149, Q541P3, Q4VWZ5, Q5EBQ0, D3Z0V6, D3Z332, Q3TIG8, P04925, A2AI19, D3YY93, Q9JKK7, D3Z3T9, P31324, A0A0M3HEP7, Q8C5H2, Q3UHK5, Q9DBS6, A2AI21, Q14BR4, Q3UN66, Q01237, Q3TZI7, O88444, Q3UF68, Q3UG89, A2AI20, E9Q798, P49769,…	1144	271	17915	1.84915	0.0475967	0.000599	0.000519
		GOTERM_BP_3	GO:0019725~cellular homeostasis	80	6.30915	0.00118607	Q91V38, F7CAM6, Q3UQE4, Q3UWQ9, Q3TY78, Q9QWX2, Q69ZW6, A0A0A6YX03, A0A0A6YX02, Q2NKI4, Q4FZG2, A0A087WSC0, A2ACV6, P61027, Q8C355, Q3UJ70, P28574, E1U8D0, E9Q0C3, D3YXX2, Q80TN1, A0A0A6YWP3, Q3UAD6, Q9DBS6, K7QD41, F6WC15, Q3TF18, Q71LX8, Q9WUC0, Q543S2, F7C312, Q9Z2V6, P48036, Q8CD47, Q3V3I2, Q80XU3, Q9CQ22, Q8JZK9, Q8C3T7, Q3TFU7, Q8BQ10, Q8C2R2, Q3UTL8, Q8CBP8, Q3TV28, D3Z510, Q3TSM2, Q64373,…	1144	878	17915	1.42688	0.0624321	0.000767	0.000665
		GOTERM_BP_3	GO:0030534~adult behavior	43	3.39117	0.00131585	P55821, Q545Y3, Q7TQJ6, Q3URW8, Q14B05, E9QKH0, P70429, Q8R024, Q8BQ35, Q8BQ38, B0LAA8, A0A087WSC6, Q2TBE6, Q8R0B4, A0A0N4SUT7, Q6P1C9, A3KGU7, Q3V3V9, A3KGU9, A3KGU4, A3KGU5, D3YTP8, Q66JR8, Q5NC82, S4R261, Q9CZ46, F2Z494, Q9Z2V0, P0C605, Q921F2, P28663, D2KPZ5, P48036, Q8R1C2, Q9EPK3, Q91XF0, Q80WS9, Q9CQB5, Q3V1V5, B2RXX6, Q3UPV4, Q8C3T7, A0A087WSE4, A0A087WQA5, Q3UI73, Q3URH5, Q3TFC8, A0A087W…	1144	405	17915	1.66266	0.123137	0.00149316	0.00129308
		GOTERM_BP_3	GO:0007611~learning or memory	89	7.01893	0.00140742	Q91V38, F7CAM6, E9Q5L9, Q3UQE4, Q3UWQ9, Q3TY78, Q9QWX2, Q69ZW6, A0A0A6YX03, A0A0A6YX02, Q2NKI4, Q4FZG2, A0A087WSC0, A2ACV6, P61027, Q8C355, Q3UJ70, P28574, E1U8D0, E9Q0C3, D3YXX2, Q80TN1, D3Z731, A0A0A6YWP3, Q3UAD6, Q9DBS6, Q9WUC3, K7QD41, F6WC15, Q3TF18, Q71LX8, Q9WUC0, Q543S2, F7C312, Q9Z2V6, P48036, Q8CD47, Q3V3I2, Q80XU3, Q9CQ22, Q8JZK9, Q8C3T7, Q3TFU7, Q8BQ10, Q8C2R2, Q3UTL8, Q8CBP8, Q3TV28,…	1144	1004	17915	1.38818	0.134912	0.0016123	0.00139626
		GOTERM_BP_3	GO:0034641~cellular nitrogen compound metabolic process	52	4.10095	0.00144386	F7CAM6, Q545Y3, F7ATH5, Q7TQJ6, Q3TP59, G3XA53, Q497Z6, Q3UAF6, Q14B05, E9QKH0, Q3UAF7, E0CXC3, P49817, P70429, Q8BQ38, Q8C355, H3BL56, Q4FJX9, D3YVC6, E9Q149, B2RTN5, H3BJB9, Q5EBQ2, P28574, A0A0N4SUT7, G3UZ07, Q3TX45, Q3TGC5, E9Q390, Q3TXU4, Q80YX0, D3YVT5, Q80YX1, Q3V3V9, Q3U8S1, Q3THE2, P15379, Q14BR4, Q9WUC0, Q01237, S4R261, F2Z494, P0C605, A2APM5, F2Z470, Q9JMF8, Q6R0H7, P48036, Q6R0H6, E9Q…	1144	519	17915	1.56901	0.138197	0.00163429	0.0014153
		GOTERM_BP_3	GO:0006082~organic acid metabolic process	23	1.81388	0.00191361	F7CAM6, Q9CVW5, A0A140LHR9, A2AQI7, C6EQH1, Q924N8, P10637, A0A0A6YX03, D3YUQ0, Q3U4T5, A0A0R4J008, A2AI16, A2AI17, Q542J5, A2AI14, Q9JKC6, Q99LX0, Q3TRI4, D3Z332, Q80U78, A0A0J9YUN4, A2AI19, D3Z3T9, P70379, Q3UHK5, A2AI21, P39053, Q3TF18, A2AI20, Q3U2B2, O89096, Q3UFZ2, Q9JKB1, D3YVU0, P70288, Q3TZ31, Q9EQM0, Q3TQ21, F6XIT3, F6SK63, Q8CFI9, A0A0J9YUE9, Q8BQ10, P61329, F6TDF4, Q3URA2, F6RCC5, E9P…	1144	176	17915	2.04647	0.270572	0.00342888	0.00296942
		GOTERM_BP_3	GO:0009611~response to wounding	13	1.02524	0.0021181	Q3UYK2, P28663, P60879, B0R030, Q3TDW2, P46097, J3QJW3, Q8JZZ9, P40749, Q80T23, Q05DE5, A0A0R4J2C2, Q571C5, A0A0U1RQ76, Q9R0N7, A2AF58, P84086, O09044, K4DI76, S4R1C6, Q5DTI3, Q8BG39, A0A0M3HEP6, E9Q5C0, Q9D3L3, A4PI84, D6RHL2, A4PI81, A4PI80, D3YZ72, A4PI83, A4PI82, P63040, E9Q8A1, Q8BYR5, A2AKH4, Q9JM87, Q80TJ1, Q8BNQ9, B0R029, E9Q835, F6SH36, P49769	1144	73	17915	2.78876	0.319441	0.00413746	0.00358305
		GOTERM_BP_3	GO:1903530~regulation of secretion by cell	54	4.25868	0.00240428	Q3UQE4, Q3UWQ9, Q924N8, A0A0N4SW87, O70250, A0A0A6YX03, Q80U03, Q3TP59, P70302, Q91XH7, P49817, Q3USZ6, Q8C3V7, Q4FJX1, Q3UBH0, Q8C355, Q4FJX9, Q3UJ70, Q5EBQ2, Q61207, Q99LX0, Q3U825, P04925, Q8CDV2, Q3TGC5, P03958, Q3TKK3, Q7TNC8, K7QD41, F6WC15, Q3TF18, Q3TZI7, Q3U8C4, Q543S2, O88444, O88682, G3X9H8, P97441, S4R166, P48036, S4R169, Q542D9, Q3UN07, Q4FJZ7, Q8JZK9, Q8C3T7, Q3TWF9, Q3TFU7, Q544X6,…	1144	558	17915	1.51548	0.371376	0.00483479	0.00418694
		GOTERM_BP_3	GO:0031647~regulation of protein stability	87	6.8612	0.00273563	F6XU19, Q9D1S1, Q9QWX2, O70492, A0A0A6YX03, Q80U03, Q9CRW7, Q3T984, D3Z601, Q9CQU3, Q8BQ35, F6R5D8, Q3UBH0, A0A087WSC6, E9Q0C3, Q8R0B4, Q922I7, Q8CDV2, Q6P1C9, H3BJB6, D3YYZ8, G5E839, Q3TF18, Q71LX8, Q3TG37, F6W322, E0CYW1, M0QWL7, Q3UQD8, Q9Z2V0, Q921F2, F2Z470, E9PUP9, P48036, Q8R1C2, D3YXY6, P15105, D6RG87, B8JJI7, Q3UCL9, Q8C2R5, Q3TFU7, A0A087WSE4, Q8BQ11, A0A0N4SWG4, A0A087WQA5, E9PUQ4, Q3U…	1144	1000	17915	1.36242	0.4071	0.00538789	0.00466593
		GOTERM_BP_3	GO:0006458~'de novo' protein folding	16	1.26183	0.00294106	Q9CVW5, C6EQH1, Q924N8, P10637, D3YUQ0, Q3U4T5, A2AI16, A2AI17, Q542J5, A2AI14, Q9JKC6, Q99LX0, Q3TRI4, D3Z332, Q80U78, A0A0J9YUN4, A2AI19, D3Z3T9, P70379, Q3UHK5, A2AI21, P39053, A2AI20, Q3U2B2, O89096, Q3UFZ2, Q9JKB1, Q3TZ31, Q9EQM0, Q3TQ21, F6XIT3, F6SK63, A0A0J9YUE9, P61329, F6TDF4, E9PZC2, A2A5Y6, Q3TTW5, F6TH70, Q3UR00, D6QSS8, F6RRH9, A0A0G2JE04, Q8VBX2, D3YWH8, Q8VIE5, A0A0J9YUS0, Q9R1V6,…	1144	106	17915	2.36377	0.445887	0.00589113	0.00510174
		GOTERM_BP_3	GO:0048522~positive regulation of cellular process	102	8.04416	0.00348443	F6XU19, Q3UWQ9, A0A0G2JDY4, Q91X78, Q3UZ68, Q924N8, A0A0A6YXQ7, A0A0A6YX02, Q8JZN5, A8Y5N4, Q4FZG2, Q8C3V7, Q8BLJ3, Q8BQ38, Q543T1, Q8C355, A0A0G2JEZ9, Q3UJ70, Q2TBE6, Q3TRI5, Q921G7, Q3U825, Q3TX45, Q3TXU4, A0A0A6YXR0, A0A0U1RNH9, K7QD41, Q8BTY0, P0C605, D6RE48, F2Z470, S4R1G3, Q9CQ22, Q5F1Z8, Q9CT84, Q8JZK9, Q544X6, E9Q8U7, Q8CBP8, Q3TV28, Q9CZC5, Q62077, P53798, Q9D2R0, Q505E1, O35259, Q8BNK3,…	1144	1217	17915	1.3125	0.531852	0.0072262	0.00625791
		GOTERM_BP_3	GO:0051098~regulation of binding	77	6.07256	0.00399501	Q61796, Q61797, H3BLE8, Q9WUR2, Q3UQE4, F8WGB3, A0A0G2JDY4, Q91X78, Q924N8, O70250, Q91XH7, Q8JZN5, E0CYV0, Q543T1, D3Z7C6, Q921G7, Q99LX0, P13516, Q99JT9, D3Z736, E0CYF2, F8WJ64, Q3TR93, Q8R3X7, G5E8T9, E9Q7A8, D3YVD3, Q8BTY0, Q8BH04, Q3UQD8, E9Q2H8, A0A140LHL4, G3UYP8, Q3U738, A0A0N4SW65, A0A0N4SVU4, Q64483, P15105, Q3TFD0, Q6PF96, Q3V2X9, Q3V2X8, Q3TNU8, F6TXE3, P22437, Q8C3T7, Q99LF5, P47856,…	1144	878	17915	1.37337	0.536117	0.00724432	0.0062736
		GOTERM_BP_3	GO:0008360~regulation of cell shape	438	34.5426	0.00429099	Q3TPF5, Q6P1B1, Q91X78, F6YY69, Q3TY78, O70250, D3Z722, Q96EC0, Q4FZG2, Q8C3V7, Q8BS78, Q91X73, E0CYV0, Q3UBH0, Q8C474, Q3TH60, Q541P3, P28574, Q9D114, Q3U9U9, Q7TPW6, H3BKD2, Q8CDV2, Q3TXU4, Q8CE71, D3Z736, D3YYZ8, Q9DB24, Q9R1K9, Q9JKS5, G5E8T9, Q9WVE0, E0CYW1, Q9Z130, E0CYW7, Q3UWS9, Q64483, Q5F1Z8, Q9DB15, Q3UJZ7, Q3UJZ8, F6RCC5, Q6P1A9, D3YUT3, D3YV58, D3Z758, Q3TXW2, D3YUT7, G5E8V7, Q3UBI6,…	1144	6198	17915	1.10666	0.617096	0.00879759	0.00761874
		GOTERM_BP_3	GO:0042592~homeostatic process	80	6.30915	0.00436624	D6RG68, A0A0A6YY28, C6EQH1, D3YW40, D6RES0, B8X349, Q80U03, Q52KI7, S4R1E9, Q3UBH0, Q99LH9, H3BJB9, Q3TX45, Q3TXU4, D3YVT5, Q3U8S1, P15379, Q6PI17, Q9JKS5, Q3TG37, E0CYW0, A0A0R4J196, Q8R5K2, A2APM5, F2Z470, A2APM3, A2APM4, A2APM1, A2APM2, Q8C339, Q8BQ10, Q8K295, F7CPL2, D6RET9, A9CQK3, Q3TRK3, Q3UY58, Q3U8U9, Q9CS50, S4R1F2, Q9WVG6, A0A087WSF0, Q80X37, Q91YW3, A0A0G2JF82, Q921L9, F7CBK9, Q9QXV0,…	1144	922	17915	1.35878	0.631398	0.0089879	0.00778355
		GOTERM_BP_3	GO:0042391~regulation of membrane potential	18	1.41956	0.00473379	Q3UQE4, D3YZB9, S4R2S4, O70250, A0A0A6YX03, Q91XH7, A0A0A6YY63, Q9Z0L8, Q4QRK2, Q3UMR6, Q05769, Q8C3V7, A0A0N4SWA2, Q3UBH0, Q8C355, Q8C872, Q1JUQ7, D3YVG8, Q1JUQ6, Q4FJX9, Q1JUQ8, F6TRQ3, Q91W09, S4R1P0, Q99LX0, Q3TJA2, P04925, Q3U868, D3K2X3, Q3U8W4, Q3ULN5, D3YZX5, Q7TNC8, Q3TF18, Q3TZI7, Q3UC49, Q3UF68, Q3UG89, Q7TMV2, Q921K2, S4R2M0, P26883, P97441, A2A813, Q5NCI4, Q61337, A2A816, Q3UX06, S4R…	1144	133	17915	2.11939	0.65899	0.00960179	0.00831518
		GOTERM_BP_3	GO:0016358~dendrite development	12	0.946372	0.00510172	Q3UEE7, G3UWN5, P49817, Q545P3, Q4FZG2, Q3UG56, Q3UBS0, G3UZM8, Q99LX0, B2KGV5, Q8C9L4, Q3TX45, D3K2X3, P51637, Q3TXU4, D3Z0J2, Q9D6T0, Q543K2, Q4FK40, Q8C2G0, K7QD41, G3UWW2, P46656, Q3UF21, P62204, A2A813, A2A816, Q8C6E4, A2A815, A2A817, Q8BGA9, Q3TR38, D3Z148, Q0VDV7, Q3UDE9, O55042, P32883, Q3U3X8, Q3U2W7, Q5J7N1, Q8C6R5, Q9QVP9, Q3UTE7, P08226, Q6GTX3, Q9WU84, E9Q2A6, A0A0N4SVY1, E9Q8V2, H3B…	1144	71	17915	2.64675	0.693304	0.0104546	0.00905367
		GOTERM_BP_3	GO:0010646~regulation of cell communication	134	10.5678	0.00582143	Q91V38, E9Q5L9, Q91X78, Q3TPF5, Q924N4, Q545Y3, O70133, C6EQH1, Q9D1S1, Q9QWX2, Q9CQU0, A0A0A6YX03, D6RES0, B8X349, Q80Y83, D3Z607, Q2NKI4, Q8C3V7, F6R5D8, Q64151, Q8BQ38, Q3UH32, Q8C355, A0A087WSC6, Q2TBE6, Q9CQ37, P28574, Z4YKA3, Q8R0B4, Q3U825, Q3TX45, D3YXX2, Q3TXU4, H3BLF7, Q80YX0, Q80YX1, Q3U8S1, Q3UAD6, P15379, A0A0U1RNH9, D3YTP8, Q9R1K9, K7QD41, Q3TF18, E9Q835, A0A0R4J196, F7C312, A0A0R4J…	1144	1690	17915	1.24168	0.723879	0.0110886	0.0096028
		GOTERM_BP_3	GO:0008344~adult locomotory behavior	75	5.91483	0.00617128	P12658, Q3UZ68, A0A0A6YXQ7, Q9CQU0, P70302, P49817, A2AI16, A2AI17, A2AI14, Q8BQ38, A0A087WSC0, Q3UBH0, Q8C355, B0LAA8, E9Q149, E9Q9E0, H3BJB9, Q6GT24, P04925, Q3TX45, A0A0A6YWP3, Q3TXU4, A2AI19, S4R2F3, H3BLF7, D3YVT5, Q8C5H2, A2AI21, K7QD41, Q8R3X7, Q5NC82, Q3TQ70, Q3TG37, Q01237, Q3TZI7, S4R1U2, Q8BH04, Q3UQD8, A2AI20, E9PV10, F6ZBG7, P0C605, D6RE47, F2Z470, P97441, S4R166, Q3UWS9, S4R169, Q8C…	1144	866	17915	1.35623	0.79998	0.0137465	0.0119045
		GOTERM_BP_3	GO:0045807~positive regulation of endocytosis	14	1.1041	0.0072046	M0QWU8, Q80TW3, D3Z563, F6WV69, A2AII2, Q3TTN3, Q3TP59, A0A0A6YWW5, P13595, A2AIZ9, Q2NKI4, Q80YQ1, A2AIR7, O55017, Q64FW1, Q541P3, Q4VWZ5, Q5EBQ0, Q3TIG8, E9PVA6, A2AIR9, Q3UJF1, Q3UN66, A2AIS0, O88682, Q61016, Q60841, F6U8T2, A2AWS5, Q3UFA8, Q9Z2V6, H9H9S8, D3YVU0, D3Z1I2, A0A0A6YWU2, Q3TR40, Q8C978, P16045, Q3ULV8, E9QB01, Q3UYN6, F6SLJ2, Q61946, Q3TSM2, D6RH93, Q3UGB3, Q3UGB1, P31786, Q148P9,…	1144	95	17915	2.30778	0.826185	0.0145716	0.0126191
		GOTERM_BP_3	GO:0033554~cellular response to stress	26	2.05047	0.00757444	P07901, Q9CV68, A0A0A6YXQ7, A0A140LI30, Q99MS3, Q6PAJ1, Q3TP59, Q56A15, Q6A0D0, P49817, Q80YQ1, Q8C355, Q4FJX9, Q9D634, E9Q0C3, Q99LX0, Q3TIG8, Q6GT24, Q3TJA2, Q3TPM5, Q9CXZ1, Q543K2, K7QD41, Q71LX8, Q80UP7, P00015, A0A087WQ92, Q8C2A9, Q3UWS9, G3UZJ4, Q3UDE9, Q9JHL8, D3YXY8, Q3V2X8, Q3TNU8, Q8C6R5, Q3TR40, Q3TJU7, Q9QVP9, A0A0A6YXF6, P62897, F6RCC5, Q61941, D3Z1R1, Q80Y52, Q8CC11, E9Q2A6, Q3UIF3,…	1144	233	17915	1.74746	0.845275	0.015285	0.0132369
		GOTERM_BP_3	GO:0009894~regulation of catabolic process	18	1.41956	0.00969005	Q9JIY0, Q9EPM7, Q9EPM8, Q545Y3, Q8BKX1, Q7TQJ6, A2RRI1, Q3U432, Q14B05, B2RWT9, B2RTN5, F6VV25, B7ZNA0, Q5U612, Q3THE2, Q564G1, K7QD41, Q3TG37, D3YVD1, S4R261, P05064, F2Z494, Q8CCL8, B1ATI9, Q3U8N2, P70441, Q3UDE9, Q7TPN6, Q3UNQ6, Q8C6R5, Q8VDD5, Q0VBR8, Q99JJ3, Q9QVP9, B1AZ46, E9Q448, Q3UEW2, O88271, E9Q6I3, D3Z510, Q3TSU7, D3Z5R4, E9Q2A6, Q9WV69, Q3TY82, Q9JL26, E9Q455, E9Q454, E9Q453, E9Q452,…	1144	143	17915	1.97118	0.914612	0.0196201	0.0169911
		GOTERM_BP_3	GO:0007163~establishment or maintenance of cell polarity	26	2.05047	0.0098037	B2RSC8, Q0PMG2, A0A140LJ55, A2AII2, Q99JM0, Q3UEE7, Q8R390, D3Z601, Q9CQU3, A0A0N4SW90, Q545P6, V9GXS6, Q8R381, A2AI16, A2AI17, A2AI14, V9GXK3, Q8C9Z1, Q64FW1, Q541P3, Q91XW9, F7ABV5, Q3TX45, A2AI19, Q3TXU4, Q6PDQ2, Q80YX0, Q80YX1, A0A0A6YXZ9, P46935, A0A0A6YWX5, A2AI21, Q9QXS6, Q4VBX4, Q5DTP7, Q8BL04, Q8BNU7, A2AI20, Q8CC27, Q3V3I7, Q60841, D5L240, H9H9S8, Q3TZ31, A0A0A7NQN9, A0A0R4J1E3, Q61772,…	1144	238	17915	1.71075	0.915793	0.0196201	0.0169911
		GOTERM_BP_3	GO:0050803~regulation of synapse structure or activity	36	2.83912	0.0105702	P07901, S4R1M4, Q545Y3, Q3V1K5, O70250, A0A0A6YX03, Q80U03, A2RRI1, A0A0R4J008, P49817, Q8BQ38, Q543T1, Q8C355, Q641N8, Q9ESZ8, P03958, O08715, P51637, S4R2F3, Q9JKK7, Q8BND1, F6QXN3, Q564G1, A0A0A6YWX5, Q3UHK5, Q9QXS6, Q3TF18, S4R1U2, P05064, S4R261, Q3TB18, P0C605, Q8CC27, A0A087WQ92, P26883, Q8C2A9, G3X9H8, F7AI47, P70288, A0A0A7NQN9, Q3UZY7, A0A0R4J1E3, S4R2Q9, Q8CB85, Q3TNU8, Q4FJZ7, P22437,…	1144	365	17915	1.54454	0.957508	0.023719	0.0205407
		GOTERM_BP_3	GO:0010632~regulation of epithelial cell migration	77	6.07256	0.0107671	Q9WUR2, Q3UWQ9, A0A0G2JDY4, Q91X78, Q6ZPR5, Q3UZ68, Q8R390, Q8JZN5, E9Q146, P49817, Q543T1, D3Z7C6, A0A0G2JEZ9, Q3UJ70, E9Q149, Q2TBE6, Q3TRI5, Q921G7, Q61207, P13516, Q3U825, A0A0R3P9D0, Q3TX45, Q8BSF4, Q3TXU4, A0A0A6YXR0, Q3TKK3, Q7TNC9, A0A0U1RNH9, F8WJ64, Q3TR93, K7QD41, E9Q1V5, E9Q7A8, Q01237, Q3U8C4, Q8BTY0, D6RE48, F2Z470, Q8BJT4, A0A140LHL4, Q3TFD2, Q6PF96, Q5F1Z8, Q9CT84, Q3V2X9, P22437,…	1144	915	17915	1.31783	0.963271	0.024627	0.021327
		GOTERM_BP_3	GO:0072593~reactive oxygen species metabolic process	61	4.81073	0.0116464	J3QJW3, A0A0N4SW89, Q9CXS2, A0A0N4SW87, A0A0A6YX03, Q3T984, Q497Z6, F7AXP1, E9QKH0, P63321, E0CXC3, Q3USZ6, Q8BQ35, A2AIR7, K4DI76, Q8BP17, Q8BQ38, A8C1V9, P61028, Q543T1, A0A087WSC6, D3YVC6, E9Q149, Q8R0B4, Q922I7, A0A0N4SUT7, A0A0N4SV57, Q3UB60, Q8CDV2, Q80TN1, A2AIR9, Q8BYR5, Q3V3V9, E9Q279, Q8R3X7, Q3TF18, Q80UP7, Q9WUC0, Q01237, E9Q835, A2AIS0, Q8BH04, Q3UQD8, Q9Z2V0, P0C605, O88682, Q921F2,…	1144	699	17915	1.36661	0.9644	0.0246751	0.0213687
		GOTERM_BP_3	GO:0051341~regulation of oxidoreductase activity	42	3.3123	0.0123541	F7CAM6, Q3UQE4, Q3UWQ9, Q924N8, Q9WUR9, Q3TP59, Q8R390, Q91XH7, Q8C3V7, Q3UBH0, Q8C355, A5D6P3, Q3UJ70, Q4FJX9, Q541P3, Q5EBQ2, E9Q0C3, P04925, P03958, Q3TGC5, Q3UJF1, Q8BRD0, Q6PI17, F6WC15, K7QD41, Q71LX8, Q9WUC0, Q3TZI7, Q543S2, D3YYJ6, Q9JL41, O88444, O88682, Q8C2A9, Q9Z2V6, Q6R0H7, Q6R0H6, Q542D9, Q9CT84, Q3V2X9, Q3TNU8, Q4FJZ7, Q8JZK9, Q8C3T7, Q3TFU7, Q544X6, Q8BQ10, P22315, Q3U9H3, Q3TSM2,…	1144	447	17915	1.47141	0.969459	0.0254308	0.0220232
		GOTERM_BP_3	GO:0006575~cellular modified amino acid metabolic process	18	1.41956	0.0125698	M0QWU8, D3Z121, D3Z563, D3Z601, F6U2B2, A0A0N4SW90, Q3UMR6, Q05769, A2AIZ9, Q8BNJ6, D3YVK1, P63085, A2AI16, A2AIR7, A2AI17, O55017, A2AI14, E9PX01, Q64FW1, Q99JH7, Q4VWZ5, P03995, P56564, Q8C9L4, D3YY51, A2AIR9, A2AI19, Q99NG1, A2AJ01, A2AI21, Q9QXS6, Q8C2G0, K7QD41, F6VEI7, Q8C069, A2AIS0, Q7TMV2, A2AI20, C9K0Y9, Q60841, P60879, C9K0Y7, A0A087WPT2, Q3TZ31, A0MTM0, A0A0R4J1E3, Q3UDE9, P35438, O55…	1144	147	17915	1.91755	0.977349	0.0272092	0.0235632
		GOTERM_BP_3	GO:0051961~negative regulation of nervous system development	17	1.34069	0.0130225	Q9D689, A0A0U1RNV7, Q6P1F5, A2ANC1, Q6ZQ77, Q8BPA2, Q6PAJ1, Q80U03, Q6P9J9, F7DCR9, B2KG46, Q549D0, E0CYM8, P49817, Q3TM46, E9QP54, A0A0J9YV08, B9EHT4, P41731, Q3TQK9, Q641N8, Q3UC80, A0A0A6YYP6, P97797, Q80UP1, Q9D1Z6, P51637, D3Z0J2, Q6P6I8, Q8K3E4, Q8K3E5, E9Q552, Q8BR07, Q8BT06, Q8C303, Q80UP7, A0A0R4J1Z7, A0A0G2JFU3, G3X9H8, D3YXY6, D3Z2W8, D3Z148, O55042, A2RRK7, E9QPT7, Q8BW96, E9PXB7, Q3K…	1144	136	17915	1.9575	0.979584	0.0277546	0.0240356
		GOTERM_BP_3	GO:0033555~multicellular organismal response to stress	132	10.4101	0.0137128	A0A0G2JDY4, Q3TPF5, C6EQH1, Q3UZ68, Q924N8, A0A0A6YXQ7, Q9CQU0, A0A0A6YX03, Q80U03, A0A0A6YX02, Q9CRW7, D3Z722, Q8JZN5, Q3UAF6, Q3UAF7, Q8C3V7, Q8BP17, Q8BQ38, A0A087WSC0, Q3UBH0, Q8C355, Q8BT90, H3BJB9, Q3TX45, Q3TXU4, S4R2F3, A0A0A6YWP3, H3BLF7, D3YVT5, H3BJB6, Q3U8S1, P15379, K7QD41, G5E839, Q3TF18, Q3TG37, Q9WUC0, Q80UP7, Q8BTY0, Q3UQD8, F6ZBG7, E9PV10, P0C605, D6RE47, D6RE48, A2APM5, F2Z470,…	1144	1707	17915	1.21096	0.990636	0.0325167	0.0281595
		GOTERM_BP_3	GO:0003012~muscle system process	37	2.91798	0.0138875	Q810U4, C6EQH1, Q9QWX2, A0A0A6YX03, Q80U03, B2RQX4, Q6QRP1, V9GXS6, E0CXC3, P49817, A2AI16, A2AIR7, A2AI17, A2AI14, A0A087WSC0, Q8C355, Q4FJX9, Q541P3, Q99LX0, A2AIR9, A2AI19, A0A0A6YWP3, S4R2F3, A2AI21, K7QD41, Q3TF18, S4R1U2, A2AIS0, A2AI20, Q8CC27, G3X9H8, Q9JMF8, O89096, Q32MF3, Q3TFU7, A0JNZ0, Q8CFI0, F7CPL2, Q3U9H3, F6RCC5, Q3TRK3, Q64373, Q148P9, Q810R7, F7ABX5, B1AWN6, P21237, S4R1Q5, Q7T…	1144	385	17915	1.50498	0.991115	0.0325167	0.0281595
		GOTERM_BP_3	GO:0022411~cellular component disassembly	7	0.55205	0.0144298	Q80VF9, Q8BSI9, Q8R1C2, Q62261, D3YXY6, D3Z2W8, Q3UEG9, D3Z148, Q6A0D4, Q3UIC2, Q8C509, Q9DC36, P49817, Q8BQ35, Q5SS83, A0A0A0MQG2, B9EHT4, Q3TZN6, Q8CDE0, E9PV09, Q60634, Q8C4D5, D3YYT0, P51637, D3Z731, D3Z115, D3Z0J2, P70435, P15116, H3BLQ4, Q3TTX2, Q5DTR4, H3BKG0, Q9Z2V0	1144	32	17915	3.42562	0.992104	0.033099	0.0286639
		GOTERM_BP_3	GO:0006629~lipid metabolic process	20	1.57729	0.0181631	F2Z3X0, Q80TW3, P12815, Q3UZ68, Q3UEE7, Q3TP59, E9QKH0, Q3TFK4, P70429, Q80YQ1, G3V016, Q3TI02, Q3TE89, Q3UC80, A0A0N4SUT7, Q3UNF4, Q80TV8, Q3TPM6, Q3TX45, Q6P1C9, A0A0G2JGG7, Q6S5J6, Q3TXU4, A0A087WRK0, Q3UJF1, Q9R1S8, A2A4A6, Q8BT06, K7QD41, A0A0A6YXZ1, J3QP81, O35639, Q53YY4, Q3TUJ5, Q6PB99, Q3U8F0, A0A087WQ95, Q5PPQ7, E9PZJ0, A2AWS5, Q2M4I9, Q9Z2V6, Q3U737, E9PVJ1, A0A0G2JFB3, Q3UDE9, B2RUA8,…	1144	177	17915	1.76949	0.999493	0.0481839	0.0417274
		GOTERM_BP_3	GO:1990089~response to nerve growth factor	204	16.0883	0.0193645	Q5DTF5, Q922J4, Q3TPF5, O70492, Q9CQU0, B8X349, Q3T984, Q80Y83, Q52KI7, Q8BS78, Q3UBH0, Q8C474, Q543T1, Q541P3, B2RTN5, Q3TRI4, Q922I7, Q3U825, E9Q827, Q8CDV2, Q80TN1, Q6P1C9, Q3TXU4, Q8CFZ0, D3YYZ8, Q6PI17, K7QD41, Q3TF18, Q80TN5, Q71LX8, E9PW37, A0A0R4J196, Q3UQD8, Q3TGW1, A2APM5, Q8R5K2, O89096, Q8CBQ4, F6WPM5, Q80XU3, A2APM3, D3YUS5, A2APM4, A2APM1, D6RG87, A2APM2, Q8C3T7, A0A0J9YUE9, Q8BQ10,…	1144	2785	17915	1.14709	0.999974	0.0626263	0.0542345
		GOTERM_BP_3	GO:0044057~regulation of system process	8	0.630915	0.0203798	A2A813, A2A816, Q8C6E4, A2A815, A2A817, Q3UEE7, G3UWN5, Q0VDV7, Q3UDE9, O55042, P32883, Q3U2W7, Q5J7N1, Q8C6R5, Q545P3, Q4FZG2, Q9QVP9, Q3UG56, P08226, Q6GTX3, Q3UBS0, G3UZM8, Q99LX0, Q9WU84, B2KGV5, Q8C9L4, Q3TX45, D3K2X3, Q3TXU4, E9Q2A6, A0A0N4SVY1, E9Q8V2, Q543K2, Q4FK40, F7CCX1, Q8C2G0, K7QD41, G3UWW2, P46656, Q3UF21, Q3UKW2, P62204, Q3TY09	1144	44	17915	2.84727	0.999996	0.0711693	0.0616328
		GOTERM_BP_3	GO:0042493~response to drug	10	0.788644	0.0216443	Q3TWH2, A0A0A6YXQ7, Q9CQU0, E9Q8F4, Q6A0D0, Q8C9V5, Q3TIM0, Q3TIQ5, Q8BG37, B1AZS9, Q9D634, A0A0G2JE71, Q922E1, Q91YU9, Q6GT24, Q8BPD3, A0A0G2JGG7, Q6S5J6, E9Q8G8, Q8C3H2, Q9D6X2, Q3TGH1, P09103, Q8BGK0, Q3UJA8, O08807, Q3UWS9, G3UZJ4, P99029, Q3U738, Q5U463, B2RUA8, Q9JHL8, Q3TT76, F6V084, Q3U7H9, Q3TGS0, Q3UDR2, Q3TF72, Q3UA23, Q3UBY9, Q61941, Q3THC3, Q3URP6, H3BJQ7, Q53ZU7, Q80Y14, Q8VBT0, Q8C…	1144	65	17915	2.40923	0.999996	0.0712564	0.0617083
		GOTERM_BP_3	GO:0044712~single-organism catabolic process	31	2.44479	0.0223483	F6XU19, P55821, F6UAC8, Q3TDW2, Q0PMG2, Q3US09, A0A0R4J0I9, A2AII2, F6XYB0, B8A4C2, F6QCT0, D6RFU5, P68181, D6RD03, Q80Y83, F6RBN0, A0A0R4J008, O08795, Q8R381, P49817, Q64151, A0A0G2JFT9, Q6GTZ3, P20152, Q3UD36, Q8CJ27, Q3UF74, Q541P3, Q9JKC6, Q60632, D3Z330, Q3UUT9, F7ABV5, Q6P1C9, H6TMF6, H6TMF5, Q99P72, G5E8U3, A2AHY3, Q9CZ46, P49769, A0A0G2JES1, Q3USC2, Q8BH78, Q32NY6, H9H9S8, Q3TFD9, P70288,…	1144	320	17915	1.51706	0.999999	0.0773195	0.066959
		GOTERM_BP_3	GO:0044255~cellular lipid metabolic process	14	1.1041	0.0244617	Q3TDW2, G3UZL6, O70174, G3UWJ1, B2KG46, F6U2B2, B7ZBU7, P49817, Q8BNJ6, A0A0G2JFP3, Q80YE1, Q64FW1, Q1JUQ7, Q1JUQ6, Q1JUQ8, A9E3L2, Q99LX0, B7ZBV1, Q8C9L4, D3K2X3, P51637, D3Z0J2, Q9Z2I2, Q8CFZ0, Q3ULN5, Q8BR07, Q8C2G0, K7QD41, O09131, P62204, P49769, P26883, Q60841, Q3UYK2, A2A813, A2A816, A2A815, G3UWL6, A2A817, D3Z148, Q3UDE9, A1IH03, F6X9I3, A1IH02, G3UYP0, Q8C6R5, Q8C978, Q9QVP9, Q5DTM3, G3U…	1144	111	17915	1.97513	1	0.0816303	0.0706921
		GOTERM_BP_3	GO:1903409~reactive oxygen species biosynthetic process	60	4.73186	0.0256315	Q91V38, Q9WUR2, A0A0G2JDY4, Q91X78, Q6ZPR5, Q3UZ68, A0A0A6YXQ7, A0A0N4SW87, O70250, Q497Z6, Q8JZN5, E9Q146, Q3USZ6, Q8BLJ3, D3YVC6, Q921G7, Q61206, Q99LX0, Q6GT24, Q8CDV2, Q3TX45, P03958, B2RPW5, Q3TXU4, Q7TPG2, Q3UAD6, D3Z736, Q7TNC9, Q9DBS6, Q922Y1, E9Q1V5, G5E8T9, E9Q7A8, Q9WVE0, A0A140LIJ8, D3YVD3, F7C312, Q8BTY0, Q546Y8, E9Q2H8, A0A140LHL4, Q8BWM7, Q14AQ1, Q6PF96, Q5F1Z8, Q3V2X8, Q3TNU8, Q4F…	1144	715	17915	1.31412	1	0.115304	0.0998539
		GOTERM_BP_3	GO:0010469~regulation of receptor activity	9	0.709779	0.0274055	M0QWU8, Q6ZPR5, F6SKI6, E9Q9L1, D3Z563, E9Q146, Q8K2C8, D6RFA8, A0A140LJI6, E9Q1M2, A0A140LHE0, Q5EBQ2, Q4VWZ5, Q54AG5, E9PZU7, P70296, A0A140LHU9, E9Q5Z0, Q3TGC5, Q3TRM4, E9PVE5, A0A0A6YXR0, E9Q5R0, Q5QHR4, E9Q1V5, O55229, E9Q914, A0A140LJH3, E9Q0L7, Q497L5, A0A140LIJ8, Q8BGS7, E9QAA5, A0A140LHT9, D6RE48, F6RRT7, Q8BJT4, D6RHS6, D3Z5Y5, Q3TIF6, A0A140LI54, Q3TFD2, Q6NVC1, Q9DA37, Q14AQ4, Q3ULV8,…	1144	57	17915	2.47263	1	0.13332	0.115456
