# Supplementary material for: Proteomic and functional analyses of the periodic membrane skeleton in neurons
Source: Nat Commun. 2022 Jun 9;13:3196. doi: 10.1038/s41467-022-30720-x (PMC9184744; doi:10.1038/s41467-022-30720-x)
Supplement: Supplementary file 9 — Supplementary Data 6 [file 41467_2022_30720_MOESM9_ESM.xlsx]

## Sheet: MF GO terms for DEGs
Category	Term	Count	%	PValue	Gene	List Total	Pop Hits	Pop Total	Fold Enrichment	Bonferroni	Benjamini	FDR
GOTERM_MF_4	GO:0003723~RNA binding	226	17.8233	7.31895e-27	Q91V38, Q3TPF5, A0A0A6YXQ4, D3Z722, Q3T984, Q96EC0, S4R1E9, Q8BQ35, Q3TAI4, Q8C3V7, E9PVQ3, P63325, Q3TH60, Q569Z6, Q9CR57, Q3U9U9, Q3TRI4, Q922I7, Q4VAF2, D3Z731, Q5KU40, Q8CFZ0, Q8CE71, Q9DB24, Q3TF18, Q71LX8, F6W322, Q8BTY4, Q9Z130, F7C312, Q9Z2V0, E0CYW7, Q8CBQ4, Q8R1C2, Q80XU3, S4R1G6, D3YV48, A0A0J9YUE9, Q8BQ10, A0A0G2JE77, Q8BQ11, Q3UJZ7, Q3UJZ8, E9Q7S4, Q8C690, Q6P1A9, D3Z510, Q80Y52, Q9D…	1023	1707	15676	2.02878	3.19106e-24	3.19106e-24	2.92758e-24
GOTERM_MF_4	GO:0000166~nucleotide binding	232	18.2965	5.62533e-10	Q91V38, D6RG68, Q3UQE4, Q3TPF5, A0A0G2JDY4, A0A0A6YY28, Q3TY78, Q3TTN3, Q3T984, Q8JZN5, Q3U9V1, S4R1E9, P63321, Q8BQ38, Q5DTG0, Q569Z6, B2RTN5, Q922I7, H3BKD2, Q8CDV2, Q80TN1, Q3TW21, Q8CFZ0, A0A0U1RNH9, K7QD41, Q3TF18, Q71LX8, Q8K183, F6W322, Q8BTY4, Q9Z130, Q543S2, Q9JL41, Q3TEP4, F7C312, Q8BTY0, Q3UQD8, E0CYW7, E9Q1F2, P62254, D3YV48, A0A0J9YUE9, E9Q606, Q3TGW8, A0A0G2JE77, Q3UJZ8, Q99LF5, Q3U…	1023	2438	15676	1.45819	2.45264e-07	1.22632e-07	1.12507e-07
GOTERM_MF_4	GO:0098632~protein binding involved in cell-cell adhesion	47	3.70662	1.20207e-08	Q810U4, Q3TRJ7, Q8BKX1, A0A0A6YXQ7, Q7TQJ6, Q9CRW7, Q3URW8, E9Q147, Q6QRP1, Q14B05, Q8BQ35, Q3USZ5, P61027, F6USW7, F6U250, G5E8E1, Q9CR57, F6TW20, E9Q0C3, Q3U9U9, Q99LX0, Q62419, Q6GT24, F7CBP1, Q3TW21, A0A087WS48, A3KGU7, H3BJB6, A3KGU9, B7ZWC0, D3Z736, A3KGU4, Q3V244, Q9CQC6, A3KGU5, Q99MI1, Q71LX8, F6WTC8, Q3TEP4, Q3TEP1, F2Z494, A0A0N4SWH2, Q9Z2V0, Q8R1C2, Q3URI0, A0A0N4SV40, H3BKR8, Q3UMP4,…	1023	287	15676	2.50943	5.241e-06	1.747e-06	1.60276e-06
GOTERM_MF_4	GO:0045296~cadherin binding	47	3.70662	4.83124e-08	Q3TRJ7, Q8BKX1, A0A0A6YXQ7, Q7TQJ6, Q9CRW7, Q3URW8, E9Q147, Q14B05, Q8BQ35, Q3USZ5, P61027, F6USW7, F6U250, G5E8E1, Q9CR57, F6TW20, E9Q0C3, Q3U9U9, Q99LX0, Q62419, Q6GT24, F7CBP1, Q3TW21, A0A087WS48, A3KGU7, H3BJB6, A3KGU9, B7ZWC0, D3Z736, A3KGU4, Q3V244, Q9CQC6, A3KGU5, Q99MI1, Q71LX8, F6WTC8, Q3TEP4, Q3TEP1, F2Z494, A0A0N4SWH2, Q9Z2V0, Q8R1C2, Q3URI0, A0A0N4SV40, H3BKR8, Q3UMP4, Q3UAH6, Q3V1V5,…	1023	300	15676	2.40069	2.1064e-05	5.26605e-06	4.83124e-06
GOTERM_MF_4	GO:0019902~phosphatase binding	31	2.44479	4.04157e-06	F6S7V4, Q91V38, Q3TRJ7, E9PXD7, O70492, F6QZ02, Q9Z2D2, A2AIR7, Q3UH37, P20152, Q8C355, E9Q149, Q8BQ30, Q62419, E9Q827, A2AIR9, Q60592, Q3UAD6, Q3TG37, Q01237, F6VEI7, F7C312, A2AIS0, O88682, Q8C2A9, F2Z470, E9Q0D4, Q3TFD9, Q3UAX1, E9PXF8, P70441, Q9EQM0, Q3U8W0, Q3V2X8, B2RWV7, Q8BJD2, Q922X7, Q3TFU7, Q8C2R2, P62137, Q3U9H3, F6RCC5, Q80Y52, A2A5Y6, P15116, Q3UIF3, Q3TWV0, Q78ZM0, F7ABX5, Q8VBX2,…	1023	187	15676	2.54027	0.00176058	0.000352425	0.000323326
GOTERM_MF_4	GO:0017076~purine nucleotide binding	172	13.5647	8.36089e-06	Q91V38, D6RG68, Q3UQE4, Q3TY78, A0A0A6YY28, Q3U9V1, P63321, Q8BQ38, Q5DTG0, Q569Z6, B2RTN5, H3BKD2, Q8CDV2, Q80TN1, Q3TW21, Q8CFZ0, A0A0U1RNH9, K7QD41, Q71LX8, Q8K183, Q543S2, Q9JL41, Q3TEP4, F7C312, Q3UQD8, E9Q1F2, P62254, A0A0J9YUE9, E9Q606, Q3TGW8, Q3UJZ8, Q3UI73, Q9Z2W1, F6RCC5, Q9D4V7, Q8CBP8, H3BKB1, Q80Y52, Q3UUN2, B1ATY1, Q9D2R0, Q3TXW2, G5E8V7, A0A0G2JE88, Q3UDM1, Q7TPV1, Q8K0U4, Q6PHN9,…	1023	1918	15676	1.37417	0.00363873	0.000607558	0.000557392
GOTERM_MF_4	GO:0019900~kinase binding	73	5.7571	1.30405e-05	Q3TPF5, A0A0A6YY28, Q3UZ68, Q9QWX2, A0A0A6YX03, B8X349, D3Z722, Q80Y83, Q3UAF6, Q3UAF7, K4DI76, F6R5D8, Q8BQ38, E9Q2G7, E9Q0C3, D3YXX8, Q3U8S1, F6QXN3, P15379, K7QD41, Q3TF18, Q71LX8, A0A0R4J196, P0C605, Q8CC27, A2APM5, Q9Z2V6, P48036, E9Q1F2, A0MTM0, A2APM3, A2APM4, A2APM1, A2APM2, Q8C339, Q32MF3, E9Q606, Q3TFU7, A0A0J9YUE9, E9Q720, A9CQK3, Q9CS50, Q3TSM2, Q64373, Q80Y52, D6RH93, A2A5Y6, Q62077,…	1023	664	15676	1.68467	0.00566956	0.000705761	0.000647487
GOTERM_MF_4	GO:0032555~purine ribonucleotide binding	170	13.4069	1.35485e-05	Q91V38, D6RG68, Q3UQE4, Q3TY78, A0A0A6YY28, P63321, Q8BQ38, Q5DTG0, Q569Z6, B2RTN5, H3BKD2, Q8CDV2, Q80TN1, Q3TW21, Q8CFZ0, A0A0U1RNH9, K7QD41, Q71LX8, Q8K183, Q543S2, Q9JL41, Q3TEP4, F7C312, Q3UQD8, E9Q1F2, P62254, A0A0J9YUE9, E9Q606, Q3UJZ8, Q3UI73, Q9Z2W1, F6RCC5, Q9D4V7, Q8CBP8, H3BKB1, Q80Y52, Q3UUN2, B1ATY1, Q9D2R0, Q3TXW2, G5E8V7, A0A0G2JE88, Q3UDM1, Q7TPV1, Q8K0U4, Q6PHN9, F7AB07, Q3UFT0,…	1023	1908	15676	1.36531	0.00588976	0.000705761	0.000647487
GOTERM_MF_4	GO:0032553~ribonucleotide binding	171	13.4858	1.4922e-05	Q91V38, D6RG68, Q3UQE4, Q3TY78, A0A0A6YY28, P63321, Q8BQ38, Q5DTG0, Q569Z6, B2RTN5, H3BKD2, Q8CDV2, Q80TN1, Q3TW21, Q8CFZ0, A0A0U1RNH9, K7QD41, Q71LX8, Q8K183, Q543S2, Q9JL41, Q3TEP4, F7C312, Q3UQD8, E9Q1F2, P62254, A0A0J9YUE9, E9Q606, Q3UJZ8, Q3UI73, Q9Z2W1, F6RCC5, Q9D4V7, Q8CBP8, H3BKB1, Q80Y52, Q3UUN2, B1ATY1, Q9D2R0, Q3TXW2, G5E8V7, A0A0G2JE88, Q3UDM1, Q7TPV1, Q8K0U4, Q6PHN9, F7AB07, Q3UFT0,…	1023	1923	15676	1.36263	0.00648491	0.000705761	0.000647487
GOTERM_MF_4	GO:0031683~G-protein beta/gamma-subunit complex binding	10	0.788644	1.61872e-05	Q3UPA1, Q6R0H7, E9PVN5, Q3TY78, Q6R0H6, Q3V3I2, Q8JZT4, F7BLT7, B2RVZ3, P63094, Q9Z0F1, A2A610, Z4YJH1, F6W1B2, Q8C2E2, D3Z2M7, Q542R8, Q66L47, Q9JJ33, Q91X95, B1AUQ7, Q8CGK7, Z4YKV1, Q8C372, Q8K4K1, Q8BUB2, O70443, A0A0A6YXN0, P18872, Q3UHH5, A0A0A0MQN3, Q9R1K9, F6WC15, A0A0A6YWA9, Q922Y6, Q8BHK8, Q3UYF9, Q9WUC0, Q543S2, Q8C040, A6PW70, A0A0A6YXC2, P08752, P21279, P21278, A6PW71	1023	25	15676	6.12942	0.00703282	0.000705761	0.000647487
GOTERM_MF_4	GO:0001883~purine nucleoside binding	165	13.0126	3.79154e-05	Q91V38, D6RG68, Q3UQE4, Q3TY78, P63321, Q8BQ38, Q5DTG0, Q569Z6, B2RTN5, H3BKD2, Q80TN1, Q3TW21, Q8CFZ0, A0A0U1RNH9, K7QD41, Q71LX8, Q8K183, Q543S2, Q9JL41, Q3TEP4, F7C312, Q3UQD8, E9Q1F2, P62254, A0A0J9YUE9, E9Q606, Q3UJZ8, Q3UI73, Q9Z2W1, F6RCC5, Q9D4V7, Q8CBP8, H3BKB1, Q80Y52, Q3UUN2, B1ATY1, Q9D2R0, Q3TXW2, G5E8V7, A0A0G2JE88, Q3UDM1, Q7TPV1, Q8K0U4, Q6PHN9, F7AB07, Q3UFT0, Q5F2A7, Q3UWU7, Q3T…	1023	1875	15676	1.34847	0.0163955	0.00150283	0.00137874
GOTERM_MF_4	GO:0035639~purine ribonucleoside triphosphate binding	163	12.8549	4.99058e-05	Q91V38, D6RG68, Q3UQE4, Q3TY78, P63321, Q8BQ38, Q5DTG0, Q569Z6, B2RTN5, H3BKD2, Q80TN1, Q3TW21, Q8CFZ0, A0A0U1RNH9, K7QD41, Q71LX8, Q8K183, Q543S2, Q9JL41, Q3TEP4, F7C312, Q3UQD8, E9Q1F2, P62254, A0A0J9YUE9, E9Q606, Q3UJZ8, Q3UI73, Q9Z2W1, F6RCC5, Q9D4V7, Q8CBP8, H3BKB1, Q80Y52, Q3UUN2, B1ATY1, Q9D2R0, Q3TXW2, G5E8V7, A0A0G2JE88, Q3UDM1, Q7TPV1, Q8K0U4, Q6PHN9, F7AB07, Q3UFT0, Q5F2A7, Q3UWU7, Q3T…	1023	1858	15676	1.34432	0.0215245	0.00175231	0.00160763
GOTERM_MF_4	GO:0032549~ribonucleoside binding	164	12.9338	5.56104e-05	Q91V38, D6RG68, Q3UQE4, Q3TY78, P63321, Q8BQ38, Q5DTG0, Q569Z6, B2RTN5, H3BKD2, Q80TN1, Q3TW21, Q8CFZ0, A0A0U1RNH9, K7QD41, Q71LX8, Q8K183, Q543S2, Q9JL41, Q3TEP4, F7C312, Q3UQD8, E9Q1F2, P62254, A0A0J9YUE9, E9Q606, Q3UJZ8, Q3UI73, Q9Z2W1, F6RCC5, Q9D4V7, Q8CBP8, H3BKB1, Q80Y52, Q3UUN2, B1ATY1, Q9D2R0, Q3TXW2, G5E8V7, A0A0G2JE88, Q3UDM1, Q7TPV1, Q8K0U4, Q6PHN9, F7AB07, Q3UFT0, Q5F2A7, Q3UWU7, Q3T…	1023	1875	15676	1.3403	0.0239552	0.00175231	0.00160763
GOTERM_MF_4	GO:0003755~peptidyl-prolyl cis-trans isomerase activity	12	0.946372	5.62669e-05	Q3UTI7, Q62446, P26883, Q9DCY1, F6Z6I0, Q3TND1, Q8C0E1, F6X9I3, Q3TX72, Q9QUR7, Q543N6, P45878, A2AWE9, B8JJC2, Q80YE1, Q6ZQM2, Q1JUQ7, Q810A3, Q8BMX6, Q1JUQ6, Q4FJN2, D6RFC2, Q1JUQ8, A9E3L2, Q3UND3, Q9CR16, Q3UB60, P58389, Q99KR7, Q9Z2I2, Q64378, Q3ULN5, Q3UKJ3, Q810R7, Q3UBA0, Q9D6E4, Q6P3Y6, A0A0A6YW70, P24369, B7ZDE0, A2AWF0, Q3UBU9	1023	42	15676	4.37816	0.0242346	0.00175231	0.00160763
GOTERM_MF_4	GO:0005528~FK506 binding	8	0.630915	8.25055e-05	Q62446, P26883, Q3TND1, F6X9I3, Q3TX72, P45878, B8JJC2, Q80YE1, Q1JUQ7, Q810A3, Q8BMX6, Q1JUQ6, Q4FJN2, Q1JUQ8, A9E3L2, Q3UND3, Q9CR16, Q3UB60, Q9Z2I2, Q64378, Q3ULN5, Q3UKJ3, Q810R7, Q3UBA0, Q9D6E4, Q6P3Y6, A0A0A6YW70, Q3UBU9	1023	18	15676	6.81047	0.0353345	0.00239816	0.00220015
GOTERM_MF_4	GO:0003779~actin binding	46	3.62776	9.40618e-05	Q9EPM7, Q9EPM8, Q545Y3, Q7TQJ6, Q8BPA2, E9Q9D2, E9Q9D1, Q3URW8, Q80Y83, Q14B05, P70429, Q8BQ35, Q9JM76, F6YHE5, Q8BQ30, Q9CVN2, B7ZNA0, Q80UP1, D3YY93, A3KGU7, A3KGU9, A3KGU4, A3KGU5, O88329, Q1W617, E9Q030, S4R261, Q3TEP4, F2Z494, Q9Z2V0, Q8CC27, Q3U8F0, E9PZJ0, B1ATI9, Q8R1C2, Q3UA72, Q3UZY7, Q9EQM0, Q3UNQ6, B2RWV7, Q3V1V5, B2RXX6, Q3UPV4, Q32MF3, Q8CFI9, F7CPL2, Q3TRK3, Q544G5, Q3TKM9, Q6PA04,…	1023	384	15676	1.83563	0.0401832	0.00256318	0.00235155
GOTERM_MF_4	GO:0051015~actin filament binding	22	1.73502	0.000123292	Q545Y3, Q7TQJ6, Q9R0P5, Q8BPA2, A2RRI1, Q3U432, Q14B05, Q9JM76, A0A0J9YV08, B7ZNA0, Q80UP1, Q9D1Z6, Q9R0Q6, Q564G1, A0A0A6YWX5, Q9QXS6, E9PUX3, O88329, Q1W617, S4R261, Q3TEP4, Q3UXJ8, F2Z494, A0A0G2JFU3, Q8CC27, Q3U8F0, Q3UC32, Q5PPQ7, E9PZJ0, B1ATI9, E9PVJ1, Q3U8N2, Q3UA72, Q3UZY7, A0A0A7NQN9, A0A0R4J1E3, Q8VDD5, Q0VBR8, Q99JJ3, Q32MF3, E9QNH6, E9Q448, F7CPL2, Q4FK36, E9Q6I3, Q3TRK3, Q9WUM4, Q3T…	1023	132	15676	2.55393	0.0523392	0.00316208	0.00290099
GOTERM_MF_4	GO:0017022~myosin binding	14	1.1041	0.000175674	Q4VAE6, P60879, G3UZL4, Q9CXS2, P35279, Q0PD50, Q78ZJ8, D3YV69, Q9CXY0, Q0PD54, P63321, Q3U4W5, Q0PD53, Q99P58, Q3TYD6, Q8BP17, Q3TN61, P61027, A0A0A6YXF6, Q4FJL0, Q549X4, Q542T7, P55258, Q3UZ37, Q05D38, Q9CQ19, A0A0A6YWJ1, G3UY29, Q3TU26, D3YW33, Q3U621, Q3THE2, A0A068BFR3, P46638, P61294, Q9QUI0, D3YWL1, P35276, Q4VA90, P62823, Q543Q4, Q3UHW5, G3UZD3	1023	63	15676	3.40524	0.0737404	0.00425522	0.00390387
GOTERM_MF_4	GO:0015631~tubulin binding	36	2.83912	0.000196297	P55821, Q3URG1, Q8BK71, P70302, Q9DAB3, Q80Y83, E9Q147, E9QKH0, Q5KU39, F6R5D8, Q3UBH0, P60853, A0A0N4SUT7, P04925, Q60592, B7ZWC0, Q6PB45, Q9R1K9, Q9WUC0, Q3TZI7, Q9CZ46, Q8BK67, Q3V3I7, Q6R0H7, Q6R0H6, D3YXY6, B2RUA8, Q3UY61, B8JJI7, Q3TD08, Q3UPV4, Q3TLQ0, A0A0J9YUE9, Q91ZZ3, Q8BQ11, Q8C6Z0, Q60575, Q8BM83, Q544G5, A0A087WRU7, A2A5Y6, F6TH70, G5E8V7, Q3V265, Q80X35, Q3UHU5, Q61239, A0A0A6YWK1,…	1023	283	15676	1.94929	0.0820331	0.0045045	0.00413257
GOTERM_MF_4	GO:0008200~ion channel inhibitor activity	10	0.788644	0.000243978	F6S7V4, F6TW99, B2RSC8, F7CBK9, Q80U03, F6TAR7, Q3TUU1, P49817, V9GXS6, Q80YE1, V9GXK3, F6U2S8, A9E3L2, F7CZC4, Q3TQK9, F6TRQ3, Q8BH40, Q641N8, F6V9V5, Q9DCE1, P97952, P51637, Q9Z2I2, D3Z0J2, Q208V0, V9GWV8, P46935, Q8BNU7, A0A0R4J274, F7B663, Q6SLK2, G3X9H8, Q7TPR2, Q9JMJ6, D3Z148, Q6VYA0, F7CC62, E9PXB7, A0JNZ0, Q8CFI0, O70439, Q8K2Q3, Q3TU87, Q3V335, Q810R7, H3BLQ4, J3QPK0, H3BKG0, Q3UM63, P83…	1023	34	15676	4.50693	0.100924	0.00531873	0.00487957
GOTERM_MF_4	GO:0003954~NADH dehydrogenase activity	10	0.788644	0.000389216	Q9Z1P6, Q9CPP6, Q9CTT4, D6RGN4, Q9CX78, A0A068BGR9, Q9EPK3, Q9CR61, Q9DCJ5, E9QPX3, Q9CQ75, Q923F9, Q9CXZ1, D3YTQ8, G3UXZ4, Q9DC70, Q4VAE8, Q9D6J6, M0QWP9, Q9CQJ8	1023	36	15676	4.25654	0.156109	0.00808087	0.00741365
GOTERM_MF_4	GO:0016655~oxidoreductase activity, acting on NAD(P)H, quinone or similar compound as acceptor	11	0.867508	0.000520518	Q9Z1P6, Q9CPP6, Q9CTT4, D6RGN4, Q9CX78, A0A068BGR9, Q9EPK3, Q9CR61, Q9DCJ5, E9QPX3, Q9CQ75, Q923F9, Q9CXZ1, D3YTQ8, B2RXY7, G3UXZ4, Q9DC70, Q4VAE8, P48758, Q9D6J6, M0QWP9, Q9CQJ8	1023	45	15676	3.74576	0.203083	0.010161	0.009322
GOTERM_MF_4	GO:0019870~potassium channel inhibitor activity	5	0.394322	0.000536015	F6S7V4, F6TW99, G3X9H8, Q7TPR2, F7CBK9, D3Z148, Q80U03, Q6VYA0, F6TAR7, P49817, F7CC62, E9PXB7, Q8CFI0, Q8K2Q3, F6U2S8, F7CZC4, Q3TQK9, Q641N8, F6V9V5, P51637, D3Z0J2, Q208V0, Q3TU87, H3BLQ4, J3QPK0, H3BKG0, P83741, P60840, A0A0R4J274, F7B663, Q6SLK2	1023	7	15676	10.9454	0.208452	0.010161	0.009322
GOTERM_MF_4	GO:0016818~hydrolase activity, acting on acid anhydrides, in phosphorus-containing anhydrides	76	5.99369	0.000605153	Q3TQH7, Q9D007, Q3UQE4, O70133, E9Q4J5, Q3TY78, A0A140LHZ8, P63321, Q542R8, P61027, Q5DTG0, M0QWM4, Q4VAF0, Q9D593, H3BKD2, Q9CR51, Q3TW21, F8QPD5, H3BLF7, F6WC15, Q9WUC0, K3W4Q6, Q543S2, Q9JL41, Q3TEP4, M0QWL7, F2Z494, Q8BTY3, Q3V3I7, P48036, Q3V3I2, Q3UY61, H3BLC2, F6Q8P7, A0A0J9YUE9, Q8C6Z0, A0A0N4SVE1, Q3UI73, Q542T7, Q3URH5, Q9CRT0, Q80Y52, H3BKB1, P18872, E9Q8V2, G5E8V7, O35379, Q9R0K7, Q9D…	1023	790	15676	1.47417	0.23197	0.0109936	0.0100859
GOTERM_MF_4	GO:0019905~syntaxin binding	16	1.26183	0.000669404	Q80T23, Q05DE5, O08547, D6RES2, Q571C5, Q3URW8, P49817, O09044, Q8C4T1, Q8BH40, D6RHL2, Q58ES7, Q9DCE1, D3YZ72, B7ZWK3, A3KGU7, D3Z0J2, Q9WV89, P16546, A3KGU9, A0A0G2JF08, A3KGU4, A3KGU5, Q8BNQ9, D3Z4B2, Q3UZ06, P28663, P60879, B0R030, P46097, P40749, Q9JMJ6, A0A0R4J2C2, D3Z148, Q9R0N7, A2AF58, Q3V1V5, B2RXX6, P84086, Q8C1T5, Q3TNY2, E9Q447, Q5DTI3, Q9D1D4, O70439, Q9CWZ7, Q9D3L3, B9EKJ1, P63040,…	1023	90	15676	2.72419	0.2532	0.0116744	0.0107105
GOTERM_MF_4	GO:0035254~glutamate receptor binding	11	0.867508	0.000893327	B2RSC8, A0A140LHR9, Q3UZ68, P63094, G3UXP4, Q8BGC8, E9Q4F9, Q3TUU1, V9GXS6, Q8BNJ6, Q3UHH0, A2AI16, G3V016, A2AI17, Q5SS83, A2AI14, V9GXK3, Q3TE89, D3Z7K9, A0A140LJ06, E9PV09, Q60634, Q8BUB2, Q99JP6, Q80TN1, A2AI19, A2A4A6, V9GWV8, P46935, A2AI21, Q9WUC0, Q8BNU7, A6PW70, A2AI20, F6SLL0, P62204, A6PW71, Q3TUJ5, F8WHB1, Q2M4I9, D5L240, Q6R0H7, Q6R0H6, F8WHB5, Q3TZ31, Q3UEG9, P35438, Q9Z0F1, A2A610,…	1023	48	15676	3.51165	0.322716	0.0149804	0.0137435
GOTERM_MF_4	GO:0042803~protein homodimerization activity	75	5.91483	0.00127798	E9Q5L9, Q3UQE4, Q3UWQ9, Q6P1B1, Q545Y3, A0A0A6YY28, Q9QWX2, F6QZ02, D3Z722, D3YW49, F6R5D8, Q8BKH1, Q8BQ38, Q3UJ70, M0QWM4, P28574, D3YW50, Q3TX45, Q80UP1, Q80TN1, Q3TXU4, Q8K183, Q9JLU0, F2Z494, P0C605, F2Z470, E9Q0D4, D6RG87, Q8BJD2, Q1HKZ5, B8JJI7, Q8JZK9, Q8BQ11, Q9Z2W1, F8WJI4, Q64373, Q80Y52, Q80W11, D3YUT3, P14148, D3Z637, D3Z5R8, Q3UBI6, Q9WVG6, A0A087WSF5, Q3UHU5, Q7TPV1, A2AE89, Q3TG52,…	1023	798	15676	1.44018	0.427392	0.020637	0.018933
GOTERM_MF_4	GO:0001786~phosphatidylserine binding	9	0.709779	0.00318878	A0A0U1RNV7, Q3TPD3, E9QA77, P46097, S4R2S2, P40749, A0A0R4J2C2, S4R1M9, S4R1G3, Q3TP59, Q571C5, Q497Z6, Q9R0N7, Q9ER64, D3YWU9, Q3TR40, Q80YQ1, P35441, Q3UN71, S4R296, Q3TDU5, Q5DTI3, D3YVC6, Q9Z140, S4R1L1, Q3UYN2, A0A0J9YUZ4, A0A0R4J0F9, P21956, G5E833, Q9JM87, D3YZ18, Q8CGB2, Q8BNQ9, A0A0J9YUD8	1023	39	15676	3.53621	0.751554	0.0496538	0.045554
GOTERM_MF_4	GO:0051020~GTPase binding	34	2.68139	0.00503198	E0CY46, P07901, Q3TRJ7, E9QLA5, Q3TJB4, E9Q0J8, D3Z3S1, D6RES0, Q0GNC1, Q3U316, Q0PD50, Q8C509, E9Q147, P49817, Q5KU39, Q8BQ35, B0QZL1, Q8C355, Q6ZQK5, Q9CTJ7, Q8BGP5, P62874, Q80VA4, Q62419, F6XLZ3, H3BLF7, B7ZWC0, Q6PES1, Q99LG2, Q99MI1, Q3TQ70, Q3V3W1, D4AFX6, Q8BPQ7, V9GXL1, Q8BK67, B9EKQ1, Q9Z2V0, Q91VR8, Q8R2M9, E9QKZ2, Q3UAP1, Q3U8F0, Q8R5K2, Q8C2A9, Q5PPQ7, E9PZJ0, Q8R1C2, E9PVJ1, Q61011,…	1023	316	15676	1.64874	0.889139	0.0756532	0.0694066
GOTERM_MF_4	GO:0015485~cholesterol binding	8	0.630915	0.0055811	Q3U2B2, E9PUH5, Q9Z0J0, Q91X78, S4R2S2, Q8C6E4, Q8BFZ9, Q924N8, Q7TMD4, S4R1M9, S4R1G3, Q3UEE7, A0A0R4J1G5, E9PZB0, G3UWN5, Q5F210, Q9ER64, Q8K0C7, D3YWU9, Q6PE09, E9PVM2, Q3U8F7, S4R296, P08226, Q6GTX3, O35604, S4R1L1, Q8K005, Q3U3C2, Q3UBS0, G3UZM8, A0A0R4J0F9, Q3TXQ4, Q3TX45, F6Z6D6, Q3TXU4, Q5QNQ4, Q5QNQ6, Q4FK40, G5E833, G3UWW2, Q8BLK0, Q5F209, Q3UF21	1023	34	15676	3.60554	0.912854	0.081112	0.0744147
GOTERM_MF_4	GO:0016832~aldehyde-lyase activity	5	0.394322	0.00582369	A0A140LJ28, Q69ZN1, Q6NY00, D3Z510, A6ZI44, A6ZI47, D3YV98, Q3TFD0, Q5FWB7, Q99K87, A0A0U1RPT5, D3YZT4, Q9CZN7, D3YY13, A0A0U1RPN8, D3YWI1, Q3UDJ2, Q8R0X7, P05063, A0A140LJJ6, P05064, Q4FK38, D3Z1Z3, D6REF7	1023	12	15676	6.38482	0.921649	0.0819074	0.0751444
GOTERM_MF_4	GO:0000062~fatty-acyl-CoA binding	8	0.630915	0.00659205	Q9WUR2, A0A140LHL4, A0A0G2JDY4, M0QWU8, D3Z563, Q8JZN5, Q3TCD4, Q9DBL1, Q3UMP2, Q3ULV8, Q3TIQ3, Q8K370, Q9CRH8, E9PY42, J3QQ30, Q3UE53, E9PUY9, Q7TMY2, F8WGG5, Q4VWZ5, E9PVM6, Q78JN3, Q3V2R9, Q9CZC5, Q3TGI6, P31786, P53810, Q3TQT3, E9PYA9, Q548W7, A0A0G2JF25, E9Q7A8, E9PYC6, E9Q5L3, J3QPW1, E9Q858, P38060, Q8BTY0, Q5ND42	1023	35	15676	3.50253	0.94407	0.0898167	0.0824007
GOTERM_MF_4	GO:0051537~2 iron, 2 sulfur cluster binding	7	0.55205	0.00685347	D6RE47, F6XUL3, Q91W09, D3Z7W0, D6RGN4, D3Z3X4, Q4QRK2, D3Z0K9, Q9CQB5, Q545P3, Q4FZG2, Q8C3V7, Q80Y14, Q91WS0, Q544X6, Q9D7P6, Q3UG56, Q3UC49, P46656, P22315, Q9D6J6, M0QWP9, Q3UF85, F6ZBG7	1023	27	15676	3.97277	0.950133	0.0905489	0.0830724
GOTERM_MF_4	GO:0022853~active ion transmembrane transporter activity	14	1.1041	0.00716183	A0A0N4SW07, Q9WTT4, F7CAM6, Q924N4, D3Z362, A2AQI7, Q6P6P5, Q9D1K2, H3BLI6, F7B2B4, Q9WVL3, Q3USU5, G5E923, Q3UHH0, H3BJJ5, A0A0N4SWA3, Q6PIE5, H3BJ99, H3BIX7, B9EIV8, Q3U7E0, A2APL7, Q69ZL4, A2APL5, Q3UZR5, A0A0N4SW34, F6ZRK3, A2APL8, Q9D593, Q9CR51, P70455, Q80XR2, Q99MR3, A2AGJ9, P70456, Q3TVY6, Q80UP8, Q3UHK5, D3YYN7, Q8BMS7, X2D841, F8WHB1, D5L240, P48036, H3BLC2, Q3UHJ3, Q6DIB8, Q5HZY7, S4R…	1023	93	15676	2.30677	0.956448	0.0918399	0.0842568
GOTERM_MF_4	GO:0051920~peroxiredoxin activity	5	0.394322	0.007983	Q9D634, A2A813, A2A816, O08807, A2A815, Q99LX0, Q3UWS9, G3UZJ4, P99029, A2A817, Q91YU9, A0A0A6YXQ7, Q6GT24, Q8BPD3, D3K2X3, Q9JHL8, Q9D6X2, Q6A0D0, H3BJQ7, Q53ZU7, Q3U7H9, Q8BG37, B1AZS9, D3Z0Y2	1023	13	15676	5.89368	0.969638	0.0994454	0.0912343
GOTERM_MF_4	GO:0044389~ubiquitin-like protein ligase binding	31	2.44479	0.00825061	A0A087WPV1, Q91X78, A0A0A6YY28, A0A0A6YXQ7, F8S0Y0, Q3UGI9, D6RES1, Q8BZM1, P68181, Q6A0D0, P63321, Q3T9A5, A0A0G2JFT9, Q80UI9, Q9DBC7, Q9CQ37, P61957, Q9CY34, G3UZ07, G3UYG0, Q8VE73, Q6GT24, H6TMF6, H6TMF5, Q9Z1K5, P31324, F7D926, Q922Y1, Q3U270, Q3UI46, Q4VBX4, Q9WVE0, Q546Y8, E9PUH5, E9Q6H4, F6Q1R4, P29595, D3Z343, Q8BUI5, Q3UBA7, E9PZB0, G3UZR1, A0A087WQR9, Q9CXY0, Q3V2X9, P62254, F8WIP1, Q5F…	1023	290	15676	1.63804	0.973007	0.0999241	0.0916734
GOTERM_MF_4	GO:0005544~calcium-dependent phospholipid binding	9	0.709779	0.0102921	D3Z0S1, Q9R0V2, A0A0N4SW69, P48036, P46097, Q3U737, A0A0N4SW89, P40749, Q80T23, A0A0R4J2C2, A0A0G2JFB3, A0A0G2JGL7, P97429, Q571C5, Q7TMN7, Q9R0N7, E9Q026, Q8BSL2, A2AF58, Q3TFK4, Q8C1X9, Q5HZI2, A0A0G2JDV9, Q5DTI3, Q3TSE2, Q7TPS5, A0A0N4SW58, A0A0N4SV57, A0A0N4SVN0, F7ANV6, S4R1F2, A0A0N4SW93, Q3TLP4, Q9JM87, Q8BNQ9, A0A0G2JGQ0, Q3TET3, O35639	1023	47	15676	2.9343	0.989008	0.118588	0.108797
GOTERM_MF_4	GO:0032934~sterol binding	8	0.630915	0.0104422	Q3U2B2, E9PUH5, Q9Z0J0, Q91X78, S4R2S2, Q8C6E4, Q8BFZ9, Q924N8, Q7TMD4, S4R1M9, S4R1G3, Q3UEE7, A0A0R4J1G5, E9PZB0, G3UWN5, Q5F210, Q9ER64, Q8K0C7, D3YWU9, Q6PE09, E9PVM2, Q3U8F7, S4R296, P08226, Q6GTX3, O35604, S4R1L1, Q8K005, Q3U3C2, Q3UBS0, G3UZM8, A0A0R4J0F9, Q3TXQ4, Q3TX45, F6Z6D6, Q3TXU4, Q5QNQ4, Q5QNQ6, Q4FK40, G5E833, G3UWW2, Q8BLK0, Q5F209, Q3UF21	1023	38	15676	3.22601	0.989711	0.118588	0.108797
GOTERM_MF_4	GO:0030159~receptor signaling complex scaffold activity	5	0.394322	0.0106077	E9PUD1, A0A140LHR9, Q6P1F1, E9Q6B6, B8X349, Q8BGC8, E9Q4F9, F8WH31, J3QNR6, F6SH61, Q8CFI9, Q3UYC3, Q9ESN9, P97492, A9CQK3, E9Q6E0, A0A140LJ06, Q3UHB5, D6RCH4, Q8BSD1, Q9QWW1, Q9WTQ5, Q6PA03, Q58A65, Q8CHB5, F6WNT4, K3W4S4, Q8C7W0, A0A0R4J196, D3YWH6, Q6NV54, Q8CBN9, B2RRE0, Q9CTG4, Z4YMB8, Q6IR43	1023	14	15676	5.4727	0.990435	0.118588	0.108797
GOTERM_MF_4	GO:0035091~phosphatidylinositol binding	24	1.89274	0.0119146	Q5DTF5, Q922J4, J3QJW3, O70492, F6QZ02, Q8BPA2, Q9Z2D2, Q3U0T9, D3Z3S7, D3YWU9, D3Z7S9, Q6PGM4, K4DI76, A0A0J9YV08, Q3TIQ3, Q8C474, Q3V091, E9Q305, J3QQ30, Q3UE53, D3Z6Z0, Q91WE1, Q80UP1, Q9D1Z6, A0A0G2JGG7, Q6S5J6, D3YVT2, E9PXE2, Q8BVL3, P53810, E9PXE1, A0A0U1RNH9, G5E833, Z4YKY0, Q3TEP4, Q80ZJ7, F6ZDC5, Q3UPB9, A0A0G2JFU3, Q3TGW1, Q91ZR2, Q3U1H7, A0A0U1RNT0, E9Q0D4, F6WPM5, S4R1W7, E9QNG6, E9P…	1023	213	15676	1.7266	0.994625	0.125612	0.11524
GOTERM_MF_4	GO:0016742~hydroxymethyl-, formyl- and related transferase activity	4	0.315457	0.0120738	D3Z6B9, Q8K009, A0A0N4SW56, A0A0N4SVT2, Q3TFD0, Q99K87, Q8BLE0, Q9CWJ9, Q8R0Y6, Q9CVJ8, B0LAC5, Q9CZN7, Q8CIF2	1023	8	15676	7.66178	0.99499	0.125612	0.11524
GOTERM_MF_4	GO:0050998~nitric-oxide synthase binding	6	0.473186	0.0121002	E9Q5F4, O89054, Q3U939, A0A0J9YUS0, Q8BSI9, E9Q2D1, E9Q1F2, Q3UAA9, Q3TIJ9, D6RH60, Q3U5R4, D3Z148, Q3UIC2, Q61276, B2RRX1, Q3UAF6, Q3UAF7, P49817, Q6IWE2, A0A0J9YUE9, E9Q606, F6W8Z8, Q3UBP6, P60710, Q3UA89, Q3U804, D3YYT0, A0A0J9YUN4, A1E281, P51637, D3Z0J2, Q3UCF8, P15116, F6TH70, H3BLQ4, F6RRH9, P39053, H3BKG0, Q99NC5, Q3UBQ4, Q3UKW2, P62204, Q3UGS0	1023	22	15676	4.17915	0.995048	0.125612	0.11524
GOTERM_MF_4	GO:0030507~spectrin binding	7	0.55205	0.0136574	S4R1Q5, Q9EPM7, Q9CVW5, S4R1M4, Q9EPM8, Q3U1B1, B6ZHD0, S4R1I1, Q3URW8, Q811C0, A0A087WRM9, Q80UE5, P62874, Q80UE3, Q80UE4, S4R2R5, Q58ES7, B7ZWK3, S4R2F3, H3BLF7, A3KGU7, P16546, A3KGU9, A3KGU4, A3KGU5, Q811B2, Q3TQ70, S4R1U2, Q9EQM0, Q61011, S4R2Q9, Q7TPN6, Q8CB85, Q8C928, Q3UNQ6, Q91ZE6, Q8C8R3, Q3V1V5, B2RXX6, Q8BSR4, Q3TNY2, E9Q447, H3BKR2, O70318, Q61621, S4R2T7, Q3UEW2, Q54AE3, E9PX29, B9E…	1023	31	15676	3.46016	0.99751	0.13848	0.127046
GOTERM_MF_4	GO:0030551~cyclic nucleotide binding	8	0.630915	0.0157112	G1C1P2, A0A0A6YY28, Q921L9, F8S0Y0, A0A0N4SW87, Q9D5W0, D3Z406, Q3USZ6, Q8BQ38, Q80YE1, S4R197, D3Z4A5, Q8C3Z4, Q9DBC7, A9E3L2, Q8K1M3, D3Z0V6, Q8CDV2, Q7TPG2, Q9Z2I2, Q8BND1, P31324, A2AI69, H3BK84, F8WHK3, G1C1N8, E9Q7V6, Q3TYK4, P0C605, Q5D0E7, F2Z3Z4, D3Z068, Q8BTC5, I2E5V8, Q3UBA7, I2E5V9, Q3V2X9, D3YTM5, D3Z7E4, A0A0N4SWG4, Q64338, Q9CYV3, P12849, Q3TY04, Q9CS50, Q8CA95, P12367, Q810R7, D3Y…	1023	41	15676	2.98996	0.998997	0.154564	0.141802
GOTERM_MF_4	GO:0015075~ion transmembrane transporter activity	66	5.20505	0.0159527	F7CAM6, Q8BIT5, Q924N4, Q8R0C2, Q3TTN3, F7B2B4, A2AR26, P70302, B2RQX4, Q3TMP8, A2AR27, Q544F7, A2AI16, A2AIR7, A2AI17, A2AI14, A0A087WSC0, Q5EBQ0, Q3TIG8, Q7TPW6, Q9D593, Q80X52, Q9CR51, A2AIR9, A0A0A6YWP3, A2AI19, Q80UP8, A2AI21, Q7TNC8, K7QD41, Q80TN5, A2AIS0, A2AI20, E9PV10, Q9WTR1, Q8CC27, P97441, P60879, Q3UFA8, S4R166, P48036, S4R169, Q542D9, Q3UN07, H3BLC2, Q8BTG0, Q6DIB8, Q9CQB4, Q32MF3,…	1023	764	15676	1.32376	0.999099	0.154564	0.141802
GOTERM_MF_4	GO:0070325~lipoprotein particle receptor binding	6	0.473186	0.0175359	Q91V38, P55302, Q3UEE7, G3UWN5, H3BKG9, F6U2B2, Q8CCY5, Q52KI7, A0A0N4SVX0, A0A0N4SVC8, D3Z7S9, Q6PEM5, Q64FW1, Q3TUD6, Q3UBS0, G3UZM8, Q3TX45, A0A0N4SV53, Q3UWT4, Q3TXU4, Q8BVL3, Q3UAD6, Q4FK40, H3BKQ6, G3UWW2, Q3TL96, F7C312, Q3UF21, Q6PB52, Q60841, Q8C6E4, A2API5, A1IH03, A1IH02, E9Q202, Q9JI18, Q6ZY49, Q8C978, F6YDG9, A0A0N4SVE4, Q8K295, Q8C2R2, P08226, Q5D0B0, Q6GTX3, Q8C252, Q3UBU0, Q9CW12,…	1023	24	15676	3.83089	0.999553	0.16621	0.152486
GOTERM_MF_4	GO:0042578~phosphoric ester hydrolase activity	34	2.68139	0.0243223	Q8BPZ2, D6RD07, Q2M4G8, Q6ZPR5, Q3UZ68, E9Q9L1, A0A0N4SW87, O70250, D3Z443, Q3UWY6, Q3U7Z6, D6RI20, E9Q146, Q3USZ6, G3V016, Q8BLJ3, Q3UGR5, Q3TE89, P62874, E9Q1M2, H3BJB9, Q9D114, Q60998, Q8BUB2, E9Q9M1, A0A0R3P9D0, Q8CDV2, B2RPW5, G3UZQ5, Q7TPG2, H3BLF7, D3YVT5, Q7TNC9, Q68FL5, A2A4A6, Q8BGG7, E9PZA9, O35239, Q9DBS6, E9PVZ4, E9Q1V5, Q3TQ70, Q9WUC0, Q5DTP6, E9Q0L7, F8WHK3, Q9JLU0, A0A0U1RNY0, Q3T…	1023	354	15676	1.47175	0.999978	0.225628	0.206998
GOTERM_MF_4	GO:0015036~disulfide oxidoreductase activity	6	0.473186	0.0283614	F6V084, P56213, Q80Y14, Q8VBT0, Q9CQU0, O09131, Q8VEA4, Q3UF85	1023	27	15676	3.40524	0.999996	0.257616	0.236345
GOTERM_MF_4	GO:0019103~pyrimidine nucleotide binding	4	0.315457	0.0307183	Q8C2A9, P07901, A2A9X5, E9Q3D6, Q9JM14, Q3TJU7, A0PJ91, Q9D0D3, Q80YC2, Q3TKB9, E9Q0C3, D3Z1R1, Q3TKA2, Q8BRB4, E9PX27, P11499, B7ZC50, Q80Y52, Q3TKG0, Q3UIF3, Q811H6, B7ZC49, Q71LX8, Q8C5U3, A2A6A2	1023	11	15676	5.5722	0.999999	0.27333	0.250762
GOTERM_MF_4	GO:0031491~nucleosome binding	9	0.709779	0.0335714	Q3UAA9, Q3U5R4, Q99JM0, Q9DCB1, Q61276, Q3ULG0, G3UX35, Q3UAF6, A0A0R4J008, Q3UAF7, D3Z607, Q6IWE2, Q8R024, Q8R0K1, A2BH40, Q3UBP6, O35845, Q3UA89, Z4YKA3, Q6PDQ2, E9QAQ7, A2AM63, A2AM62, A2AM65, Q3TMT1, Q3TKT4, Q5DTP7, Q99NC5, E9Q5F4, O89054, Q3UDZ8, Q3U939, Q3V3I7, E9Q2D1, Q3TZP3, E9Q1F2, Q3TIJ9, P70288, A2AM69, Q8CEW1, Q7TQL1, B2RRX1, Q3U582, E9Q606, F6WR45, Q8BQ54, Q8BQ10, A2AM70, Q3UI73, Q8R…	1023	58	15676	2.37779	1	0.292742	0.268571
GOTERM_MF_4	GO:0015399~primary active transmembrane transporter activity	15	1.18297	0.037142	A0A0N4SW07, Q9WTT4, Q3UQE4, D3YZB9, Q9D1K2, H3BLI6, F7B2B4, G5E923, D3Z407, Q3UHH0, H3BJJ5, A0A0N4SWA3, A0A0N4SWA2, Q8C7V6, Q6PIE5, H3BJ99, H3BIX7, Q8C872, A5D6P3, D3YVG8, Q3U7E0, Q69ZL4, Q3UZR5, A0A0N4SW34, Q8JZQ1, E9Q1I5, O70322, Q9WTQ8, Q9D593, Q9CR51, Q80XR2, Q8BRD0, Q3TVY6, D3YZX5, Q3UHK5, D3YYJ6, Q9JL41, D3YYN7, Q8BMS7, F8WHB1, D5L240, P48036, W8DLN2, S4R2E1, E9PVF9, D3YZY1, Q542D9, S4R2M4,…	1023	127	15676	1.80987	1	0.29492	0.270569
GOTERM_MF_4	GO:0001884~pyrimidine nucleoside binding	3	0.236593	0.0372032	Q8C2A9, P07901, E9Q0C3, D3Z1R1, Q3TKA2, Q8BRB4, E9PX27, P11499, B7ZC50, Q80Y52, Q3TKG0, Q3UIF3, E9Q3D6, Q811H6, B7ZC49, Q3TJU7, A0PJ91, Q71LX8, Q9D0D3, Q80YC2, Q8C5U3, Q3TKB9, A2A6A2	1023	5	15676	9.19413	1	0.29492	0.270569
GOTERM_MF_4	GO:0032557~pyrimidine ribonucleotide binding	3	0.236593	0.0372032	Q8C2A9, P07901, E9Q0C3, D3Z1R1, Q3TKA2, Q8BRB4, E9PX27, P11499, B7ZC50, Q80Y52, Q3TKG0, Q3UIF3, E9Q3D6, Q811H6, B7ZC49, Q3TJU7, A0PJ91, Q71LX8, Q9D0D3, Q80YC2, Q8C5U3, Q3TKB9, A2A6A2	1023	5	15676	9.19413	1	0.29492	0.270569
GOTERM_MF_4	GO:0004784~superoxide dismutase activity	3	0.236593	0.0372032	Q543K2, P08228, P09671, Q9WU84, Q3TJA2, Q8C355, Q3U8W4, Q4FJX9	1023	5	15676	9.19413	1	0.29492	0.270569
GOTERM_MF_4	GO:0030911~TPR domain binding	3	0.236593	0.0372032	Q8C2A9, P07901, Q8BKQ0, E9Q0C3, D3Z1R1, Q3TKA2, E9PX27, P11499, B7ZC50, Q80Y52, Q3TKG0, Q3UIF3, E9Q3D6, Q811H6, B7ZC49, Q3TJU7, A0PJ91, Q71LX8, P61028, Q0PD49, Q80YC2, Q8C5U3, Q3TKB9, A2A6A2	1023	5	15676	9.19413	1	0.29492	0.270569
GOTERM_MF_4	GO:0016775~phosphotransferase activity, nitrogenous group as acceptor	4	0.315457	0.0390165	D6RG68, D6RET9, B0R0E9, P30275, Q6P8J7, A2ARP5, Q01768, Q5NC82, Q545N7, B0R0E8, Q04447, B0R0F0, B0LAA8	1023	12	15676	5.10785	1	0.303771	0.278689
GOTERM_MF_4	GO:0045309~protein phosphorylated amino acid binding	6	0.473186	0.0426745	Q3UTI7, Q3UH70, B0V2V8, B2RSC8, Q3SYK2, A2ANC1, B2RSE4, B0V2V6, Q8JZR2, O35692, Q8BPE7, Q9ESU6, E0CYM8, Q9QUR7, Q5ND51, E9QPT7, Q3TUU1, Q5ND50, V9GXS6, P63085, Q922X7, Q8BS78, V9GXK3, A0JNZ0, D6RGP2, Q91VM1, Q3UF82, F7D232, P97797, Q64010, Q6P6I8, Q63ZX2, Q3V335, V9GWV8, P46935, Q3TQV3, Q8R398, Q3U3Z2, F6VEI7, Q8BNU7, A0A0R4J1Z7, Q920I1, E0CX65	1023	30	15676	3.06471	1	0.326422	0.29947
GOTERM_MF_4	GO:0070063~RNA polymerase binding	7	0.55205	0.0434686	Q3UH70, B0V2V8, Q3SYK2, Q8K2T8, D3YUB9, Q9DCY1, H3BJ70, B2RSE4, B0V2V6, Q8CCS6, O35692, Q8CGU0, Q9ESU6, Q3UQ34, G3UX74, H3BL59, Q8CJG1, Q8BS78, Q6PHA2, Q6ZQM2, Q8CJG0, A2VDG1, Q6P239, Q8R3Q7, Q8BJP2, D6RGP2, D3Z055, Q9CZX0, Q63ZX2, G3UWS5, G3UY42, G3UWY6, Q3U3Z2, P24369, Q8CGT9	1023	40	15676	2.68162	1	0.326475	0.299519
GOTERM_MF_4	GO:0000993~RNA polymerase II core binding	5	0.394322	0.044179	Q3UH70, B0V2V8, Q3SYK2, Q8K2T8, H3BJ70, B2RSE4, B0V2V6, O35692, Q8CGU0, Q9ESU6, Q3UQ34, H3BL59, Q8CJG1, Q8BS78, Q6PHA2, Q8CJG0, A2VDG1, Q6P239, Q8R3Q7, Q8BJP2, D6RGP2, Q9CZX0, Q63ZX2, Q3U3Z2, Q8CGT9	1023	21	15676	3.64847	1	0.326475	0.299519
GOTERM_MF_4	GO:0022835~transmitter-gated channel activity	6	0.473186	0.0482547	C9K0Y9, C9K0Y7, E9PXL4, E9Q2L8, A0A0H2UKB5, Q3TZ31, Q3UDE9, P35438, Q544F7, A0A0U1RPE4, Q8C6R5, A2AI16, A2AI17, A2AI14, A0A0G2JGP5, A0A140LJE7, Q9QVP9, P62812, E9PX01, Q3URD4, A0A0U1RQ83, Q3UTL8, Q9Z2W8, Q8C9L4, A2AI19, G5E863, E9Q2A6, A2AI21, F7CCX1, Q8C2G0, Q7TNC8, K7QD41, Q544G1, Q8C069, A2AI20, P26048, Q3TY09	1023	31	15676	2.96585	1	0.350651	0.321698
GOTERM_MF_4	GO:0016917~GABA receptor activity	5	0.394322	0.0513076	Q3URD4, Q3TQF3, A0A0U1RQ83, E9PXL4, E9Q2L8, A0A0H2UKB5, Q9WV18, Q3TWR2, B1AVY2, G3UXR6, Q544F7, G3UZ52, A0A0U1RPE4, Q544G1, A0A0G2JGP5, A0A140LJE7, P62812, Q8BT41, Q8CAF8, Q8CAB3, P63137, P26049, P26048	1023	22	15676	3.48263	1	0.363803	0.333764
GOTERM_MF_4	GO:0019871~sodium channel inhibitor activity	3	0.236593	0.0534249	B2RSC8, G3X9H8, Q3TQK9, Q641N8, P97952, Q80U03, Q3V335, V9GWV8, P46935, Q3TUU1, V9GXS6, E9PXB7, Q8BNU7, V9GXK3, A0JNZ0, Q8CFI0	1023	6	15676	7.66178	1	0.363803	0.333764
GOTERM_MF_4	GO:0032554~purine deoxyribonucleotide binding	3	0.236593	0.0534249	Q8C2A9, P07901, Q3U3N7, Q99L47, Q3U9V1, E9Q3D6, Q3TJU7, A0PJ91, Q3TGW8, Q80YC2, Q3U8D2, Q3TKB9, F8WJK8, E9Q0C3, D3Z1R1, Q3TKA2, E9PX27, E9Q1V0, P11499, B7ZC50, Q80Y52, Q3TKG0, Q3UIF3, Q811H6, E9Q1X9, B7ZC49, E9Q5V1, Q71LX8, Q8C5U3, A2A6A2	1023	6	15676	7.66178	1	0.363803	0.333764
GOTERM_MF_4	GO:0032051~clathrin light chain binding	3	0.236593	0.0534249	Q9D689, Q5SS04, Q6P1F5, Q8VD75, Q6ZQ77, Q80UP1, Q8BPA2, Q9D1Z6, Q5SS02, Q5SS03, F7DCR9, E9Q3C5, A0A0J9YUX9, P47759, Q8C303, A0A0J9YV08, Q9JKY5, A0A0G2JFU3, A0A0J9YUA3	1023	6	15676	7.66178	1	0.363803	0.333764
GOTERM_MF_4	GO:0031406~carboxylic acid binding	18	1.41956	0.0542367	Q3UH70, B0V2V8, B2RSC8, Q3SYK2, B8Q3N4, D3Z121, B0V2V6, D3YYD9, O35692, P15208, A0A140LI30, Q5NDA4, M4TKR7, V9GXW2, Q3TUU1, V9GXS6, Q9CZN7, D3YVK1, Q01768, A2AI16, Q8BS78, A2AI17, A2AI14, D3YYE0, V9GXK3, B0LAA8, P52760, P56564, Q3TPM5, D3YY51, A2AI19, Q3UST6, Q3V313, V9GWV8, P46935, Q99NG1, A2AI21, Q7TNC8, Q5NC82, Q3U3Z2, P62965, Q8BNU7, Q3UE03, A2AI20, Q3UTI7, P51880, E9Q0H6, B2RSE4, Q3TZ31, Q9E…	1023	171	15676	1.61301	1	0.363803	0.333764
GOTERM_MF_4	GO:0001099~basal RNA polymerase II transcription machinery binding	6	0.473186	0.0606462	A0A140LIR6, Q3UH70, B0V2V8, Q3SYK2, Q8K2T8, H3BJ70, B2RSE4, B0V2V6, O35692, Q8CGU0, Q9ESU6, Q3UQ34, H3BL59, Q8CJG1, Q8BS78, Q6PHA2, Q8CJG0, A2VDG1, Q6P239, Q8R3Q7, Q8BJP2, D6RGP2, Q9CZX0, Q63ZX2, Q3U3Z2, Q3UJS2, Q8CGT9	1023	33	15676	2.7861	1	0.394653	0.362067
GOTERM_MF_4	GO:0061650~ubiquitin-like protein conjugating enzyme activity	6	0.473186	0.0606462	A0A087WPV1, G3UZL6, G3UWL6, Q9D1S1, G3UWJ1, D6RES1, Q3U5V6, Q05CK8, G3UYP0, Q9D7F5, P62254, Q5F239, A0A0G2JGL0, A0A0G2JE32, Q9CQ37, A0A0G2JGZ3, Q7TSS2, B2KF55, Q8CFZ0, Q4QQL2, P61079, A6X925, Q4VBX4, Q9D2M8, A0A0G2JF40	1023	33	15676	2.7861	1	0.394653	0.362067
GOTERM_MF_4	GO:0034236~protein kinase A catalytic subunit binding	4	0.315457	0.0698341	G1C1P2, D3Z068, A0A0A6YY28, Q921L9, Q8BTC5, F8S0Y0, I2E5V8, Q3UBA7, I2E5V9, D3Z406, Q3V2X9, D3YTM5, D3Z7E4, D3Z4A5, Q8C3Z4, Q9CYV3, Q9DBC7, P12849, Q8K1M3, D3Z0V6, Q3TY04, Q9CS50, P31324, P12367, D3Z4L4, A0A0A6YX73, A2AI69, H3BK84, G1C1N8, Q3TYK4, A0A0A6YWE5	1023	15	15676	4.08628	1	0.44776	0.410789
GOTERM_MF_4	GO:0005078~MAP-kinase scaffold activity	3	0.236593	0.0716239	E9PUD1, Q6P1F1, E9Q6B6, B8X349, F8WH31, J3QNR6, F6SH61, Q3UYC3, Q9ESN9, Q3UI81, A9CQK3, Q6GQW8, E9Q6E0, Q3UHB5, Q8BSD1, Q6PA03, Q58A65, Q8CHB5, F6WNT4, Q9WVI9, K3W4S4, Q8C7W0, A0A0R4J196, D3YWH6, Q6NV54, Q8CBN9, Z4YMB8	1023	7	15676	6.56724	1	0.45258	0.415211
GOTERM_MF_4	GO:0016776~phosphotransferase activity, phosphate group as acceptor	6	0.473186	0.0746734	Q9D8W6, E9Q9J4, A0A087WPZ7, Q9R0Y5, Q3UYL0, Q9WTP7, Q9WUR9, Q8BWK5, Q6ZQB6, A0A0A6YXW8, Q3U489, A0A0G2JGN7, Q01768, Q80V47, Q5NC82, Z4YN97, F6TEU8, A2ARF6, Q920P5, A2ARF5, F6RP11, B0LAA8	1023	35	15676	2.6269	1	0.465109	0.426705
GOTERM_MF_4	GO:0004601~peroxidase activity	7	0.55205	0.0766788	O08807, A0A087WPT2, Q3UWS9, G3UZJ4, P99029, Q3UZ23, A0A0A6YXQ7, Q9JHL8, Q3TJN9, Q9CX80, Q9CPU4, Q6A0D0, Q3UMR6, Q05769, Q9D8B0, P22437, Q543T1, Q3U7H9, B1AZS9, Q9D634, Q8BN80, Q91YU9, Q6GT24, Q8BPD3, Q9D6X2, H3BJQ7, Q53ZU7, Q546K1, Q6QDC8, Q7TMV2, D3Z0Y2	1023	46	15676	2.33185	1	0.470873	0.431993
GOTERM_MF_4	GO:0043022~ribosome binding	8	0.630915	0.0818163	A0A0U1RPR0, Q8VDQ2, Q9CV26, Q8BGA9, P59326, Q3TJF2, Q3TR38, Q3U3X8, Q80WS9, A0A0J9YTQ9, Q3U8D6, Q9D0J8, Q8BVX3, Q3UTE7, Q9CSD3, Q3TH60, Q66JU1, A0A0J9YV52, Q9Z2I0, P97398, Q9CZ30, B1AYJ9, M0QWV3, Q3TW21, Q8R1B4, Q3TL08, Q66JR8, Q8R035, A2AWN7, A2AWN8, Q3TC56, Q8CHP5	1023	58	15676	2.11359	1	0.477027	0.437639
GOTERM_MF_4	GO:0070491~repressing transcription factor binding	8	0.630915	0.0818163	Q80TW3, Q99JM0, Q6NZM9, Q3ULG0, A0A0R4J008, Q6A001, Q99LX0, Q3UNF4, A0A0R4J1F3, D3K2X3, Q3UJF1, Q6PDQ2, Q8R4Z6, Q3TMT1, Q8R4Z5, Q5DTP7, Q9JJY4, B7ZDF7, A0A087WQ92, Q3UDZ8, Q3V3I7, A2AWS5, A2A813, A2A816, Q9Z2V6, Q3TZP3, A2A815, A2A817, P70288, Q3TNU8, Q3U582, Q6P9T4, F6WR45, Q8BQ10, B7ZDF3, B7ZDF4, B7ZDF5, B7ZDF6, Q3URA2, E9QAS5, Q8BM83, E9QAS4, Q3U2E0, Q3TSM2, Q99N13, D6RH93, Q9CTT2, Q3UFM8, G5E…	1023	58	15676	2.11359	1	0.477027	0.437639
GOTERM_MF_4	GO:0070577~lysine-acetylated histone binding	4	0.315457	0.0819386	Q3UH70, B0V2V8, Q3SYK2, B2RSE4, B0V2V6, Q3U3P9, O35692, Q9ESU6, Q7TQL1, G3UX35, D6RFA7, Q8BS78, Q8R0K1, Q8BQ54, Q3UI73, Q8R569, O35845, D6RGP2, Q6P8K2, Q3URH5, Q63ZX2, D3YUP1, Q9WVG6, Q3U3Z2, Q3UQU0, Q3TKT4, Q8CGJ5, A0A0R4J175, A0A0R4J170	1023	16	15676	3.83089	1	0.477027	0.437639
GOTERM_MF_4	GO:0016504~peptidase activator activity	6	0.473186	0.0822915	Q5SVP3, Q61337, G3UWN9, D3Z148, A0A0A6YVU8, G3UXR1, P49817, G3UXZ5, Q99LN3, G3X9V0, Q3TFU7, F6S493, Q9JKV1, Q5HZK3, E0CZ90, P97371, Q3U9H3, P97372, G3X9K9, D3Z0J2, H3BLQ4, D3YZR8, Q8VCI8, H3BKG0, F7ABX5, G3UXY0, D3YUD8	1023	36	15676	2.55393	1	0.477027	0.437639
GOTERM_MF_4	GO:0016820~hydrolase activity, acting on acid anhydrides, catalyzing transmembrane movement of substances	13	1.02524	0.0831514	A0A0N4SW07, Q9WTT4, Q3UQE4, Q9D1K2, H3BLI6, F7B2B4, G5E923, D3Z407, Q3UHH0, H3BJJ5, A0A0N4SWA3, A0A0N4SWA2, Q8C7V6, Q6PIE5, H3BJ99, H3BIX7, A5D6P3, D3YVG8, Q3U7E0, Q69ZL4, Q3UZR5, A0A0N4SW34, E9Q1I5, O70322, Q9D593, Q9CR51, Q80XR2, Q8BRD0, Q3TVY6, D3YZX5, Q3UHK5, D3YYJ6, Q9JL41, D3YYN7, Q8BMS7, F8WHB1, D5L240, P48036, W8DLN2, S4R2E1, D3YZY1, S4R2M4, H3BLC2, Q3UHJ3, Q6DIB8, Q5HZY7, S4R1C4, P50518,…	1023	118	15676	1.68819	1	0.477027	0.437639
GOTERM_MF_4	GO:0016831~carboxy-lyase activity	6	0.473186	0.0903046	D3Z121, Q3TQP6, P15105, D3YY63, Q3UGF0, A0A0R4J0G0, A0A0G2JEL6, D3YVK1, A0A0G2JFR5, Q3TQW1, Q3UDJ2, Q4FK38, Q99LF5, D3Z1Z3, A0PJG3, Q3TRI5, P06801, Q8R0F8, D3Z0X7, Q69ZN1, F7C386, Q8BSF4, Q3TDE6, Q505E1, D3YZT4, E9PX91, D3YY13, Q8R3X7, Q921S3, Q8R0X7, Q3TJ76, Q61829, D6RIN9, Q8BH04, Q3UQD8, D6REF7	1023	37	15676	2.4849	1	0.498533	0.45737
GOTERM_MF_4	GO:0008046~axon guidance receptor activity	3	0.236593	0.0914739	E9PYK2, Q62217, Q8BYL6, Q8CC52, Q6P1C9, Q3V3T7, Q61772, Q3V357, E9Q6A0, Q8R381, Q8CCF9, Q7TPD3, A2BDQ4, Q19AB3, Q3UPZ0, Q19AB2, Q3TZP8	1023	8	15676	5.74633	1	0.498533	0.45737
GOTERM_MF_4	GO:0016717~oxidoreductase activity, acting on paired donors, with oxidation of a pair of donors resulting in the reduction of molecular oxygen to two molecules of water	3	0.236593	0.0914739	P13011, Q8BNZ5, Q547C4, P13516, Q99PL7, Q3UXG5	1023	8	15676	5.74633	1	0.498533	0.45737
GOTERM_MF_4	GO:0032552~deoxyribonucleotide binding	3	0.236593	0.0914739	Q8C2A9, P07901, Q3U3N7, Q99L47, Q3U9V1, E9Q3D6, Q3TJU7, A0PJ91, Q3TGW8, Q80YC2, Q3U8D2, Q3TKB9, F8WJK8, E9Q0C3, D3Z1R1, Q3TKA2, E9PX27, E9Q1V0, P11499, B7ZC50, Q80Y52, Q3TKG0, Q3UIF3, Q811H6, E9Q1X9, B7ZC49, E9Q5V1, Q71LX8, Q8C5U3, A2A6A2	1023	8	15676	5.74633	1	0.498533	0.45737
GOTERM_MF_4	GO:0030275~LRR domain binding	4	0.315457	0.0948721	E9QB01, A0A0J9YTW6, O08909, Q61946, B2KGV5, A0A0A6YY47, Q0VDV7, P32883, A0A0N4SVY1, E9Q8V2, A0A0A6YWW5, Q3U2W7, Q5J7N1, A0A0A6YWU2, P13595, Q3UCF2, A0A0A6YY91, Q05DT4, Q61947, Q6A068, Q61948, B1AWN6, E9Q589, O88682	1023	17	15676	3.60554	1	0.51067	0.468504
