# Supplementary material for: Proteomic and functional analyses of the periodic membrane skeleton in neurons
Source: Nat Commun. 2022 Jun 9;13:3196. doi: 10.1038/s41467-022-30720-x (PMC9184744; doi:10.1038/s41467-022-30720-x)
Supplement: Supplementary file 10 — Supplementary Data 7 [file 41467_2022_30720_MOESM10_ESM.xlsx]

## Sheet: Cultured neuron capture co-IP
Gene name	Uniprot Assession	Description	MW_kDa	Number_AAs	αII-spectrin co-IP from DIV20 cultured neurons				βII-spectrin co-IP from DIV20 cultured neurons				α-adducin co-IP from DIV20 cultured neurons
					Average exp_q_value	Average score_Sequest_HT	Average sum_PEP_Score	Average dNSAF	Average exp_q_value	Average score_Sequest_HT	Average sum_PEP_Score	Average dNSAF	Average exp_q_value	Average score_Sequest_HT	Average sum_PEP_Score	Average dNSAF
GN=Abcb6	Q9DC29	ATP-binding cassette sub-family B member 6, mitochondrial OS=Mus musculus (Mouse) OX=10090 GN=Abcb6 PE=1 SV=1	93.7	842	0.023	2.4	1.764	2.77463e-05	NA	NA	NA	NA	NA	NA	NA	NA
GN=Adam23	Q9R1V7	Disintegrin and metalloproteinase domain-containing protein 23 OS=Mus musculus (Mouse) OX=10090 GN=Adam23 PE=1 SV=1	91.5	829	NA	NA	NA	NA	0.002	3.04	4.892	1.47629e-05	NA	NA	NA	NA
GN=Alk	P97793	ALK tyrosine kinase receptor OS=Mus musculus (Mouse) OX=10090 GN=Alk PE=1 SV=2	174.8	1621	NA	NA	NA	NA	0.029	4.8	1.492	2.95873e-05	NA	NA	NA	NA
GN=Ano8	Q6PB70	Anoctamin-8 OS=Mus musculus (Mouse) OX=10090 GN=Ano8 PE=1 SV=3	119	1060	NA	NA	NA	NA	NA	NA	NA	NA	0	3.17	3.724	0.000121321
GN=Atp1a1	Q8VDN2	Sodium/potassium-transporting ATPase subunit alpha-1 OS=Mus musculus (Mouse) OX=10090 GN=Atp1a1 PE=1 SV=1	112.9	1023	0	47.35	29.763	0.000304096	0	39.275	20.8925	5.66349e-05	0	17.26	12.29	0.000323251
GN=Atp1a2	Q6PIE5	Sodium/potassium-transporting ATPase subunit alpha-2 OS=Mus musculus (Mouse) OX=10090 GN=Atp1a2 PE=1 SV=1	112.1	1020	0	53.635	32.4105	0.000536134	0	44.15	21.3385	0.000107529	0	17.26	12.29	0.000324202
GN=Atp1a3	Q6PIC6	Sodium/potassium-transporting ATPase subunit alpha-3 OS=Mus musculus (Mouse) OX=10090 GN=Atp1a3 PE=1 SV=1	111.6	1013	0	56.285	38.2695	0.0009591	0	75.205	37.4395	0.000508756	0	40.4	24.842	0.0017773
GN=Atp1b1	P14094	Sodium/potassium-transporting ATPase subunit beta-1 OS=Mus musculus (Mouse) OX=10090 GN=Atp1b1 PE=1 SV=1	35.2	304	0.003	15.175	7.7085	0.000562382	0	7.12	9.423	0.000258412	NA	NA	NA	NA
GN=Atp2b1	G5E829	Plasma membrane calcium-transporting ATPase 1 OS=Mus musculus (Mouse) OX=10090 GN=Atp2b1 PE=1 SV=1	134.7	1220	0.0025	18.03	9.5435	0.00013056	0.001	11.89	9.384	3.95158e-05	NA	NA	NA	NA
GN=Atp2b2	Q9R0K7	Plasma membrane calcium-transporting ATPase 2 OS=Mus musculus (Mouse) OX=10090 GN=Atp2b2 PE=1 SV=2	132.5	1198	0	26.61	15.68	7.80045e-05	0.0005	10.845	8.3555	3.25796e-05	NA	NA	NA	NA
GN=Atp4a	Q64436	Potassium-transporting ATPase alpha chain 1 OS=Mus musculus (Mouse) OX=10090 GN=Atp4a PE=1 SV=3	113.9	1033	0	23.42	14.585	5.7897e-05	0	17.89	12.092	3.28085e-05	0	7.74	5.995	8.00304e-05
GN=Atp8a1	P70704	Phospholipid-transporting ATPase IA OS=Mus musculus (Mouse) OX=10090 GN=Atp8a1 PE=1 SV=2	131.3	1164	NA	NA	NA	NA	0.012	1.85	2.04	2.06018e-05	NA	NA	NA	NA
GN=Bsg	P18572	Basigin OS=Mus musculus (Mouse) OX=10090 GN=Bsg PE=1 SV=2	42.4	389	NA	NA	NA	NA	0.003	2.29	3.115	6.16466e-05	NA	NA	NA	NA
GN=C2cd2l	Q80X80	Phospholipid transfer protein C2CD2L OS=Mus musculus (Mouse) OX=10090 GN=C2cd2l PE=1 SV=3	76.3	706	0.001	5.16	3.06	6.61823e-05	0.0155	2.14	2.145	2.56508e-05	NA	NA	NA	NA
GN=Cacng8	Q8VHW2	Voltage-dependent calcium channel gamma-8 subunit OS=Mus musculus (Mouse) OX=10090 GN=Cacng8 PE=1 SV=1	43.4	423	0	2.86	5.043	5.52302e-05	0.007	2.47	2.382	5.66915e-05	NA	NA	NA	NA
GN=Cdh4	P39038	Cadherin-4 OS=Mus musculus (Mouse) OX=10090 GN=Cdh4 PE=2 SV=1	100	913	0	4.28	4.752	0.000108543	NA	NA	NA	NA	NA	NA	NA	NA
GN=Cdipt	Q8VDP6	CDP-diacylglycerol--inositol 3-phosphatidyltransferase OS=Mus musculus (Mouse) OX=10090 GN=Cdipt PE=1 SV=1	23.6	213	0.0025	3.51	3.6895	0.000309078	0	3.33	4.319	0.000112585	NA	NA	NA	NA
GN=Chl1	P70232	Neural cell adhesion molecule L1-like protein OS=Mus musculus (Mouse) OX=10090 GN=Chl1 PE=1 SV=2	135	1209	NA	NA	NA	NA	0.004	2.32	3.07	1.9835e-05	NA	NA	NA	NA
GN=Clic4	Q9QYB1	Chloride intracellular channel protein 4 OS=Mus musculus (Mouse) OX=10090 GN=Clic4 PE=1 SV=3	28.7	253	NA	NA	NA	NA	0	4.4	4.896	9.47846e-05	NA	NA	NA	NA
GN=Dscam	Q9ERC8	Down syndrome cell adhesion molecule homolog OS=Mus musculus (Mouse) OX=10090 GN=Dscam PE=1 SV=1	222.1	2013	NA	NA	NA	NA	0.008	2.28	2.354	1.19128e-05	NA	NA	NA	NA
GN=Dscaml1	Q4VA61	Down syndrome cell adhesion molecule-like protein 1 homolog OS=Mus musculus (Mouse) OX=10090 GN=Dscaml1 PE=1 SV=2	224.1	2053	NA	NA	NA	NA	0.008	2.28	2.354	1.16807e-05	NA	NA	NA	NA
GN=Dsg4	Q7TMD7	Desmoglein-4 OS=Mus musculus (Mouse) OX=10090 GN=Dsg4 PE=1 SV=1	114.4	1041	0	8.57	11.005	5.98459e-05	NA	NA	NA	NA	NA	NA	NA	NA
GN=Epha2	Q03145	Ephrin type-A receptor 2 OS=Mus musculus (Mouse) OX=10090 GN=Epha2 PE=1 SV=3	108.8	977	NA	NA	NA	NA	0.014	1.96	1.91	2.4545e-05	NA	NA	NA	NA
GN=Epha3	P29319	Ephrin type-A receptor 3 OS=Mus musculus (Mouse) OX=10090 GN=Epha3 PE=1 SV=1	109.9	983	NA	NA	NA	NA	0.014	1.96	1.91	2.43952e-05	NA	NA	NA	NA
GN=Epha4	Q03137	Ephrin type-A receptor 4 OS=Mus musculus (Mouse) OX=10090 GN=Epha4 PE=1 SV=2	109.7	986	NA	NA	NA	NA	0.019	3.11	1.758	2.4321e-05	NA	NA	NA	NA
GN=Epha5	Q60629	Ephrin type-A receptor 5 OS=Mus musculus (Mouse) OX=10090 GN=Epha5 PE=1 SV=2	97	876	NA	NA	NA	NA	0.014	1.96	1.91	2.7375e-05	NA	NA	NA	NA
GN=Epha7	Q61772	Ephrin type-A receptor 7 OS=Mus musculus (Mouse) OX=10090 GN=Epha7 PE=1 SV=2	111.8	998	NA	NA	NA	NA	0.014	1.96	1.91	2.40286e-05	NA	NA	NA	NA
GN=Epha8	O09127	Ephrin type-A receptor 8 OS=Mus musculus (Mouse) OX=10090 GN=Epha8 PE=1 SV=2	110.6	1004	NA	NA	NA	NA	0.014	1.96	1.91	2.3885e-05	NA	NA	NA	NA
GN=Ephb1	Q8CBF3	Ephrin type-B receptor 1 OS=Mus musculus (Mouse) OX=10090 GN=Ephb1 PE=1 SV=1	109.8	984	NA	NA	NA	NA	0.014	1.96	1.91	2.43704e-05	NA	NA	NA	NA
GN=Ephb2	P54763	Ephrin type-B receptor 2 OS=Mus musculus (Mouse) OX=10090 GN=Ephb2 PE=1 SV=3	109.8	986	NA	NA	NA	NA	0.014	1.96	1.91	2.4321e-05	NA	NA	NA	NA
GN=Ephb3	P54754	Ephrin type-B receptor 3 OS=Mus musculus (Mouse) OX=10090 GN=Ephb3 PE=1 SV=2	109.6	993	NA	NA	NA	NA	0.014	1.96	1.91	2.41496e-05	NA	NA	NA	NA
GN=Ephb4	P54761	Ephrin type-B receptor 4 OS=Mus musculus (Mouse) OX=10090 GN=Ephb4 PE=1 SV=2	108.8	987	NA	NA	NA	NA	0.014	1.96	1.91	2.42964e-05	NA	NA	NA	NA
GN=Fam168b	Q80XQ8	Myelin-associated neurite-outgrowth inhibitor OS=Mus musculus (Mouse) OX=10090 GN=Fam168b PE=1 SV=1	20.2	194	NA	NA	NA	NA	0.019	5.56	1.78	0.000247222	NA	NA	NA	NA
GN=Fer1l5	P0DM40	Fer-1-like protein 5 OS=Mus musculus (Mouse) OX=10090 GN=Fer1l5 PE=1 SV=1	235.7	2038	NA	NA	NA	NA	0.02	0	1.937	6.00513e-06	NA	NA	NA	NA
GN=Folh1	O35409	Glutamate carboxypeptidase 2 OS=Mus musculus (Mouse) OX=10090 GN=Folh1 PE=1 SV=2	84.5	752	NA	NA	NA	NA	0.026	0.865	1.634	2.40818e-05	NA	NA	NA	NA
GN=Gabbr1	Q9WV18	Gamma-aminobutyric acid type B receptor subunit 1 OS=Mus musculus (Mouse) OX=10090 GN=Gabbr1 PE=1 SV=1	108.1	960	NA	NA	NA	NA	0.024	0	1.759	1.27484e-05	NA	NA	NA	NA
GN=Gabbr2	Q80T41	Gamma-aminobutyric acid type B receptor subunit 2 OS=Mus musculus (Mouse) OX=10090 GN=Gabbr2 PE=1 SV=2	105.6	940	NA	NA	NA	NA	0.005	3.26	3.058	2.55112e-05	NA	NA	NA	NA
GN=Gabra1	P62812	Gamma-aminobutyric acid receptor subunit alpha-1 OS=Mus musculus (Mouse) OX=10090 GN=Gabra1 PE=1 SV=1	51.7	455	0.019	2.44	1.835	5.13458e-05	NA	NA	NA	NA	NA	NA	NA	NA
GN=Gabra2	P26048	Gamma-aminobutyric acid receptor subunit alpha-2 OS=Mus musculus (Mouse) OX=10090 GN=Gabra2 PE=1 SV=1	51.1	451	0.019	2.44	1.835	5.18012e-05	0.005	1.93	3.023	5.31719e-05	NA	NA	NA	NA
GN=Gabrg2	P22723	Gamma-aminobutyric acid receptor subunit gamma-2 OS=Mus musculus (Mouse) OX=10090 GN=Gabrg2 PE=1 SV=3	55.1	474	0	2.55	4.954	4.92877e-05	NA	NA	NA	NA	NA	NA	NA	NA
GN=Glg1	Q61543	Golgi apparatus protein 1 OS=Mus musculus (Mouse) OX=10090 GN=Glg1 PE=1 SV=1	133.6	1175	NA	NA	NA	NA	0.0125	18.28	20.264	7.26988e-05	NA	NA	NA	NA
GN=Gpm6a	P35802	Neuronal membrane glycoprotein M6-a OS=Mus musculus (Mouse) OX=10090 GN=Gpm6a PE=1 SV=1	31.1	278	0.002	2.03	3.538	0.000611096	0.003	3.8	7.412	0.000108272	0	5.32	5.989	0.00092518
GN=Gpm6b	P35803	Neuronal membrane glycoprotein M6-b OS=Mus musculus (Mouse) OX=10090 GN=Gpm6b PE=1 SV=2	36.2	328	NA	NA	NA	NA	0	6.23	6.562	0.000146223	NA	NA	NA	NA
GN=Gpr21	Q8BX79	Probable G-protein coupled receptor 21 OS=Mus musculus (Mouse) OX=10090 GN=Gpr21 PE=2 SV=1	39.5	349	NA	NA	NA	NA	0.04	3.65	1.413	6.87121e-05	NA	NA	NA	NA
GN=Gria1	P23818	Glutamate receptor 1 OS=Mus musculus (Mouse) OX=10090 GN=Gria1 PE=1 SV=1	101.5	907	NA	NA	NA	NA	0.008	2.37	2.184	2.64394e-05	NA	NA	NA	NA
GN=Gria2	P23819	Glutamate receptor 2 OS=Mus musculus (Mouse) OX=10090 GN=Gria2 PE=1 SV=3	98.6	883	NA	NA	NA	NA	0.008	2.37	2.184	2.7158e-05	NA	NA	NA	NA
GN=Grin1	P35438	Glutamate receptor ionotropic, NMDA 1 OS=Mus musculus (Mouse) OX=10090 GN=Grin1 PE=1 SV=1	105.4	938	0	4.95	4.415	4.98131e-05	0	14.3	13.126	0.000135675	NA	NA	NA	NA
GN=Grin2a	P35436	Glutamate receptor ionotropic, NMDA 2A OS=Mus musculus (Mouse) OX=10090 GN=Grin2a PE=1 SV=2	165.3	1464	NA	NA	NA	NA	0	6.645	8.2005	2.89195e-05	NA	NA	NA	NA
GN=Grin2b	Q01097	Glutamate receptor ionotropic, NMDA 2B OS=Mus musculus (Mouse) OX=10090 GN=Grin2b PE=1 SV=3	165.9	1482	NA	NA	NA	NA	0	44.03	49.555	0.000151937	0	2.55	3.389	8.67746e-05
GN=Grm2	Q14BI2	Metabotropic glutamate receptor 2 OS=Mus musculus (Mouse) OX=10090 GN=Grm2 PE=1 SV=2	95.8	872	NA	NA	NA	NA	0.008	1.75	2.18	2.75006e-05	NA	NA	NA	NA
GN=Grm5	Q3UVX5	Metabotropic glutamate receptor 5 OS=Mus musculus (Mouse) OX=10090 GN=Grm5 PE=1 SV=2	131.8	1203	NA	NA	NA	NA	0	6.52	4.359	5.98018e-05	NA	NA	NA	NA
GN=Itga6	Q61739	Integrin alpha-6 OS=Mus musculus (Mouse) OX=10090 GN=Itga6 PE=1 SV=3	122.1	1091	NA	NA	NA	NA	0.061	2.81	1.158	1.12177e-05	NA	NA	NA	NA
GN=Jph1	Q9ET80	Junctophilin-1 OS=Mus musculus (Mouse) OX=10090 GN=Jph1 PE=1 SV=1	71.9	660	NA	NA	NA	NA	0.008	3.005	2.799	2.74386e-05	NA	NA	NA	NA
GN=Jph4	Q80WT0	Junctophilin-4 OS=Mus musculus (Mouse) OX=10090 GN=Jph4 PE=2 SV=1	66	628	0.006	2.07	2.401	3.72012e-05	NA	NA	NA	NA	NA	NA	NA	NA
GN=Kcnb1	Q03717	Potassium voltage-gated channel subfamily B member 1 OS=Mus musculus (Mouse) OX=10090 GN=Kcnb1 PE=1 SV=2	95.5	857	NA	NA	NA	NA	0.022	2.09	1.855	2.11313e-05	NA	NA	NA	NA
GN=Kcnb2	A6H8H5	Potassium voltage-gated channel subfamily B member 2 OS=Mus musculus (Mouse) OX=10090 GN=Kcnb2 PE=1 SV=2	102.3	907	NA	NA	NA	NA	0	34.665	29.2565	0.000246343	NA	NA	NA	NA
GN=L1cam	P11627	Neural cell adhesion molecule L1 OS=Mus musculus (Mouse) OX=10090 GN=L1cam PE=1 SV=1	140.9	1260	NA	NA	NA	NA	0	39.845	26.6945	0.000197936	NA	NA	NA	NA
GN=Lrba	Q9ESE1	Lipopolysaccharide-responsive and beige-like anchor protein OS=Mus musculus (Mouse) OX=10090 GN=Lrba PE=1 SV=1	316.9	2856	0.022	3.1	1.799	8.1801e-06	NA	NA	NA	NA	NA	NA	NA	NA
GN=Lrp1	Q91ZX7	Prolow-density lipoprotein receptor-related protein 1 OS=Mus musculus (Mouse) OX=10090 GN=Lrp1 PE=1 SV=1	504.4	4545	NA	NA	NA	NA	0.029	0	1.489	5.27624e-06	NA	NA	NA	NA
GN=Lrp6	O88572	Low-density lipoprotein receptor-related protein 6 OS=Mus musculus (Mouse) OX=10090 GN=Lrp6 PE=1 SV=1	180.1	1613	NA	NA	NA	NA	0.029	0	1.489	1.4867e-05	NA	NA	NA	NA
GN=Musk	Q61006	Muscle, skeletal receptor tyrosine-protein kinase OS=Mus musculus (Mouse) OX=10090 GN=Musk PE=1 SV=1	96.6	868	NA	NA	NA	NA	0.04	0	1.402	1.40996e-05	NA	NA	NA	NA
GN=Ncam1	P13595	Neural cell adhesion molecule 1 OS=Mus musculus (Mouse) OX=10090 GN=Ncam1 PE=1 SV=3	119.4	1115	0	4.09	5.557	0.000152363	0.002	4.365	3.766	2.69953e-05	0	5.57	4.463	0.000230673
GN=Nckap1	P28660	Nck-associated protein 1 OS=Mus musculus (Mouse) OX=10090 GN=Nckap1 PE=1 SV=2	128.7	1128	NA	NA	NA	NA	0.0025	3.63	4.5515	2.14794e-05	NA	NA	NA	NA
GN=Nfasc	Q810U3	Neurofascin OS=Mus musculus (Mouse) OX=10090 GN=Nfasc PE=1 SV=1	137.9	1240	NA	NA	NA	NA	0	17.14	17.3315	7.34225e-05	NA	NA	NA	NA
GN=Nptn	P97300	Neuroplastin OS=Mus musculus (Mouse) OX=10090 GN=Nptn PE=1 SV=3	44.3	397	0.004	1.73	2.561	0.000213961	NA	NA	NA	NA	NA	NA	NA	NA
GN=Nrcam	Q810U4	Neuronal cell adhesion molecule OS=Mus musculus (Mouse) OX=10090 GN=Nrcam PE=1 SV=2	138.4	1256	NA	NA	NA	NA	0	17.23	17.831	8.65103e-05	NA	NA	NA	NA
GN=Panx2	Q6IMP4	Pannexin-2 OS=Mus musculus (Mouse) OX=10090 GN=Panx2 PE=1 SV=2	74.6	677	0.018	1.99	1.885	3.45087e-05	0.0035	17.01	22.794	0.000126176	NA	NA	NA	NA
GN=Pcdh8	Q7TSK3	Protocadherin-8 OS=Mus musculus (Mouse) OX=10090 GN=Pcdh8 PE=1 SV=1	113.2	1070	NA	NA	NA	NA	0.002	3.58	3.675	1.14378e-05	NA	NA	NA	NA
GN=Plgrkt	Q9D3P8	Plasminogen receptor (KT) OS=Mus musculus (Mouse) OX=10090 GN=Plgrkt PE=1 SV=1	17.3	147	0.015	2.07	1.952	0.000158928	0.002	4.24	5.337	0.00016651	NA	NA	NA	NA
GN=Plvap	Q91VC4	Plasmalemma vesicle-associated protein OS=Mus musculus (Mouse) OX=10090 GN=Plvap PE=1 SV=1	49.9	438	NA	NA	NA	NA	0.008	2.23	2.406	8.21815e-07	NA	NA	NA	NA
GN=Plxna1	P70206	Plexin-A1 OS=Mus musculus (Mouse) OX=10090 GN=Plxna1 PE=1 SV=1	211	1894	NA	NA	NA	NA	0.003	3.52	3.085	1.26613e-05	NA	NA	NA	NA
GN=Prr7	Q3V0I2	Proline-rich protein 7 OS=Mus musculus (Mouse) OX=10090 GN=Prr7 PE=1 SV=1	30.3	269	NA	NA	NA	NA	0.005	2.2	2.782	4.54962e-05	NA	NA	NA	NA
GN=Prrt1	O35449	Proline-rich transmembrane protein 1 OS=Mus musculus (Mouse) OX=10090 GN=Prrt1 PE=1 SV=1	31.4	306	NA	NA	NA	NA	0.0045	5.48	4.92	0.000118363	NA	NA	NA	NA
GN=Scamp5	Q9JKD3	Secretory carrier-associated membrane protein 5 OS=Mus musculus (Mouse) OX=10090 GN=Scamp5 PE=1 SV=1	26.1	235	0.002	1.66	3.805	0.000361457	NA	NA	NA	NA	NA	NA	NA	NA
GN=Scn11a	Q9R053	Sodium channel protein type 11 subunit alpha OS=Mus musculus (Mouse) OX=10090 GN=Scn11a PE=2 SV=2	201.3	1765	NA	NA	NA	NA	0.0225	6.195	1.746	4.09007e-05	NA	NA	NA	NA
GN=Shisa7	Q8C3Q5	Protein shisa-7 OS=Mus musculus (Mouse) OX=10090 GN=Shisa7 PE=1 SV=3	58.3	558	NA	NA	NA	NA	0	3.47	3.828	4.29758e-05	NA	NA	NA	NA
GN=Slc12a5	Q91V14	Solute carrier family 12 member 5 OS=Mus musculus (Mouse) OX=10090 GN=Slc12a5 PE=1 SV=2	126.2	1138	0	4.45	6.035	4.10586e-05	0.005	4.61	2.819	4.2145e-05	NA	NA	NA	NA
GN=Slc12a6	Q924N4	Solute carrier family 12 member 6 OS=Mus musculus (Mouse) OX=10090 GN=Slc12a6 PE=1 SV=2	127.4	1150	0	4.45	6.035	4.06302e-05	0.005	4.61	2.819	4.17052e-05	NA	NA	NA	NA
GN=Slc1a2	P43006	Excitatory amino acid transporter 2 OS=Mus musculus (Mouse) OX=10090 GN=Slc1a2 PE=1 SV=1	62	572	0	15.28	6.85	0.000204216	0	2.96	3.989	8.38479e-05	0.006	1.84	1.662	0.000224825
GN=Slc2a1	P17809	Solute carrier family 2, facilitated glucose transporter member 1 OS=Mus musculus (Mouse) OX=10090 GN=Slc2a1 PE=1 SV=4	53.9	492	NA	NA	NA	NA	0.006	2.91	2.564	2.48749e-05	NA	NA	NA	NA
GN=Slc3a2	P10852	4F2 cell-surface antigen heavy chain OS=Mus musculus (Mouse) OX=10090 GN=Slc3a2 PE=1 SV=1	58.3	526	NA	NA	NA	NA	0	5.71	7.127	9.11807e-05	NA	NA	NA	NA
GN=Slc4a7	Q8BTY2	Sodium bicarbonate cotransporter 3 OS=Mus musculus (Mouse) OX=10090 GN=Slc4a7 PE=1 SV=2	116.4	1034	0.001	2.84	2.803	2.25942e-05	NA	NA	NA	NA	NA	NA	NA	NA
GN=Slc6a1	P31648	Sodium- and chloride-dependent GABA transporter 1 OS=Mus musculus (Mouse) OX=10090 GN=Slc6a1 PE=1 SV=2	67	599	NA	NA	NA	NA	0.002	12.29	5.391	6.12945e-05	NA	NA	NA	NA
GN=Slc8a2	Q8K596	Sodium/calcium exchanger 2 OS=Mus musculus (Mouse) OX=10090 GN=Slc8a2 PE=1 SV=1	100.6	921	NA	NA	NA	NA	0.005	2.52	2.808	2.60375e-05	NA	NA	NA	NA
GN=Stim1	P70302	Stromal interaction molecule 1 OS=Mus musculus (Mouse) OX=10090 GN=Stim1 PE=1 SV=2	77.5	685	NA	NA	NA	NA	NA	NA	NA	NA	0	14.49	14.995	0.000795123
GN=Tenm2	Q9WTS5	Teneurin-2 OS=Mus musculus (Mouse) OX=10090 GN=Tenm2 PE=1 SV=1	306.3	2764	NA	NA	NA	NA	0	4.31	5.08	1.7352e-05	NA	NA	NA	NA
GN=Tenm3	Q9WTS6	Teneurin-3 OS=Mus musculus (Mouse) OX=10090 GN=Tenm3 PE=1 SV=1	302.9	2715	0.039	2.99	1.134	8.60492e-06	0	2.46	4.458	1.17768e-05	NA	NA	NA	NA
GN=Tenm4	Q3UHK6	Teneurin-4 OS=Mus musculus (Mouse) OX=10090 GN=Tenm4 PE=1 SV=2	308.2	2771	NA	NA	NA	NA	0	5.36	7.725	2.30776e-05	NA	NA	NA	NA
GN=Tfrc	Q62351	Transferrin receptor protein 1 OS=Mus musculus (Mouse) OX=10090 GN=Tfrc PE=1 SV=1	85.7	763	NA	NA	NA	NA	0.003	2.98	3.27	3.14292e-05	NA	NA	NA	NA
GN=Thsd7a	Q69ZU6	Thrombospondin type-1 domain-containing protein 7A OS=Mus musculus (Mouse) OX=10090 GN=Thsd7a PE=1 SV=2	183.4	1645	NA	NA	NA	NA	0.007	0	2.435	1.45778e-05	NA	NA	NA	NA
GN=Tmed10	Q9D1D4	Transmembrane emp24 domain-containing protein 10 OS=Mus musculus (Mouse) OX=10090 GN=Tmed10 PE=1 SV=1	24.9	219	0	2.75	3.475	0.000106677	0.005	2.48	2.871	5.58834e-05	NA	NA	NA	NA
GN=Ttyh3	Q6P5F7	Protein tweety homolog 3 OS=Mus musculus (Mouse) OX=10090 GN=Ttyh3 PE=1 SV=1	57.7	524	NA	NA	NA	NA	0	2.87	6.732	4.57643e-05	NA	NA	NA	NA
GN=Vamp2	P63044	Vesicle-associated membrane protein 2 OS=Mus musculus (Mouse) OX=10090 GN=Vamp2 PE=1 SV=2	12.7	116	0	18.35	22.62	0.00253555	0	29.87	35.169	0.000738528	0	18.12	12.137	0.00665173
GN=Vapa	Q9WV55	Vesicle-associated membrane protein-associated protein A OS=Mus musculus (Mouse) OX=10090 GN=Vapa PE=1 SV=2	27.8	249	0.004	4.91	2.645	0.000187649	0	11.71	17.2865	0.00038822	0	6.19	5.686	0.00103293
GN=Vdac1	Q60932	Voltage-dependent anion-selective channel protein 1 OS=Mus musculus (Mouse) OX=10090 GN=Vdac1 PE=1 SV=3	32.3	296	0	9.945	8.149	0.000879348	0	185.945	91.6095	0.00371378	0	8.93	11.184	0.00130338

## Sheet: Brain capture co-IP
Gene name	Uniprot Assession	Description	MW_kDa	Number_AAs	αII-spectrin co-IP from brain				βII-spectrin co-IP from brain				α-adducin co-IP from brain
					Average exp_q_value	Average score_Sequest_HT	Average sum_PEP_Score	Average dNSAF	Average exp_q_value	Average score_Sequest_HT	Average sum_PEP_Score	Average dNSAF	Average exp_q_value	Average score_Sequest_HT	Average sum_PEP_Score	Average dNSAF
GN=Adam23	Q9R1V7	Disintegrin and metalloproteinase domain-containing protein 23 OS=Mus musculus (Mouse) OX=10090 GN=Adam23 PE=1 SV=1	91.5	829	0	11.8	7.9155	8.76608e-05	0	21.5	16.003	0.000118904	0	13.775	16.7665	8.24089e-05
GN=Adcy1	O88444	Adenylate cyclase type 1 OS=Mus musculus (Mouse) OX=10090 GN=Adcy1 PE=1 SV=2	123.3	1118	NA	NA	NA	NA	0	5.19	5.268	2.30366e-05	NA	NA	NA	NA
GN=Adcy5	P84309	Adenylate cyclase type 5 OS=Mus musculus (Mouse) OX=10090 GN=Adcy5 PE=1 SV=2	139	1262	NA	NA	NA	NA	0	7.47	7.904	3.56216e-05	NA	NA	NA	NA
GN=Adcy6	Q01341	Adenylate cyclase type 6 OS=Mus musculus (Mouse) OX=10090 GN=Adcy6 PE=1 SV=1	130.2	1165	NA	NA	NA	NA	0.007	2.07	2.301	4.2875e-06	NA	NA	NA	NA
GN=Adgrb1	Q3UHD1	Adhesion G protein-coupled receptor B1 OS=Mus musculus (Mouse) OX=10090 GN=Adgrb1 PE=1 SV=1	173.2	1582	NA	NA	NA	NA	0.002	2.91	3.041	9.47207e-06	NA	NA	NA	NA
GN=Adgrb3	Q80ZF8	Adhesion G protein-coupled receptor B3 OS=Mus musculus (Mouse) OX=10090 GN=Adgrb3 PE=1 SV=2	171.2	1522	NA	NA	NA	NA	0.008	3.86	2.207	9.84547e-06	NA	NA	NA	NA
GN=Adgrl1	Q80TR1	Adhesion G protein-coupled receptor L1 OS=Mus musculus (Mouse) OX=10090 GN=Adgrl1 PE=1 SV=2	161.6	1466	0	2.89	3.328	1.44369e-05	0	4.85	5.163	1.02216e-05	NA	NA	NA	NA
GN=Adgrl3	Q80TS3	Adhesion G protein-coupled receptor L3 OS=Mus musculus (Mouse) OX=10090 GN=Adgrl3 PE=1 SV=3	171	1537	NA	NA	NA	NA	0.001	4.53	4.117	1.94988e-05	NA	NA	NA	NA
GN=Ajap1	A2ALI5	Adherens junction-associated protein 1 OS=Mus musculus (Mouse) OX=10090 GN=Ajap1 PE=2 SV=1	44.7	412	NA	NA	NA	NA	0	3.39	5.424	3.63709e-05	NA	NA	NA	NA
GN=Alcam	Q61490	CD166 antigen OS=Mus musculus (Mouse) OX=10090 GN=Alcam PE=1 SV=3	65.1	583	NA	NA	NA	NA	0	10.31	11.267	7.71088e-05	NA	NA	NA	NA
GN=Aplp2	Q06335	Amyloid-like protein 2 OS=Mus musculus (Mouse) OX=10090 GN=Aplp2 PE=1 SV=4	80.4	707	0.014	2.13	2.129	2.86108e-05	NA	NA	NA	NA	NA	NA	NA	NA
GN=Astn1	Q61137	Astrotactin-1 OS=Mus musculus (Mouse) OX=10090 GN=Astn1 PE=1 SV=4	144.8	1302	NA	NA	NA	NA	0	12.13	12.8845	3.94725e-05	NA	NA	NA	NA
GN=Atp1a3	Q6PIC6	Sodium/potassium-transporting ATPase subunit alpha-3 OS=Mus musculus (Mouse) OX=10090 GN=Atp1a3 PE=1 SV=1	111.6	1013	0	231.125	138.256	0.00080358	0	699.04	302.169	0.00239185	0	108.89	52.634	0.000325601
GN=Atp1b1	P14094	Sodium/potassium-transporting ATPase subunit beta-1 OS=Mus musculus (Mouse) OX=10090 GN=Atp1b1 PE=1 SV=1	35.2	304	0	36.64	26.93	0.00105138	0	128.53	74.0885	0.00229015	0	8.22	10.5055	0.000398029
GN=Atp1b2	P14231	Sodium/potassium-transporting ATPase subunit beta-2 OS=Mus musculus (Mouse) OX=10090 GN=Atp1b2 PE=1 SV=2	33.3	290	0	17.485	13.485	0.000463072	0	72.275	42.005	0.00115938	0	4	5.632	5.39075e-05
GN=Atp1b3	P97370	Sodium/potassium-transporting ATPase subunit beta-3 OS=Mus musculus (Mouse) OX=10090 GN=Atp1b3 PE=1 SV=1	31.8	278	NA	NA	NA	NA	0	8.57	9.723	0.000107804	NA	NA	NA	NA
GN=Atp4a	Q64436	Potassium-transporting ATPase alpha chain 1 OS=Mus musculus (Mouse) OX=10090 GN=Atp4a PE=1 SV=3	113.9	1033	NA	NA	NA	NA	0	113.24	37.552	1.59742e-05	NA	NA	NA	NA
GN=Atp6v0a2	P15920	V-type proton ATPase 116 kDa subunit a2 OS=Mus musculus (Mouse) OX=10090 GN=Atp6v0a2 PE=1 SV=2	98.1	856	NA	NA	NA	NA	0.008	3.95	2.226	1.18682e-06	NA	NA	NA	NA
GN=Atp6v0a4	Q920R6	V-type proton ATPase 116 kDa subunit a isoform 4 OS=Mus musculus (Mouse) OX=10090 GN=Atp6v0a4 PE=1 SV=1	95.5	833	NA	NA	NA	NA	0.008	4.17	2.246	1.21959e-06	NA	NA	NA	NA
GN=Atp8a1	P70704	Phospholipid-transporting ATPase IA OS=Mus musculus (Mouse) OX=10090 GN=Atp8a1 PE=1 SV=2	131.3	1164	NA	NA	NA	NA	0	25.98	22.745	0.000115862	NA	NA	NA	NA
GN=Atp8a2	P98200	Phospholipid-transporting ATPase IB OS=Mus musculus (Mouse) OX=10090 GN=Atp8a2 PE=1 SV=1	129.3	1148	NA	NA	NA	NA	0.001	7.3	4.246	5.80132e-06	0.036	1.67	1.531	1.24375e-05
GN=C2cd2l	Q80X80	Phospholipid transfer protein C2CD2L OS=Mus musculus (Mouse) OX=10090 GN=C2cd2l PE=1 SV=3	76.3	706	NA	NA	NA	NA	0	12.81	7.702	0.000106125	NA	NA	NA	NA
GN=Cacna1a	P97445	Voltage-dependent P/Q-type calcium channel subunit alpha-1A OS=Mus musculus (Mouse) OX=10090 GN=Cacna1a PE=1 SV=2	267.5	2368	NA	NA	NA	NA	0.036	2.96	1.329	2.10935e-06	NA	NA	NA	NA
GN=Cacng8	Q8VHW2	Voltage-dependent calcium channel gamma-8 subunit OS=Mus musculus (Mouse) OX=10090 GN=Cacng8 PE=1 SV=1	43.4	423	NA	NA	NA	NA	0.002	4.5	2.814	7.08502e-05	NA	NA	NA	NA
GN=Cadm1	Q8R5M8	Cell adhesion molecule 1 OS=Mus musculus (Mouse) OX=10090 GN=Cadm1 PE=1 SV=2	49.8	456	NA	NA	NA	NA	0	4.4	4.965	3.28614e-05	NA	NA	NA	NA
GN=Cadm2	Q8BLQ9	Cell adhesion molecule 2 OS=Mus musculus (Mouse) OX=10090 GN=Cadm2 PE=1 SV=2	47.5	435	NA	NA	NA	NA	0	12.22	10.049	0.000172239	NA	NA	NA	NA
GN=Cadm3	Q99N28	Cell adhesion molecule 3 OS=Mus musculus (Mouse) OX=10090 GN=Cadm3 PE=1 SV=1	42.9	396	NA	NA	NA	NA	0	28.98	18.079	0.000378404	NA	NA	NA	NA
GN=Cd200	O54901	OX-2 membrane glycoprotein OS=Mus musculus (Mouse) OX=10090 GN=Cd200 PE=1 SV=1	31.2	278	NA	NA	NA	NA	0	20.55	15.553	0.000377315	NA	NA	NA	NA
GN=Cd9	P40240	CD9 antigen OS=Mus musculus (Mouse) OX=10090 GN=Cd9 PE=1 SV=2	25.2	226	0.0035	4.75	2.911	0.000183152	NA	NA	NA	NA	NA	NA	NA	NA
GN=Cdh10	P70408	Cadherin-10 OS=Mus musculus (Mouse) OX=10090 GN=Cdh10 PE=1 SV=3	88.3	788	0.005	3.21	2.591	2.68585e-05	0.046	1.66	1.29	1.63419e-05	NA	NA	NA	NA
GN=Cdh11	P55288	Cadherin-11 OS=Mus musculus (Mouse) OX=10090 GN=Cdh11 PE=1 SV=1	88.1	796	0.023	5	1.719	5.31772e-05	0.0005	6.205	4.4285	3.63265e-05	0.003	3.93	4.115	1.79375e-05
GN=Cdh2	P15116	Cadherin-2 OS=Mus musculus (Mouse) OX=10090 GN=Cdh2 PE=1 SV=2	99.7	906	0.0025	7.165	5.6305	5.7884e-05	0	50.555	39.546	0.000247187	0	42.25	31.9595	0.000218335
GN=Cdh4	P39038	Cadherin-4 OS=Mus musculus (Mouse) OX=10090 GN=Cdh4 PE=2 SV=1	100	913	NA	NA	NA	NA	0.051	2.15	1.226	1.41045e-05	NA	NA	NA	NA
GN=Cdh6	P97326	Cadherin-6 OS=Mus musculus (Mouse) OX=10090 GN=Cdh6 PE=1 SV=2	88.3	790	NA	NA	NA	NA	0.002	3	2.7	1.89681e-05	NA	NA	NA	NA
GN=Cdh9	P70407	Cadherin-9 OS=Mus musculus (Mouse) OX=10090 GN=Cdh9 PE=2 SV=2	88.2	786	NA	NA	NA	NA	0.036	1.88	1.334	1.90646e-05	NA	NA	NA	NA
GN=Cdipt	Q8VDP6	CDP-diacylglycerol--inositol 3-phosphatidyltransferase OS=Mus musculus (Mouse) OX=10090 GN=Cdipt PE=1 SV=1	23.6	213	NA	NA	NA	NA	0	13.97	17.72	0.000281405	NA	NA	NA	NA
GN=Ckap4	Q8BMK4	Cytoskeleton-associated protein 4 OS=Mus musculus (Mouse) OX=10090 GN=Ckap4 PE=1 SV=2	63.7	575	0	6.52	5.6995	7.19867e-05	0	11.635	11.297	8.75469e-05	0.007	2.515	2.392	2.601e-05
GN=Clcn5	Q9WVD4	H(+)/Cl(-) exchange transporter 5 OS=Mus musculus (Mouse) OX=10090 GN=Clcn5 PE=1 SV=2	90.6	816	NA	NA	NA	NA	0.009	4.04	2.236	1.71534e-05	NA	NA	NA	NA
GN=Cldn11	Q60771	Claudin-11 OS=Mus musculus (Mouse) OX=10090 GN=Cldn11 PE=1 SV=1	22.1	207	NA	NA	NA	NA	0.001	3.27	4.365	7.23904e-05	NA	NA	NA	NA
GN=Clic4	Q9QYB1	Chloride intracellular channel protein 4 OS=Mus musculus (Mouse) OX=10090 GN=Clic4 PE=1 SV=3	28.7	253	NA	NA	NA	NA	0.005	3.4	2.356	5.92285e-05	NA	NA	NA	NA
GN=Dagla	Q6WQJ1	Diacylglycerol lipase-alpha OS=Mus musculus (Mouse) OX=10090 GN=Dagla PE=1 SV=2	115.3	1044	NA	NA	NA	NA	0.003	2.35	3.197	1.3344e-05	NA	NA	NA	NA
GN=Dpp10	Q6NXK7	Inactive dipeptidyl peptidase 10 OS=Mus musculus (Mouse) OX=10090 GN=Dpp10 PE=1 SV=1	90.8	797	NA	NA	NA	NA	0.0015	8.105	6.3105	3.95989e-05	NA	NA	NA	NA
GN=Dpp6	Q9Z218	Dipeptidyl aminopeptidase-like protein 6 OS=Mus musculus (Mouse) OX=10090 GN=Dpp6 PE=1 SV=1	91.2	804	NA	NA	NA	NA	0	32.1	31.6925	0.000185855	0.004	5.59	4.092	3.88885e-05
GN=Enpp1	P06802	Ectonucleotide pyrophosphatase/phosphodiesterase family member 1 OS=Mus musculus (Mouse) OX=10090 GN=Enpp1 PE=1 SV=4	103.1	906	NA	NA	NA	NA	0.051	3.82	1.131	1.65395e-05	NA	NA	NA	NA
GN=Entpd2	O55026	Ectonucleoside triphosphate diphosphohydrolase 2 OS=Mus musculus (Mouse) OX=10090 GN=Entpd2 PE=1 SV=2	54.3	495	NA	NA	NA	NA	0.008	3.02	2.2	3.02723e-05	NA	NA	NA	NA
GN=Epha3	P29319	Ephrin type-A receptor 3 OS=Mus musculus (Mouse) OX=10090 GN=Epha3 PE=1 SV=1	109.9	983	NA	NA	NA	NA	NA	NA	NA	NA	0.028	3.54	1.67	1.45252e-05
GN=Ephb4	P54761	Ephrin type-B receptor 4 OS=Mus musculus (Mouse) OX=10090 GN=Ephb4 PE=1 SV=2	108.8	987	NA	NA	NA	NA	0.028	2.52	1.487	1.51822e-05	NA	NA	NA	NA
GN=Faim2	Q8K097	Protein lifeguard 2 OS=Mus musculus (Mouse) OX=10090 GN=Faim2 PE=2 SV=1	35.2	317	NA	NA	NA	NA	0.013	2.73	1.891	4.72707e-05	NA	NA	NA	NA
GN=Fap	P97321	Prolyl endopeptidase FAP OS=Mus musculus (Mouse) OX=10090 GN=Fap PE=1 SV=1	87.9	761	NA	NA	NA	NA	0.036	0	1.305	1.96909e-05	NA	NA	NA	NA
GN=Fcgr1	P26151	High affinity immunoglobulin gamma Fc receptor I OS=Mus musculus (Mouse) OX=10090 GN=Fcgr1 PE=1 SV=1	44.9	404	0.006	3.175	5.4475	0.000101297	NA	NA	NA	NA	NA	NA	NA	NA
GN=Frrs1l	B1AXV0	DOMON domain-containing protein FRRS1L OS=Mus musculus (Mouse) OX=10090 GN=Frrs1l PE=1 SV=1	32.5	293	0.042	2.12	1.479	6.9037e-05	0	8.11	5.832	0.000153428	NA	NA	NA	NA
GN=Fxyd1	Q9Z239	Phospholemman OS=Mus musculus (Mouse) OX=10090 GN=Fxyd1 PE=1 SV=1	10.3	92	0.0095	2.42	2.885	0.000224958	0	3.915	5.4065	0.000314304	NA	NA	NA	NA
GN=Fzd6	Q61089	Frizzled-6 OS=Mus musculus (Mouse) OX=10090 GN=Fzd6 PE=1 SV=1	79	709	NA	NA	NA	NA	0.039	2.61	1.443	1.81628e-05	NA	NA	NA	NA
GN=Gabbr1	Q9WV18	Gamma-aminobutyric acid type B receptor subunit 1 OS=Mus musculus (Mouse) OX=10090 GN=Gabbr1 PE=1 SV=1	108.1	960	NA	NA	NA	NA	0.027	3.44	2.6595	3.01208e-05	NA	NA	NA	NA
GN=Gabbr2	Q80T41	Gamma-aminobutyric acid type B receptor subunit 2 OS=Mus musculus (Mouse) OX=10090 GN=Gabbr2 PE=1 SV=2	105.6	940	0.05	2.6	1.4	2.1519e-05	0	8.37	8.5675	4.67029e-05	NA	NA	NA	NA
GN=Gabra1	P62812	Gamma-aminobutyric acid receptor subunit alpha-1 OS=Mus musculus (Mouse) OX=10090 GN=Gabra1 PE=1 SV=1	51.7	455	NA	NA	NA	NA	0	68.59	32.529	0.000834319	0.012	2.67	1.934	3.13808e-05
GN=Gabra2	P26048	Gamma-aminobutyric acid receptor subunit alpha-2 OS=Mus musculus (Mouse) OX=10090 GN=Gabra2 PE=1 SV=1	51.1	451	NA	NA	NA	NA	0	26.97	16.899	8.8602e-05	NA	NA	NA	NA
GN=Gabra4	Q9D6F4	Gamma-aminobutyric acid receptor subunit alpha-4 OS=Mus musculus (Mouse) OX=10090 GN=Gabra4 PE=2 SV=1	60.8	552	NA	NA	NA	NA	0.004	3.35	2.535	2.71464e-05	NA	NA	NA	NA
GN=Gabra5	Q8BHJ7	Gamma-aminobutyric acid receptor subunit alpha-5 OS=Mus musculus (Mouse) OX=10090 GN=Gabra5 PE=1 SV=1	52.2	463	NA	NA	NA	NA	0.001	8.75	3.785	1.53306e-05	NA	NA	NA	NA
GN=Gabrb1	P50571	Gamma-aminobutyric acid receptor subunit beta-1 OS=Mus musculus (Mouse) OX=10090 GN=Gabrb1 PE=1 SV=1	54.1	474	NA	NA	NA	NA	0.0005	5.28	4.1525	3.14981e-05	0.01	2.76	2.461	3.29814e-05
GN=Gabrb2	P63137	Gamma-aminobutyric acid receptor subunit beta-2 OS=Mus musculus (Mouse) OX=10090 GN=Gabrb2 PE=1 SV=2	59.2	512	NA	NA	NA	NA	0.0005	9.94	8.7875	9.79383e-05	0.01	2.76	2.461	3.05336e-05
GN=Gabrb3	P63080	Gamma-aminobutyric acid receptor subunit beta-3 OS=Mus musculus (Mouse) OX=10090 GN=Gabrb3 PE=1 SV=1	54.1	473	NA	NA	NA	NA	0.0005	4.43	5.074	3.20927e-05	0.01	2.76	2.461	3.30511e-05
GN=Gja1	P23242	Gap junction alpha-1 protein OS=Mus musculus (Mouse) OX=10090 GN=Gja1 PE=1 SV=2	43	382	0	199.24	95.078	0.00334362	0	451.575	198.471	0.00452368	0	446.4	143.807	0.00555646
GN=Gjb6	P70689	Gap junction beta-6 protein OS=Mus musculus (Mouse) OX=10090 GN=Gjb6 PE=1 SV=1	30.3	261	NA	NA	NA	NA	0.0005	6.57	5.5095	0.000106752	NA	NA	NA	NA
GN=Gjc2	Q8BQU6	Gap junction gamma-2 protein OS=Mus musculus (Mouse) OX=10090 GN=Gjc2 PE=1 SV=2	47	440	NA	NA	NA	NA	0	13.035	12.1	0.000131436	NA	NA	NA	NA
GN=Glra1	Q64018	Glycine receptor subunit alpha-1 OS=Mus musculus (Mouse) OX=10090 GN=Glra1 PE=1 SV=2	52.6	457	NA	NA	NA	NA	0.012	2.65	1.945	3.27895e-05	NA	NA	NA	NA
GN=Gpm6b	P35803	Neuronal membrane glycoprotein M6-b OS=Mus musculus (Mouse) OX=10090 GN=Gpm6b PE=1 SV=2	36.2	328	NA	NA	NA	NA	0	29.56	14.002	0.000411169	NA	NA	NA	NA
GN=Gpr158	Q8C419	Probable G-protein coupled receptor 158 OS=Mus musculus (Mouse) OX=10090 GN=Gpr158 PE=1 SV=2	134.3	1200	NA	NA	NA	NA	0	17.34	23.522	7.4924e-05	NA	NA	NA	NA
GN=Gpr37l1	Q99JG2	G-protein coupled receptor 37-like 1 OS=Mus musculus (Mouse) OX=10090 GN=Gpr37l1 PE=1 SV=2	52.7	481	NA	NA	NA	NA	0.034	2.11	1.355	3.11534e-05	NA	NA	NA	NA
GN=Gria1	P23818	Glutamate receptor 1 OS=Mus musculus (Mouse) OX=10090 GN=Gria1 PE=1 SV=1	101.5	907	NA	NA	NA	NA	0	19.05	17.33	5.83796e-05	NA	NA	NA	NA
GN=Gria2	P23819	Glutamate receptor 2 OS=Mus musculus (Mouse) OX=10090 GN=Gria2 PE=1 SV=3	98.6	883	NA	NA	NA	NA	0.0035	44.59	33.227	0.000222056	0	13.07	9.997	7.08185e-05
GN=Gria3	Q9Z2W9	Glutamate receptor 3 OS=Mus musculus (Mouse) OX=10090 GN=Gria3 PE=1 SV=2	100.5	888	NA	NA	NA	NA	0	30.01	18.8515	0.00010019	0.006	6.6	3.277	1.76049e-05
GN=Gria4	Q9Z2W8	Glutamate receptor 4 OS=Mus musculus (Mouse) OX=10090 GN=Gria4 PE=1 SV=2	100.8	902	NA	NA	NA	NA	0	25.37	13.88	6.55345e-06	0.006	6.6	3.277	1.73317e-05
GN=Grid2	Q61625	Glutamate receptor ionotropic, delta-2 OS=Mus musculus (Mouse) OX=10090 GN=Grid2 PE=1 SV=1	113	1007	NA	NA	NA	NA	0.023	32.205	21.2805	0.000132879	0.0095	4.4	3.288	2.2614e-05
GN=Grin1	P35438	Glutamate receptor ionotropic, NMDA 1 OS=Mus musculus (Mouse) OX=10090 GN=Grin1 PE=1 SV=1	105.4	938	0.005	2.475	2.686	2.20641e-05	0	24.04	19.056	0.000133543	0.007	2.53	2.802	1.66665e-05
GN=Grin2a	P35436	Glutamate receptor ionotropic, NMDA 2A OS=Mus musculus (Mouse) OX=10090 GN=Grin2a PE=1 SV=2	165.3	1464	NA	NA	NA	NA	0.0035	5.27	4.911	1.46336e-05	NA	NA	NA	NA
GN=Grin2b	Q01097	Glutamate receptor ionotropic, NMDA 2B OS=Mus musculus (Mouse) OX=10090 GN=Grin2b PE=1 SV=3	165.9	1482	NA	NA	NA	NA	0.0045	37.85	24.374	0.000130735	0	8.91	7.119	3.16461e-05
GN=Grm1	P97772	Metabotropic glutamate receptor 1 OS=Mus musculus (Mouse) OX=10090 GN=Grm1 PE=1 SV=2	133.1	1199	NA	NA	NA	NA	0.011	2.42	2.1	1.07401e-05	NA	NA	NA	NA
GN=Grm2	Q14BI2	Metabotropic glutamate receptor 2 OS=Mus musculus (Mouse) OX=10090 GN=Grm2 PE=1 SV=2	95.8	872	NA	NA	NA	NA	0.001	3.09	3.273	7.38385e-06	NA	NA	NA	NA
GN=Grm3	Q9QYS2	Metabotropic glutamate receptor 3 OS=Mus musculus (Mouse) OX=10090 GN=Grm3 PE=1 SV=1	99.1	879	NA	NA	NA	NA	0	10.445	9.112	6.57928e-05	NA	NA	NA	NA
GN=Grm5	Q3UVX5	Metabotropic glutamate receptor 5 OS=Mus musculus (Mouse) OX=10090 GN=Grm5 PE=1 SV=2	131.8	1203	NA	NA	NA	NA	0	5.48	4.921	3.73686e-05	NA	NA	NA	NA
GN=Grm7	Q68ED2	Metabotropic glutamate receptor 7 OS=Mus musculus (Mouse) OX=10090 GN=Grm7 PE=1 SV=1	102.2	915	NA	NA	NA	NA	0.002	2.63	2.862	1.63768e-05	NA	NA	NA	NA
GN=Htr3a	P23979	5-hydroxytryptamine receptor 3A OS=Mus musculus (Mouse) OX=10090 GN=Htr3a PE=1 SV=1	56	487	0.048	2.47	1.41	4.15356e-05	NA	NA	NA	NA	NA	NA	NA	NA
GN=Itm2b	O89051	Integral membrane protein 2B OS=Mus musculus (Mouse) OX=10090 GN=Itm2b PE=1 SV=1	30.2	266	NA	NA	NA	NA	0	3.83	5.068	5.63339e-05	NA	NA	NA	NA
GN=Itm2c	Q91VK4	Integral membrane protein 2C OS=Mus musculus (Mouse) OX=10090 GN=Itm2c PE=1 SV=2	30.5	269	NA	NA	NA	NA	0.014	5.155	4.261	0.000103577	NA	NA	NA	NA
GN=Jam3	Q9D8B7	Junctional adhesion molecule C OS=Mus musculus (Mouse) OX=10090 GN=Jam3 PE=1 SV=2	34.8	310	NA	NA	NA	NA	0.002	4.33	3.538	9.66762e-05	NA	NA	NA	NA
GN=Kcna1	P16388	Potassium voltage-gated channel subfamily A member 1 OS=Mus musculus (Mouse) OX=10090 GN=Kcna1 PE=1 SV=1	56.4	495	NA	NA	NA	NA	0	9.98	9.158	7.14235e-05	NA	NA	NA	NA
GN=Kcna2	P63141	Potassium voltage-gated channel subfamily A member 2 OS=Mus musculus (Mouse) OX=10090 GN=Kcna2 PE=1 SV=1	56.7	499	NA	NA	NA	NA	0	9.93	8.9465	7.0851e-05	NA	NA	NA	NA
GN=Kcna3	P16390	Potassium voltage-gated channel subfamily A member 3 OS=Mus musculus (Mouse) OX=10090 GN=Kcna3 PE=1 SV=3	58.5	528	NA	NA	NA	NA	0	4.3	6.599	4.87782e-05	NA	NA	NA	NA
GN=Kcna5	Q61762	Potassium voltage-gated channel subfamily A member 5 OS=Mus musculus (Mouse) OX=10090 GN=Kcna5 PE=2 SV=2	66.5	602	NA	NA	NA	NA	0	2.4	3.405	1.06955e-05	NA	NA	NA	NA
GN=Kcnc1	P15388	Potassium voltage-gated channel subfamily C member 1 OS=Mus musculus (Mouse) OX=10090 GN=Kcnc1 PE=1 SV=1	57.9	511	NA	NA	NA	NA	0.001	4.15	3.957	8.79734e-05	NA	NA	NA	NA
GN=Kcnc2	Q14B80	Potassium voltage-gated channel subfamily C member 2 OS=Mus musculus (Mouse) OX=10090 GN=Kcnc2 PE=1 SV=1	70.5	642	NA	NA	NA	NA	0.012	1.76	1.999	3.11211e-05	NA	NA	NA	NA
GN=Kcnc3	Q63959	Potassium voltage-gated channel subfamily C member 3 OS=Mus musculus (Mouse) OX=10090 GN=Kcnc3 PE=1 SV=3	81.9	769	NA	NA	NA	NA	0.012	1.76	1.999	2.59815e-05	NA	NA	NA	NA
GN=Kcnd2	Q9Z0V2	Potassium voltage-gated channel subfamily D member 2 OS=Mus musculus (Mouse) OX=10090 GN=Kcnd2 PE=1 SV=1	70.5	630	NA	NA	NA	NA	0.001	5.14	4.267	4.75708e-05	NA	NA	NA	NA
GN=Kcnj10	Q9JM63	ATP-sensitive inward rectifier potassium channel 10 OS=Mus musculus (Mouse) OX=10090 GN=Kcnj10 PE=1 SV=1	42.4	379	0.005	3.22	2.786	5.33716e-05	0	10.48	9.687	0.000118613	0	3.8	4.873	4.12485e-05
GN=Kcnma1	Q08460	Calcium-activated potassium channel subunit alpha-1 OS=Mus musculus (Mouse) OX=10090 GN=Kcnma1 PE=1 SV=2	134.3	1209	NA	NA	NA	NA	0	9.57	7.834	3.71831e-05	NA	NA	NA	NA
GN=L1cam	P11627	Neural cell adhesion molecule L1 OS=Mus musculus (Mouse) OX=10090 GN=L1cam PE=1 SV=1	140.9	1260	0.002	7.135	4.5665	5.73035e-05	0	6.08	4.516	2.80592e-05	NA	NA	NA	NA
GN=Lamp1	P11438	Lysosome-associated membrane glycoprotein 1 OS=Mus musculus (Mouse) OX=10090 GN=Lamp1 PE=1 SV=2	43.8	406	NA	NA	NA	NA	0.002	3.14	2.781	3.69084e-05	NA	NA	NA	NA
GN=Lingo1	Q9D1T0	Leucine-rich repeat and immunoglobulin-like domain-containing nogo receptor-interacting protein 1 OS=Mus musculus (Mouse) OX=10090 GN=Lingo1 PE=1 SV=1	69.1	614	NA	NA	NA	NA	0.002	3.05	2.712	2.44052e-05	NA	NA	NA	NA
GN=Lrba	Q9ESE1	Lipopolysaccharide-responsive and beige-like anchor protein OS=Mus musculus (Mouse) OX=10090 GN=Lrba PE=1 SV=1	316.9	2856	NA	NA	NA	NA	NA	NA	NA	NA	0.026	5.7	1.768	1.64214e-05
GN=Lrfn3	Q8BLY3	Leucine-rich repeat and fibronectin type-III domain-containing protein 3 OS=Mus musculus (Mouse) OX=10090 GN=Lrfn3 PE=1 SV=1	66	626	NA	NA	NA	NA	0.058	3.7	0.968	2.0571e-05	NA	NA	NA	NA
GN=Lrrtm1	Q8K377	Leucine-rich repeat transmembrane neuronal protein 1 OS=Mus musculus (Mouse) OX=10090 GN=Lrrtm1 PE=2 SV=1	58.7	522	NA	NA	NA	NA	0.011	2.41	1.965	2.87065e-05	NA	NA	NA	NA
GN=Lrrtm2	Q8BGA3	Leucine-rich repeat transmembrane neuronal protein 2 OS=Mus musculus (Mouse) OX=10090 GN=Lrrtm2 PE=2 SV=1	58.8	515	NA	NA	NA	NA	0.002	2.73	3.234	2.90967e-05	NA	NA	NA	NA
GN=Mag	P20917	Myelin-associated glycoprotein OS=Mus musculus (Mouse) OX=10090 GN=Mag PE=1 SV=3	69.3	627	0.0075	2.645	5.555	6.67635e-05	0	5.42	5.827	4.77984e-05	NA	NA	NA	NA
GN=Mal2	Q8BI08	Protein MAL2 OS=Mus musculus (Mouse) OX=10090 GN=Mal2 PE=1 SV=1	19.1	175	0.011	1.89	2.097	0.00012094	0.0015	2.92	3.12	0.000116399	0.015	1.63	1.815	8.15902e-05
GN=Megf10	Q6DIB5	Multiple epidermal growth factor-like domains protein 10 OS=Mus musculus (Mouse) OX=10090 GN=Megf10 PE=1 SV=1	122.9	1147	0.041	2.59	1.525	1.76354e-05	NA	NA	NA	NA	NA	NA	NA	NA
GN=Mlc1	Q8VHK5	Membrane protein MLC1 OS=Mus musculus (Mouse) OX=10090 GN=Mlc1 PE=1 SV=1	41.6	382	NA	NA	NA	NA	0	15.33	10.944	0.000196136	NA	NA	NA	NA
GN=Ncam1	P13595	Neural cell adhesion molecule 1 OS=Mus musculus (Mouse) OX=10090 GN=Ncam1 PE=1 SV=3	119.4	1115	0	18.84	16.887	0.00012086	0	81.31	49.566	0.000326428	0.002	14.915	9.464	6.2486e-05
GN=Ncam2	O35136	Neural cell adhesion molecule 2 OS=Mus musculus (Mouse) OX=10090 GN=Ncam2 PE=1 SV=1	93.1	837	NA	NA	NA	NA	0.02	2.35	1.654	1.7903e-05	NA	NA	NA	NA
GN=Nckap1	P28660	Nck-associated protein 1 OS=Mus musculus (Mouse) OX=10090 GN=Nckap1 PE=1 SV=2	128.7	1128	NA	NA	NA	NA	0	5.28	5.191	2.65688e-05	NA	NA	NA	NA
GN=Neo1	P97798	Neogenin OS=Mus musculus (Mouse) OX=10090 GN=Neo1 PE=1 SV=1	163.1	1493	0.016	2.05	1.897	1.41758e-05	NA	NA	NA	NA	NA	NA	NA	NA
GN=Nfasc	Q810U3	Neurofascin OS=Mus musculus (Mouse) OX=10090 GN=Nfasc PE=1 SV=1	137.9	1240	0	27.275	22.779	0.000149459	0	60.35	54.963	0.000215066	0	30.77	22.221	0.000102246
GN=Nlgn1	Q99K10	Neuroligin-1 OS=Mus musculus (Mouse) OX=10090 GN=Nlgn1 PE=1 SV=2	94.1	843	0	2.96	4.187	2.51062e-05	0	13.2	6.236	7.11023e-05	NA	NA	NA	NA
GN=Nlgn2	Q69ZK9	Neuroligin-2 OS=Mus musculus (Mouse) OX=10090 GN=Nlgn2 PE=1 SV=2	90.9	836	0	2.96	4.187	2.53164e-05	0	16.14	9.449	8.60372e-05	NA	NA	NA	NA
GN=Nlgn3	Q8BYM5	Neuroligin-3 OS=Mus musculus (Mouse) OX=10090 GN=Nlgn3 PE=1 SV=2	91.1	825	NA	NA	NA	NA	0	5.74	5.88	2.17961e-05	NA	NA	NA	NA
GN=Nptn	P97300	Neuroplastin OS=Mus musculus (Mouse) OX=10090 GN=Nptn PE=1 SV=3	44.3	397	0	17.57	13.5835	0.000312788	0	52.69	37.076	0.00062014	0	6.99	5.27	7.87566e-05
GN=Nrcam	Q810U4	Neuronal cell adhesion molecule OS=Mus musculus (Mouse) OX=10090 GN=Nrcam PE=1 SV=2	138.4	1256	0	2.55	3.533	1.68507e-05	0	12.29	7.708	5.28487e-05	0	4.13	4.764	2.48936e-05
GN=Nrxn1	Q9CS84	Neurexin-1 OS=Mus musculus (Mouse) OX=10090 GN=Nrxn1 PE=1 SV=3	166.1	1514	NA	NA	NA	NA	0	20.2	13.952	6.68081e-05	NA	NA	NA	NA
GN=Opalin	Q7M750	Opalin OS=Mus musculus (Mouse) OX=10090 GN=Opalin PE=1 SV=1	15.8	143	NA	NA	NA	NA	0.002	2.86	2.745	0.000104789	NA	NA	NA	NA
GN=Panx2	Q6IMP4	Pannexin-2 OS=Mus musculus (Mouse) OX=10090 GN=Panx2 PE=1 SV=2	74.6	677	0.022	2.62	1.751	3.12622e-05	NA	NA	NA	NA	0.011	2.96	2.23	2.30918e-05
GN=Pcdhga4	Q91XY4	Protocadherin gamma-A4 OS=Mus musculus (Mouse) OX=10090 GN=Pcdhga4 PE=1 SV=1	100.3	930	NA	NA	NA	NA	0.001	3	2.952	6.92335e-06	NA	NA	NA	NA
GN=Pkd1	O08852	Polycystin-1 OS=Mus musculus (Mouse) OX=10090 GN=Pkd1 PE=1 SV=2	466.3	4293	NA	NA	NA	NA	NA	NA	NA	NA	0.033	2.375	1.611	3.48375e-06
GN=Plgrkt	Q9D3P8	Plasminogen receptor (KT) OS=Mus musculus (Mouse) OX=10090 GN=Plgrkt PE=1 SV=1	17.3	147	NA	NA	NA	NA	0.008	2.25	2.284	0.000101937	NA	NA	NA	NA
GN=Prr7	Q3V0I2	Proline-rich protein 7 OS=Mus musculus (Mouse) OX=10090 GN=Prr7 PE=1 SV=1	30.3	269	0.005	1.68	2.501	7.86785e-05	0	3.415	5.326	5.17886e-05	NA	NA	NA	NA
GN=Prrt1	O35449	Proline-rich transmembrane protein 1 OS=Mus musculus (Mouse) OX=10090 GN=Prrt1 PE=1 SV=1	31.4	306	NA	NA	NA	NA	0	13.41	15.644	0.00019588	NA	NA	NA	NA
GN=Prrt2	E9PUL5	Proline-rich transmembrane protein 2 OS=Mus musculus (Mouse) OX=10090 GN=Prrt2 PE=1 SV=1	35.9	346	0.053	2.34	1.319	5.84619e-05	0.011	29.65	21.436	0.000430042	0	14.47	10.452	0.000135548
GN=Ptpre	P49446	Receptor-type tyrosine-protein phosphatase epsilon OS=Mus musculus (Mouse) OX=10090 GN=Ptpre PE=1 SV=3	80.6	699	NA	NA	NA	NA	0.0365	2.06	1.3855	1.99301e-05	NA	NA	NA	NA
GN=Ptprs	B0V2N1	Receptor-type tyrosine-protein phosphatase S OS=Mus musculus (Mouse) OX=10090 GN=Ptprs PE=1 SV=1	211.8	1907	NA	NA	NA	NA	0.01	2.66	2.076	7.85779e-06	NA	NA	NA	NA
GN=Ptprz1	B9EKR1	Receptor-type tyrosine-protein phosphatase zeta OS=Mus musculus (Mouse) OX=10090 GN=Ptprz1 PE=1 SV=1	254.2	2312	NA	NA	NA	NA	0.01	20.45	13.3345	4.16728e-05	0	8.95	9.828	2.02853e-05
GN=S1pr3	Q9Z0U9	Sphingosine 1-phosphate receptor 3 OS=Mus musculus (Mouse) OX=10090 GN=S1pr3 PE=2 SV=1	42.2	378	NA	NA	NA	NA	NA	NA	NA	NA	0.051	0	1.339	3.77732e-05
GN=Scn1a	A2APX8	Sodium channel protein type 1 subunit alpha OS=Mus musculus (Mouse) OX=10090 GN=Scn1a PE=1 SV=1	228.7	2009	NA	NA	NA	NA	0	25.06	21.131	4.55818e-05	NA	NA	NA	NA
GN=Scn1b	P97952	Sodium channel subunit beta-1 OS=Mus musculus (Mouse) OX=10090 GN=Scn1b PE=1 SV=1	24.6	218	0	2.36	3.457	9.70849e-05	0	28.96	20.332	0.000618639	NA	NA	NA	NA
GN=Scn8a	Q9WTU3	Sodium channel protein type 8 subunit alpha OS=Mus musculus (Mouse) OX=10090 GN=Scn8a PE=1 SV=1	225	1978	NA	NA	NA	NA	0	4.46	4.877	7.57574e-06	NA	NA	NA	NA
GN=Shisa6	Q3UH99	Protein shisa-6 OS=Mus musculus (Mouse) OX=10090 GN=Shisa6 PE=1 SV=1	58.4	525	0.006	2.83	2.552	3.85292e-05	0.0005	3.91	3.856	2.65355e-05	NA	NA	NA	NA
GN=Shisa7	Q8C3Q5	Protein shisa-7 OS=Mus musculus (Mouse) OX=10090 GN=Shisa7 PE=1 SV=3	58.3	558	0.008	3.03	2.373	3.79292e-05	0.0005	6.675	7.48	6.52479e-05	0.006	2.3	3.058	2.80165e-05
GN=Shisa9	Q9CZN4	Protein shisa-9 OS=Mus musculus (Mouse) OX=10090 GN=Shisa9 PE=1 SV=2	46.8	424	NA	NA	NA	NA	0.05	1.96	1.137	3.53415e-05	NA	NA	NA	NA
GN=Slc12a5	Q91V14	Solute carrier family 12 member 5 OS=Mus musculus (Mouse) OX=10090 GN=Slc12a5 PE=1 SV=2	126.2	1138	0	3.88	5.888	3.55498e-05	0	54.16	39.5985	0.00024175	0.003	4.68	4.5515	1.94155e-05
GN=Slc12a6	Q924N4	Solute carrier family 12 member 6 OS=Mus musculus (Mouse) OX=10090 GN=Slc12a6 PE=1 SV=2	127.4	1150	NA	NA	NA	NA	0	27.72	15.329	3.72293e-05	NA	NA	NA	NA
GN=Slc12a7	Q9WVL3	Solute carrier family 12 member 7 OS=Mus musculus (Mouse) OX=10090 GN=Slc12a7 PE=1 SV=1	119.4	1083	NA	NA	NA	NA	0.026	2.94	1.538	1.38364e-05	NA	NA	NA	NA
GN=Slc16a1	P53986	Monocarboxylate transporter 1 OS=Mus musculus (Mouse) OX=10090 GN=Slc16a1 PE=1 SV=1	53.2	493	NA	NA	NA	NA	0.001	4.74	4.135	6.07903e-05	NA	NA	NA	NA
GN=Slc1a2	P43006	Excitatory amino acid transporter 2 OS=Mus musculus (Mouse) OX=10090 GN=Slc1a2 PE=1 SV=1	62	572	0	149.815	75.1225	0.00195596	0	297.835	128.178	0.00243654	0	278.715	86.841	0.00239408
GN=Slc1a3	P56564	Excitatory amino acid transporter 1 OS=Mus musculus (Mouse) OX=10090 GN=Slc1a3 PE=1 SV=2	59.6	543	0	30.715	22.6675	0.000319229	0	78.165	54.3625	0.000609274	0	26.795	20.1935	0.000232242
GN=Slc1a6	O35544	Excitatory amino acid transporter 4 OS=Mus musculus (Mouse) OX=10090 GN=Slc1a6 PE=1 SV=1	60.7	561	0.006	2.77	2.664	1.03019e-05	0	14.45	9.513	2.46562e-05	NA	NA	NA	NA
GN=Slc20a2	Q80UP8	Sodium-dependent phosphate transporter 2 OS=Mus musculus (Mouse) OX=10090 GN=Slc20a2 PE=1 SV=2	70.8	656	NA	NA	NA	NA	0.003	2.85	2.607	2.28427e-05	NA	NA	NA	NA
GN=Slc29a1	Q9JIM1	Equilibrative nucleoside transporter 1 OS=Mus musculus (Mouse) OX=10090 GN=Slc29a1 PE=1 SV=3	50.2	460	NA	NA	NA	NA	0.002	3.4	3.627	3.25757e-05	NA	NA	NA	NA
GN=Slc2a1	P17809	Solute carrier family 2, facilitated glucose transporter member 1 OS=Mus musculus (Mouse) OX=10090 GN=Slc2a1 PE=1 SV=4	53.9	492	NA	NA	NA	NA	0	21.495	10.707	0.00020249	NA	NA	NA	NA
GN=Slc2a3	P32037	Solute carrier family 2, facilitated glucose transporter member 3 OS=Mus musculus (Mouse) OX=10090 GN=Slc2a3 PE=1 SV=1	53.4	493	NA	NA	NA	NA	0	9.19	7.458	0.000121581	NA	NA	NA	NA
GN=Slc38a3	Q9DCP2	Sodium-coupled neutral amino acid transporter 3 OS=Mus musculus (Mouse) OX=10090 GN=Slc38a3 PE=1 SV=1	55.6	505	NA	NA	NA	NA	0	16.14	9.871	0.000148364	NA	NA	NA	NA
GN=Slc3a2	P10852	4F2 cell-surface antigen heavy chain OS=Mus musculus (Mouse) OX=10090 GN=Slc3a2 PE=1 SV=1	58.3	526	0.0025	6.955	7.2095	9.97014e-05	0	49.56	45.101	0.000427323	0.01	2.85	2.445	2.97209e-05
GN=Slc4a1	P04919	Band 3 anion transport protein OS=Mus musculus (Mouse) OX=10090 GN=Slc4a1 PE=1 SV=1	103.1	929	NA	NA	NA	NA	0.0025	4.025	4.596	2.19266e-05	NA	NA	NA	NA
GN=Slc4a10	Q5DTL9	Sodium-driven chloride bicarbonate exchanger OS=Mus musculus (Mouse) OX=10090 GN=Slc4a10 PE=1 SV=2	125.7	1118	NA	NA	NA	NA	0	9.625	10.1415	5.1728e-05	NA	NA	NA	NA
GN=Slc4a4	O88343	Electrogenic sodium bicarbonate cotransporter 1 OS=Mus musculus (Mouse) OX=10090 GN=Slc4a4 PE=1 SV=2	121.4	1079	NA	NA	NA	NA	0.005	25.195	21.648	0.000110125	NA	NA	NA	NA
GN=Slc6a1	P31648	Sodium- and chloride-dependent GABA transporter 1 OS=Mus musculus (Mouse) OX=10090 GN=Slc6a1 PE=1 SV=2	67	599	0	10.7	7.7735	0.00010209	0	32.865	23.242	0.000205603	0	14.475	9.7025	8.68219e-05
GN=Slc8a1	P70414	Sodium/calcium exchanger 1 OS=Mus musculus (Mouse) OX=10090 GN=Slc8a1 PE=1 SV=1	108	970	0.005	2.73	2.934	2.08534e-05	0	9.54	10.128	7.72413e-05	NA	NA	NA	NA
GN=Slc8a2	Q8K596	Sodium/calcium exchanger 2 OS=Mus musculus (Mouse) OX=10090 GN=Slc8a2 PE=1 SV=1	100.6	921	0	9.08	7.4065	6.79228e-05	0	44.005	25.5815	0.000218503	0	7.5	7.431	3.39483e-05
GN=Slmap	Q3URD3	Sarcolemmal membrane-associated protein OS=Mus musculus (Mouse) OX=10090 GN=Slmap PE=1 SV=2	96.9	845	NA	NA	NA	NA	0	5.44	5.49	5.32005e-05	NA	NA	NA	NA
GN=Smim1	P0C8K7	Small integral membrane protein 1 OS=Mus musculus (Mouse) OX=10090 GN=Smim1 PE=1 SV=1	8.8	78	0.002	2.58	3.181	0.00027134	0.002	3.01	3.6	0.000192113	NA	NA	NA	NA
GN=Stim1	P70302	Stromal interaction molecule 1 OS=Mus musculus (Mouse) OX=10090 GN=Stim1 PE=1 SV=2	77.5	685	NA	NA	NA	NA	0.031	2.61	1.501	1.87992e-05	NA	NA	NA	NA
GN=Stx1a	O35526	Syntaxin-1A OS=Mus musculus (Mouse) OX=10090 GN=Stx1a PE=1 SV=3	33	288	0	12.38	13.9845	0.000262471	0	46.305	35.6555	0.00071861	0	5.95	8.002	7.67183e-05
GN=Stx4	P70452	Syntaxin-4 OS=Mus musculus (Mouse) OX=10090 GN=Stx4 PE=1 SV=1	34.1	298	NA	NA	NA	NA	0.002	4.25	3.764	5.02846e-05	NA	NA	NA	NA
GN=Syndig1	A2ANU3	Synapse differentiation-inducing gene protein 1 OS=Mus musculus (Mouse) OX=10090 GN=Syndig1 PE=1 SV=1	28.4	258	NA	NA	NA	NA	0.005	3.45	2.355	5.80807e-05	NA	NA	NA	NA
GN=Syne2	Q6ZWQ0	Nesprin-2 OS=Mus musculus (Mouse) OX=10090 GN=Syne2 PE=1 SV=2	782.2	6874	NA	NA	NA	NA	0.014	3.5	1.828	2.17993e-06	NA	NA	NA	NA
GN=Syt3	O35681	Synaptotagmin-3 OS=Mus musculus (Mouse) OX=10090 GN=Syt3 PE=1 SV=2	63.2	587	0	11.61	5.362	0.000144222	0	30.81	18.726	0.00022975	NA	NA	NA	NA
GN=Syt7	Q9R0N7	Synaptotagmin-7 OS=Mus musculus (Mouse) OX=10090 GN=Syt7 PE=1 SV=1	45.4	403	NA	NA	NA	NA	0	42.04	24.3655	0.000472922	0	15.5	13.732	0.000155168
GN=Tas2r4	Q9JKT3	Taste receptor type 2 member 4 OS=Mus musculus (Mouse) OX=10090 GN=Tas2r4 PE=1 SV=1	34.2	297	NA	NA	NA	NA	NA	NA	NA	NA	0.016	18.88	1.889	0.00028845
GN=Tmed10	Q9D1D4	Transmembrane emp24 domain-containing protein 10 OS=Mus musculus (Mouse) OX=10090 GN=Tmed10 PE=1 SV=1	24.9	219	0.005	2.71	2.654	9.23645e-05	0	5.82	6.786	0.000136848	NA	NA	NA	NA
GN=Tmem30a	Q8VEK0	Cell cycle control protein 50A OS=Mus musculus (Mouse) OX=10090 GN=Tmem30a PE=1 SV=1	41	364	NA	NA	NA	NA	0	14.25	16.523	0.000205835	NA	NA	NA	NA
GN=Tmem30b	Q8BHG3	Cell cycle control protein 50B OS=Mus musculus (Mouse) OX=10090 GN=Tmem30b PE=2 SV=1	39.2	353	NA	NA	NA	NA	0.028	0	1.472	8.48998e-06	NA	NA	NA	NA
GN=Tmem65	Q4VAE3	Transmembrane protein 65 OS=Mus musculus (Mouse) OX=10090 GN=Tmem65 PE=1 SV=1	24.9	234	NA	NA	NA	NA	0.0055	2.275	2.855	5.95347e-05	NA	NA	NA	NA
GN=Tmub1	Q9JMG3	Transmembrane and ubiquitin-like domain-containing protein 1 OS=Mus musculus (Mouse) OX=10090 GN=Tmub1 PE=1 SV=1	26.3	245	NA	NA	NA	NA	0.012	2.55	1.941	6.11625e-05	NA	NA	NA	NA
GN=Tp53i13	Q5F267	Tumor protein p53-inducible protein 13 OS=Mus musculus (Mouse) OX=10090 GN=Tp53i13 PE=3 SV=1	41.7	385	NA	NA	NA	NA	NA	NA	NA	NA	0.021	4.16	1.858	3.88461e-05
GN=Ttyh1	Q9D3A9	Protein tweety homolog 1 OS=Mus musculus (Mouse) OX=10090 GN=Ttyh1 PE=1 SV=1	49	450	0.001	3.07	4.339	4.49507e-05	0	11.28	13.605	9.98987e-05	NA	NA	NA	NA
GN=Vamp2	P63044	Vesicle-associated membrane protein 2 OS=Mus musculus (Mouse) OX=10090 GN=Vamp2 PE=1 SV=2	12.7	116	0	48.405	53.489	0.00205449	0	97.495	65.124	0.00262395	0	26.06	18.3985	0.000767732
GN=Vapa	Q9WV55	Vesicle-associated membrane protein-associated protein A OS=Mus musculus (Mouse) OX=10090 GN=Vapa PE=1 SV=2	27.8	249	0.001	7.01	8.7855	0.000193227	0	58.745	55.401	0.00103806	0	9.25	11.56	0.000200848
GN=Vdac1	Q60932	Voltage-dependent anion-selective channel protein 1 OS=Mus musculus (Mouse) OX=10090 GN=Vdac1 PE=1 SV=3	32.3	296	0	146.75	122.762	0.00327747	0	543.555	248.002	0.00659398	0	441.415	168.733	0.00677726
GN=Vmp1	Q99KU0	Vacuole membrane protein 1 OS=Mus musculus (Mouse) OX=10090 GN=Vmp1 PE=1 SV=2	45.9	406	NA	NA	NA	NA	0.046	2.17	1.289	3.17178e-05	NA	NA	NA	NA
