# Supplementary material for: Proteomic and functional analyses of the periodic membrane skeleton in neurons
Source: Nat Commun. 2022 Jun 9;13:3196. doi: 10.1038/s41467-022-30720-x (PMC9184744; doi:10.1038/s41467-022-30720-x)
Supplement: Supplementary file 11 — Supplementary Data 8 [file 41467_2022_30720_MOESM11_ESM.xlsx]

## Sheet: MF GO terms of cultured neurons
Category	Term	Count	%	PValue	Gene	List Total	Pop Hits	Pop Total	Fold Enrichment	Bonferroni	Benjamini	FDR
GOTERM_MF_4	GO:0015075~ion transmembrane transporter activity	32	34.0426	1.5901e-20	Q8VHW2, Q924N4, Q91V14, Q9R053, Q6PB70, Q6PIC6, P35438, P70302, Q6P5F7, P35436, Q01097, Q6PIE5, P62812, G5E829, Q8K596, Q9QYB1, Q64436, P35802, P31648, Q60932, Q62351, Q8VDN2, P23818, P22723, P23819, Q9R0K7, P14094, A6H8H5, Q03717, P26048, Q8BTY2, P43006	81	764	15676	8.106	1.41519e-18	1.41519e-18	1.01766e-18
GOTERM_MF_4	GO:0019199~transmembrane receptor protein kinase activity	13	13.8298	1.99583e-14	P54754, P54763, Q61006, P97793, P54761, P97300, Q03145, Q61772, O09127, Q03137, P29319, Q60629, Q8CBF3	81	88	15676	28.5898	1.77858e-12	8.88144e-13	6.38665e-13
GOTERM_MF_4	GO:0015267~channel activity	19	20.2128	8.01299e-12	Q8VHW2, P35802, Q9R053, Q60932, Q6PB70, P35438, P70302, Q6P5F7, P35436, Q01097, P23818, P22723, P23819, A6H8H5, P62812, Q03717, P26048, Q6IMP4, Q9QYB1	81	448	15676	8.20778	7.1316e-10	2.37719e-10	1.70944e-10
GOTERM_MF_4	GO:0022838~substrate-specific channel activity	18	19.1489	2.6437e-11	Q8VHW2, P35802, Q9R053, Q60932, Q6PB70, P35438, P70302, Q6P5F7, P35436, Q01097, P23818, P22723, P23819, A6H8H5, P62812, Q03717, P26048, Q9QYB1	81	417	15676	8.35385	2.35289e-09	5.88224e-10	4.22992e-10
GOTERM_MF_4	GO:0022853~active ion transmembrane transporter activity	10	10.6383	1.00659e-09	Q64436, Q91V14, Q9R0K7, Q924N4, P14094, Q6PIC6, Q6PIE5, G5E829, Q8VDN2, P43006	81	93	15676	20.8098	8.95864e-08	1.79173e-08	1.28843e-08
GOTERM_MF_4	GO:0008066~glutamate receptor activity	7	7.44681	3.96741e-09	P23818, P23819, Q14BI2, P35438, P35436, Q3UVX5, Q01097	81	27	15676	50.1747	3.531e-07	5.88499e-08	4.23191e-08
GOTERM_MF_4	GO:0022835~transmitter-gated channel activity	7	7.44681	9.70964e-09	P23818, P23819, P62812, P35438, P26048, P35436, Q01097	81	31	15676	43.7005	8.64158e-07	1.23451e-07	8.87739e-08
GOTERM_MF_4	GO:0030594~neurotransmitter receptor activity	8	8.51064	4.59577e-07	Q8BX79, P23818, P23819, P62812, P35438, P26048, P35436, Q01097	81	93	15676	16.6478	4.09015e-05	5.1128e-06	3.67662e-06
GOTERM_MF_4	GO:0015399~primary active transmembrane transporter activity	8	8.51064	3.7733e-06	Q64436, Q9R0K7, P14094, Q6PIC6, Q6PIE5, G5E829, Q62351, Q8VDN2	81	127	15676	12.1909	0.000335768	3.47041e-05	2.49558e-05
GOTERM_MF_4	GO:0022834~ligand-gated channel activity	8	8.51064	3.97535e-06	P23818, P23819, P22723, P62812, P35438, P26048, P35436, Q01097	81	128	15676	12.0957	0.000353744	3.47041e-05	2.49558e-05
GOTERM_MF_4	GO:0016917~GABA receptor activity	5	5.31915	4.28928e-06	P22723, P62812, Q9WV18, Q80T41, P26048	81	22	15676	43.9843	0.000381674	3.47041e-05	2.49558e-05
GOTERM_MF_4	GO:0008046~axon guidance receptor activity	4	4.25532	7.03662e-06	P54754, P54763, Q61772, Q8CBF3	81	8	15676	96.7654	0.000626066	5.21883e-05	3.75287e-05
GOTERM_MF_4	GO:0004888~transmembrane signaling receptor activity	28	29.7872	1.75366e-05	P54754, P97300, Q9WV18, P35438, Q80T41, Q61772, P35436, P70206, Q01097, Q8BX79, O09127, Q14BI2, P62812, Q60629, O88572, P54763, Q61006, P97793, P54761, Q03145, Q3UVX5, P23818, P22723, P23819, Q03137, P29319, P26048, Q8CBF3	81	2321	15676	2.33471	0.00155956	0.000120059	8.63343e-05
GOTERM_MF_4	GO:0016820~hydrolase activity, acting on acid anhydrides, catalyzing transmembrane movement of substances	7	7.44681	3.05576e-05	Q64436, Q9R0K7, P14094, Q6PIC6, Q6PIE5, G5E829, Q8VDN2	81	118	15676	11.4806	0.00271598	0.000194259	0.000139692
GOTERM_MF_4	GO:0046982~protein heterodimerization activity	11	11.7021	0.000276317	Q64436, Q9WV55, Q9WTS5, A6H8H5, P35438, Q9WTS6, Q03717, P35436, Q6IMP4, Q3UHK6, Q01097	81	514	15676	4.14171	0.0242956	0.00163948	0.00117895
GOTERM_MF_4	GO:0030165~PDZ domain binding	6	6.38298	0.000314361	Q61006, P23818, P23819, Q9R0K7, P11627, G5E829	81	116	15676	10.0102	0.0275946	0.00174863	0.00125744
GOTERM_MF_4	GO:0016773~phosphotransferase activity, alcohol group as acceptor	13	13.8298	0.00036088	P54754, P54763, Q61006, P97793, P54761, P97300, Q03145, Q61772, O09127, Q03137, P29319, Q60629, Q8CBF3	81	742	15676	3.3907	0.0316136	0.00188931	0.00135861
GOTERM_MF_4	GO:0016301~kinase activity	13	13.8298	0.00122106	P54754, P54763, Q61006, P97793, P54761, P97300, Q03145, Q61772, O09127, Q03137, P29319, Q60629, Q8CBF3	81	852	15676	2.95294	0.103037	0.00603747	0.00434155
GOTERM_MF_4	GO:0035254~glutamate receptor binding	4	4.25532	0.00187632	Q9R0K7, P35438, P35436, Q01097	81	48	15676	16.1276	0.153927	0.0087891	0.00632025
GOTERM_MF_4	GO:0035639~purine ribonucleoside triphosphate binding	20	21.2766	0.00214184	P54754, Q64436, P54763, Q61006, P97793, P54761, Q6PIC6, Q03145, Q8VDN2, Q61772, Q9R0K7, P70704, O09127, Q03137, P14094, Q6PIE5, P29319, Q60629, G5E829, Q8CBF3	81	1858	15676	2.08322	0.173725	0.00953119	0.00685389
GOTERM_MF_4	GO:0001883~purine nucleoside binding	20	21.2766	0.00237912	P54754, Q64436, P54763, Q61006, P97793, P54761, Q6PIC6, Q03145, Q8VDN2, Q61772, Q9R0K7, P70704, O09127, Q03137, P14094, Q6PIE5, P29319, Q60629, G5E829, Q8CBF3	81	1875	15676	2.06433	0.191031	0.00962463	0.00692108
GOTERM_MF_4	GO:0032549~ribonucleoside binding	20	21.2766	0.00237912	P54754, Q64436, P54763, Q61006, P97793, P54761, Q6PIC6, Q03145, Q8VDN2, Q61772, Q9R0K7, P70704, O09127, Q03137, P14094, Q6PIE5, P29319, Q60629, G5E829, Q8CBF3	81	1875	15676	2.06433	0.191031	0.00962463	0.00692108
GOTERM_MF_4	GO:0032555~purine ribonucleotide binding	20	21.2766	0.00290397	P54754, Q64436, P54763, Q61006, P97793, P54761, Q6PIC6, Q03145, Q8VDN2, Q61772, Q9R0K7, P70704, O09127, Q03137, P14094, Q6PIE5, P29319, Q60629, G5E829, Q8CBF3	81	1908	15676	2.02863	0.228045	0.0112371	0.0080806
GOTERM_MF_4	GO:0017076~purine nucleotide binding	20	21.2766	0.00308117	P54754, Q64436, P54763, Q61006, P97793, P54761, Q6PIC6, Q03145, Q8VDN2, Q61772, Q9R0K7, P70704, O09127, Q03137, P14094, Q6PIE5, P29319, Q60629, G5E829, Q8CBF3	81	1918	15676	2.01805	0.24016	0.0112964	0.00812325
GOTERM_MF_4	GO:0032553~ribonucleotide binding	20	21.2766	0.00317314	P54754, Q64436, P54763, Q61006, P97793, P54761, Q6PIC6, Q03145, Q8VDN2, Q61772, Q9R0K7, P70704, O09127, Q03137, P14094, Q6PIE5, P29319, Q60629, G5E829, Q8CBF3	81	1923	15676	2.0128	0.246374	0.0112964	0.00812325
GOTERM_MF_4	GO:0098632~protein binding involved in cell-cell adhesion	7	7.44681	0.00345855	Q810U3, Q810U4, Q9WV55, Q61739, P18572, P10852, Q03145	81	287	15676	4.72026	0.265338	0.0118389	0.00851336
GOTERM_MF_4	GO:0015291~secondary active transmembrane transporter activity	6	6.38298	0.00804337	Q91V14, Q924N4, P31648, Q8BTY2, Q8K596, P43006	81	243	15676	4.77854	0.512641	0.0265133	0.0190658
GOTERM_MF_4	GO:0000166~nucleotide binding	21	22.3404	0.0187691	P54754, Q64436, P54763, Q61006, P97793, P54761, Q60932, Q6PIC6, Q03145, Q8VDN2, Q61772, Q9R0K7, P70704, O09127, Q03137, P14094, Q6PIE5, P29319, Q60629, G5E829, Q8CBF3	81	2438	15676	1.667	0.814801	0.0596588	0.0429007
GOTERM_MF_4	GO:1990239~steroid hormone binding	2	2.12766	0.0252608	Q6PIE5, Q8VDN2	81	5	15676	77.4123	0.897418	0.0775245	0.0557479
GOTERM_MF_4	GO:0001664~G-protein coupled receptor binding	5	5.31915	0.0492607	P23818, Q6PIC6, Q3UVX5, Q01097, O88572	81	270	15676	3.5839	0.988845	0.14614	0.105089
GOTERM_MF_4	GO:0031406~carboxylic acid binding	4	4.25532	0.056986	P11627, P35438, P35436, Q01097	81	171	15676	4.52704	0.994603	0.163605	0.117649
GOTERM_MF_4	GO:0045296~cadherin binding	5	5.31915	0.0672642	Q9WV55, Q61739, P18572, P10852, Q03145	81	300	15676	3.22551	0.997965	0.187079	0.134528

## Sheet: MF GO terms of brain
Category	Term	Count	%	PValue	Gene	List Total	Pop Hits	Pop Total	Fold Enrichment	Bonferroni	Benjamini	FDR
GOTERM_MF_4	GO:0015075~ion transmembrane transporter activity	63	35.7955	1.51869e-42	P50571, Q8VHW2, Q924N4, Q9Z239, Q14B80, Q9WVL3, Q68ED2, P15920, P70302, P04919, Q01097, P16388, Q9WVD4, Q8BHJ7, Q920R6, Q8K596, Q64436, P23242, P31648, P56564, Q9WTU3, P97952, A2APX8, P70414, Q61762, Q80UP8, P15388, Q9D3A9, Q9JM63, P14094, P16390, P63137, Q9Z0V2, Q08460, Q5DTL9, Q91V14, Q63959, Q6PIC6, P97445, P35438, P35436, P53986, O35544, Q9D6F4, O08852, P63141, P62812, P97370, Q9QYB1, Q64018,…	148	764	15676	8.73415	1.89837e-40	1.89837e-40	1.51869e-40
GOTERM_MF_4	GO:0015267~channel activity	44	25	9.64545e-32	P50571, Q8VHW2, Q08460, Q9Z239, Q14B80, Q63959, P97445, Q68ED2, P35438, P70302, P35436, Q01097, P16388, O08852, Q9WVD4, Q9D6F4, P63141, Q8BHJ7, P62812, Q6IMP4, Q9QYB1, Q64018, P23242, Q9Z2W8, Q61625, Q60932, Q9WTU3, Q9Z2W9, P97952, A2APX8, P63080, Q61762, P15388, P23818, P23819, Q9D3A9, Q9JM63, P23979, Q8VHK5, P16390, Q8BQU6, P63137, P26048, Q9Z0V2	148	448	15676	10.4028	1.20568e-29	6.02841e-30	4.82273e-30
GOTERM_MF_4	GO:0022838~substrate-specific channel activity	41	23.2955	1.89383e-29	P50571, Q8VHW2, Q08460, Q9Z239, Q14B80, Q63959, P97445, Q68ED2, P35438, P70302, P35436, Q01097, P16388, O08852, Q9WVD4, Q9D6F4, P63141, Q8BHJ7, P62812, Q9QYB1, Q64018, Q9Z2W8, Q61625, Q60932, Q9WTU3, Q9Z2W9, P97952, A2APX8, P63080, Q61762, P15388, P23818, P23819, Q9D3A9, Q9JM63, P23979, Q8VHK5, P16390, P63137, P26048, Q9Z0V2	148	417	15676	10.4141	2.36729e-27	7.89096e-28	6.31277e-28
GOTERM_MF_4	GO:0022835~transmitter-gated channel activity	14	7.95455	4.45821e-19	P50571, Q64018, Q9Z2W8, Q61625, Q9Z2W9, P35438, P35436, P63080, Q01097, P23818, P23819, P23979, P62812, P26048	148	31	15676	47.8344	5.57276e-17	1.39319e-17	1.11455e-17
GOTERM_MF_4	GO:0008066~glutamate receptor activity	13	7.38636	4.46956e-18	P97772, Q9Z2W8, Q61625, Q9Z2W9, Q68ED2, P35438, Q9QYS2, P35436, Q3UVX5, Q01097, P23818, P23819, Q14BI2	148	27	15676	50.998	5.58695e-16	1.11739e-16	8.93912e-17
GOTERM_MF_4	GO:0022834~ligand-gated channel activity	18	10.2273	3.3624e-15	P50571, Q64018, Q9Z2W8, Q61625, Q9Z2W9, P35438, P35436, P63080, Q01097, P23818, P23819, Q9D6F4, Q9JM63, Q8BHJ7, P23979, P62812, P63137, P26048	148	128	15676	14.8948	4.16334e-13	7.00499e-14	5.60399e-14
GOTERM_MF_4	GO:0030594~neurotransmitter receptor activity	14	7.95455	3.45861e-12	P50571, Q64018, Q9Z2W8, Q61625, Q9Z2W9, P35438, P35436, P63080, Q01097, P23818, P23819, P23979, P62812, P26048	148	93	15676	15.9448	4.32321e-10	6.17608e-11	4.94087e-11
GOTERM_MF_4	GO:0016917~GABA receptor activity	9	5.11364	1.41248e-11	P50571, Q9D6F4, Q8BHJ7, P62812, Q9WV18, P63137, Q80T41, P26048, P63080	148	22	15676	43.3305	1.7656e-09	2.20699e-10	1.7656e-10
GOTERM_MF_4	GO:0022853~active ion transmembrane transporter activity	13	7.38636	6.38469e-11	Q64436, Q924N4, Q91V14, Q6PIC6, Q9WVL3, P15920, Q80UP8, P14231, P14094, Q920R6, O88343, P97370, P43006	148	93	15676	14.8059	7.98087e-09	8.86762e-10	7.0941e-10
GOTERM_MF_4	GO:0015291~secondary active transmembrane transporter activity	16	9.09091	8.94095e-09	Q5DTL9, Q924N4, Q91V14, P56564, P31648, Q9WVL3, P04919, P53986, P70414, Q80UP8, Q9DCP2, O35544, Q9WVD4, O88343, Q8K596, P43006	148	243	15676	6.97409	1.11762e-06	1.11762e-07	8.94095e-08
GOTERM_MF_4	GO:0030165~PDZ domain binding	10	5.68182	1.42594e-06	P23818, P23819, P23242, Q61625, Q8R5M8, P11627, Q9Z2W9, Q68ED2, Q9CZN4, Q99K10	148	116	15676	9.13094	0.000178227	1.62039e-05	1.29631e-05
GOTERM_MF_4	GO:0051117~ATPase binding	7	3.97727	0.000176815	Q9Z239, P14231, P14094, Q920R6, P15920, P35436, P97370	148	88	15676	8.42537	0.0218614	0.00184183	0.00147346
GOTERM_MF_4	GO:0042043~neurexin family protein binding	4	2.27273	0.000272617	Q8BGA3, Q69ZK9, Q8BYM5, Q99K10	148	14	15676	30.2625	0.0335075	0.00262131	0.00209705
GOTERM_MF_4	GO:0004888~transmembrane signaling receptor activity	38	21.5909	0.00065146	P50571, P97300, Q80ZF8, Q9WV18, Q68ED2, P35438, Q80T41, P35436, Q9CS84, Q01097, Q80TS3, Q9D6F4, Q14BI2, Q9JKT3, Q8BHJ7, P62812, Q64018, Q9Z2W8, P54761, P97772, P26151, Q61625, Q9Z0U9, Q9Z2W9, Q8C419, Q3UHD1, Q61089, Q9QYS2, Q80TR1, P63080, Q3UVX5, Q99JG2, P23818, P23819, P23979, P29319, P63137, P26048	148	2321	15676	1.73413	0.0782295	0.0058166	0.00465328
GOTERM_MF_4	GO:0005342~organic acid transmembrane transporter activity	7	3.97727	0.000746633	Q9DCP2, O35544, P56564, P31648, P10852, P53986, P43006	148	115	15676	6.44724	0.0891381	0.00622194	0.00497755
GOTERM_MF_4	GO:0016820~hydrolase activity, acting on acid anhydrides, catalyzing transmembrane movement of substances	7	3.97727	0.00085457	Q64436, P14231, P14094, Q6PIC6, Q920R6, P15920, P97370	148	118	15676	6.28333	0.101355	0.00630426	0.00504341
GOTERM_MF_4	GO:0008294~calcium- and calmodulin-responsive adenylate cyclase activity	3	1.70455	0.000857379	P84309, O88444, Q01341	148	5	15676	63.5514	0.101671	0.00630426	0.00504341
GOTERM_MF_4	GO:0015399~primary active transmembrane transporter activity	7	3.97727	0.00125165	Q64436, P14231, P14094, Q6PIC6, Q920R6, P15920, P97370	148	127	15676	5.83805	0.144915	0.008692	0.0069536
GOTERM_MF_4	GO:0017022~myosin binding	5	2.84091	0.00287968	P23818, Q9Z239, P63044, P70452, O35526	148	63	15676	8.40626	0.302658	0.0189452	0.0151562
GOTERM_MF_4	GO:0004016~adenylate cyclase activity	3	1.70455	0.00541992	P84309, O88444, Q01341	148	12	15676	26.4797	0.493045	0.0328056	0.0262444
GOTERM_MF_4	GO:0031406~carboxylic acid binding	7	3.97727	0.00551133	Q64018, P56564, P11627, Q68ED2, P35438, P35436, Q01097	148	171	15676	4.33586	0.498836	0.0328056	0.0262444
GOTERM_MF_4	GO:0001671~ATPase activator activity	3	1.70455	0.00738173	P14231, P14094, P97370	148	14	15676	22.6969	0.60392	0.0419417	0.0335533
GOTERM_MF_4	GO:0019905~syntaxin binding	5	2.84091	0.0101755	P63044, P97445, O35681, Q9D1D4, Q9R0N7	148	90	15676	5.88438	0.721533	0.0534796	0.0427837
GOTERM_MF_4	GO:0035254~glutamate receptor binding	4	2.27273	0.0102681	A2ANU3, P35438, P35436, Q01097	148	48	15676	8.82658	0.724769	0.0534796	0.0427837
GOTERM_MF_4	GO:0005178~integrin binding	5	2.84091	0.0150313	P97321, P40240, P11627, Q9Z0U9, Q9D8B7	148	101	15676	5.24351	0.849408	0.0751567	0.0601254
GOTERM_MF_4	GO:0030506~ankyrin binding	3	1.70455	0.0163206	Q810U4, P04919, P70414	148	21	15676	15.1313	0.872152	0.0784646	0.0627717
GOTERM_MF_4	GO:0060590~ATPase regulator activity	3	1.70455	0.0178435	P14231, P14094, P97370	148	22	15676	14.4435	0.894662	0.082609	0.0660872
GOTERM_MF_4	GO:0019900~kinase binding	13	7.38636	0.0224087	Q60932, Q9WVL3, P20917, P32037, P15116, Q01341, P35436, Q61762, P23818, O08852, P23819, P17809, O35526	148	664	15676	2.07371	0.941161	0.099319	0.0794552
GOTERM_MF_4	GO:0046982~protein heterodimerization activity	11	6.25	0.023042	P84309, Q64436, Q9WV55, O35681, Q9D8B7, P35438, O35526, P35436, Q6IMP4, Q9Z0V2, Q01097	148	514	15676	2.26675	0.945739	0.099319	0.0794552
GOTERM_MF_4	GO:0042803~protein homodimerization activity	14	7.95455	0.0371275	Q08460, P97321, P06802, Q8R5M8, O35681, Q9D8B7, Q68ED2, P04919, P53986, Q8BLQ9, Q99N28, A2ANU3, P49446, O54901	148	798	15676	1.85823	0.991167	0.154698	0.123758
GOTERM_MF_4	GO:0008200~ion channel inhibitor activity	3	1.70455	0.0402905	P97952, O35526, Q61762	148	34	15676	9.34579	0.994146	0.162462	0.129969
