# Supplementary material for: Proteomic and functional analyses of the periodic membrane skeleton in neurons
Source: Nat Commun. 2022 Jun 9;13:3196. doi: 10.1038/s41467-022-30720-x (PMC9184744; doi:10.1038/s41467-022-30720-x)
Supplement: Supplementary file 13 — Source data [file 41467_2022_30720_MOESM13_ESM.xlsx]

## Sheet: figure 2a-e
Lag (nm)	a. αII-spectrin		b. Tropomodulin 1		c. Tropomodulin 2		d. Dematin		e. Coronin 2B
	autocorrelation	average autocorrelation	autocorrelation	average autocorrelation	autocorrelation	average autocorrelation	autocorrelation	average autocorrelation	autocorrelation	average autocorrelation
0	1	1	1	1	1	1	1	1	1	1
10	0.757194	0.749961	0.768299	0.764124	0.822486	0.722517	0.759028	0.728596	0.673573	0.684588
20	0.650815	0.670218	0.652618	0.632339	0.703579	0.595002	0.639472	0.590112	0.534484	0.570172
30	0.515377	0.538966	0.506451	0.475514	0.60032	0.464716	0.453202	0.422342	0.3739	0.436982
40	0.350808	0.413047	0.348095	0.31924	0.424852	0.343119	0.269462	0.252675	0.199326	0.300254
50	0.243039	0.289883	0.189394	0.186215	0.28038	0.247436	0.0979523	0.100144	0.0801714	0.198145
60	0.128363	0.180371	0.0441247	0.0697879	0.148192	0.179245	-0.0657178	-0.0177184	-0.0202867	0.123425
70	0.047293	0.102431	-0.0816954	-0.0126594	0.0268904	0.124558	-0.197327	-0.105183	-0.104996	0.0588533
80	-0.0193892	0.0416079	-0.159387	-0.0700392	-0.0513013	0.0933013	-0.255474	-0.163699	-0.173352	0.0180244
90	-0.0533158	0.00320213	-0.219172	-0.105255	-0.0851981	0.0730929	-0.322474	-0.194795	-0.186679	0.00103871
100	-0.0768012	-0.0279046	-0.224449	-0.11578	-0.0797215	0.0599263	-0.322075	-0.196403	-0.190676	-0.0184153
110	-0.0651808	-0.0230848	-0.202597	-0.109373	-0.0371685	0.0552861	-0.331336	-0.174463	-0.174208	-0.0215287
120	-0.0316752	-0.026936	-0.151869	-0.0874273	0.0194787	0.0624328	-0.278142	-0.142798	-0.154131	-0.0170118
130	0.00211405	-0.00760339	-0.0725962	-0.0387973	0.102599	0.0745461	-0.179426	-0.0861299	-0.117046	-0.00971748
140	0.037818	-0.000927644	0.0138194	0.0209936	0.201263	0.0898324	-0.115855	-0.00725611	-0.0684327	0.0119704
150	0.0831808	0.0255425	0.108469	0.0837589	0.28265	0.102854	0.0131533	0.0818661	-0.0357777	0.0290017
160	0.104076	0.0561787	0.205479	0.153148	0.364096	0.110063	0.119496	0.17126	0.0101859	0.0466131
170	0.136753	0.0718513	0.287728	0.210971	0.42874	0.122568	0.226787	0.240942	0.0683938	0.0672093
180	0.166912	0.0904833	0.345258	0.253098	0.442776	0.124604	0.341283	0.287047	0.104489	0.0817302
190	0.184934	0.0945575	0.366601	0.271424	0.458812	0.118266	0.364334	0.29935	0.141572	0.0913334
200	0.192147	0.0849984	0.346757	0.267952	0.391826	0.10609	0.357415	0.27476	0.169493	0.0860451
210	0.18507	0.0804605	0.298048	0.230313	0.312989	0.086962	0.274263	0.217316	0.16758	0.0858425
220	0.172351	0.0641483	0.215124	0.182239	0.230288	0.0598223	0.177661	0.135383	0.13701	0.0665051
230	0.121233	0.0531072	0.11688	0.113919	0.115394	0.0379261	0.0567601	0.0552376	0.0809454	0.0498384
240	0.0642318	0.0338404	0.0350494	0.0420435	-0.00424982	0.0126186	-0.0549781	-0.0264164	0.0132013	0.0206294
250	0.0038041	0.0190103	-0.0707314	-0.0269221	-0.0842248	-0.00876357	-0.142253	-0.0956464	-0.0353772	-0.00243445
260	-0.0714031	0.00570538	-0.171204	-0.0919563	-0.168696	-0.0268851	-0.253501	-0.157753	-0.0760846	-0.025147
270	-0.123451	-0.0203071	-0.245276	-0.14094	-0.213484	-0.0425373	-0.278469	-0.194168	-0.11347	-0.0346657
280	-0.165782	-0.0345776	-0.292782	-0.172311	-0.197967	-0.0483476	-0.296035	-0.206382	-0.119138	-0.0531766
290	-0.18732	-0.0444128	-0.306842	-0.185356	-0.189315	-0.0516694	-0.296677	-0.205028	-0.137196	-0.0589557
300	-0.176738	-0.0497495	-0.297534	-0.17576	-0.173147	-0.0444754	-0.288724	-0.187571	-0.148575	-0.0692414
310	-0.173124	-0.0562395	-0.258344	-0.155238	-0.124862	-0.031604	-0.231007	-0.152673	-0.112278	-0.0664324
320	-0.141105	-0.039862	-0.19491	-0.116532	-0.0572688	-0.0145967	-0.156969	-0.104398	-0.0941565	-0.0603374
330	-0.119403	-0.029032	-0.119127	-0.0673765	0.0307483	0.00419103	-0.042647	-0.0344536	-0.0465491	-0.046266
340	-0.0853889	-0.0115211	-0.0347537	-0.00689496	0.101497	0.0218008	0.025733	0.0310816	-0.0122155	-0.0215141
350	-0.0579812	0.00128685	0.0525159	0.0506447	0.1437	0.037538	0.134269	0.0988979	0.0389682	-0.0105801
360	-0.0318211	0.0158174	0.124237	0.104106	0.186892	0.047333	0.210227	0.156611	0.0583984	0.0113887
370	-0.0129748	0.0324286	0.184568	0.140211	0.214198	0.0512056	0.267628	0.198051	0.0722554	0.0229269
380	-0.0218013	0.0370027	0.223013	0.162658	0.206065	0.046804	0.264969	0.215411	0.071567	0.0304336
390	-0.0271449	0.0300123	0.219522	0.161986	0.18863	0.0349069	0.231094	0.206227	0.0815309	0.0338414
400	-0.0511008	0.0285378	0.193049	0.14597	0.116817	0.0225716	0.213141	0.173657	0.0495626	0.0292837
410	-0.0716272	0.0140733	0.130688	0.108609	0.0393521	0.00548013	0.114131	0.124612	0.0114579	0.0126617
420	-0.0952994	0.0116515	0.0638618	0.0630447	-0.0454265	-0.0117448	0.00284363	0.0558363	-0.0419577	-0.00354824
430	-0.114004	-0.0105295	-0.0127259	0.00702431	-0.137415	-0.0349423	-0.0968089	-0.0117779	-0.0795851	-0.0243437
440	-0.133511	-0.0207289	-0.0918205	-0.0435567	-0.198278	-0.0454736	-0.204196	-0.076079	-0.123545	-0.0425552
450	-0.160277	-0.0449734	-0.171647	-0.0921879	-0.259015	-0.0569389	-0.248299	-0.125967	-0.151391	-0.0625923
460	-0.1855	-0.0525842	-0.232108	-0.129758	-0.279151	-0.0592902	-0.281125	-0.165027	-0.165597	-0.0728604
470	-0.203785	-0.0677818	-0.279389	-0.15879	-0.287291	-0.0619414	-0.281658	-0.186109	-0.197899	-0.0716953
480	-0.193663	-0.0695163	-0.288277	-0.170914	-0.272467	-0.0615191	-0.259775	-0.190463	-0.197388	-0.0749725
490	-0.175936	-0.06138	-0.274736	-0.17179	-0.221434	-0.052272	-0.217076	-0.18183	-0.160877	-0.070664
500	-0.127018	-0.05315	-0.244218	-0.15691	-0.166975	-0.0431987	-0.165299	-0.156277	-0.140314	-0.0645014
510	-0.0890491	-0.039311	-0.190123	-0.133052	-0.104776	-0.0312616	-0.0833105	-0.118841	-0.103886	-0.0613235
520	-0.0505858	-0.0188414	-0.126339	-0.0948307	-0.0116081	-0.0208621	-0.027429	-0.0782967	-0.0602548	-0.0464535
530	-0.0105649	-0.00655064	-0.0516722	-0.0510627	0.0604662	-0.0132093	0.0812791	-0.0228297	-0.0235981	-0.0306219
540	0.0179259	0.00995679	0.0231833	-0.00283545	0.132979	-0.0046831	0.132968	0.026127	0.0173129	-0.0155406
550	0.0385792	0.010199	0.102602	0.0482016	0.189109	-0.000787281	0.230036	0.0806718	0.0500195	0.00668093
560	0.0605636	0.021074	0.15857	0.0863474	0.223741	0.00406198	0.267929	0.119669	0.092449	0.0280197
570	0.0563355	0.013011	0.198081	0.115595	0.20006	-0.0041897	0.286089	0.149403	0.116876	0.0283091
580	0.0424687	0.0112188	0.205402	0.132328	0.157337	-0.0146656	0.277277	0.152731	0.137389	0.0434509
590	0.0269891	-0.00589872	0.185696	0.130004	0.0876278	-0.0252471	0.228751	0.132223	0.126069	0.0339216
600	-0.0153144	-0.0138181	0.140178	0.115178	-0.00876546	-0.0376786	0.176296	0.0910997	0.0846828	0.0253115
610	-0.0540491	-0.0317257	0.083919	0.0856096	-0.103882	-0.0470791	0.0757497	0.0497531	0.0637928	0.0138334
620	-0.0876796	-0.0425975	0.0134407	0.0415221	-0.185032	-0.0543304	-0.0155405	-0.00571713	0.0103786	0.00594199
630	-0.123583	-0.0517497	-0.0538749	-0.00329756	-0.245457	-0.0641992	-0.0703639	-0.0486306	-0.0249585	-0.00881618
640	-0.127965	-0.0668628	-0.123077	-0.0449557	-0.277736	-0.0715745	-0.144642	-0.0940103	-0.05813	-0.0262914
650	-0.120714	-0.0648474	-0.182141	-0.0809808	-0.289011	-0.0764382	-0.176637	-0.125403	-0.0975585	-0.0301544
660	-0.132363	-0.0703554	-0.216483	-0.107675	-0.276717	-0.0761637	-0.181983	-0.140898	-0.109363	-0.0432985
670	-0.118636	-0.0623628	-0.229662	-0.123952	-0.224978	-0.0746357	-0.186436	-0.151728	-0.110874	-0.0512492
680	-0.102012	-0.0529837	-0.226039	-0.127324	-0.171238	-0.0735207	-0.1529	-0.153557	-0.111553	-0.0521937
690	-0.0702413	-0.0437536	-0.197053	-0.125022	-0.110453	-0.066664	-0.0902787	-0.139152	-0.112913	-0.0584593
700	-0.0469466	-0.0223862	-0.15236	-0.106254	-0.0321601	-0.0545934	-0.0507952	-0.119024	-0.0967395	-0.0574545
710	0.00186744	-0.00278432	-0.0988069	-0.0816378	0.0530786	-0.0446937	-0.000675241	-0.082075	-0.0943618	-0.0568186
720	0.0374816	0.0160492	-0.0339928	-0.0467235	0.108467	-0.032767	0.0505265	-0.0452198	-0.0637587	-0.0511794
730	0.053673	0.030826	0.0313343	-0.0126479	0.150979	-0.0270849	0.0997864	0.000146278	-0.0507557	-0.0445079
740	0.0926365	0.0415036	0.104508	0.028536	0.193857	-0.0217695	0.106945	0.0458975	-0.0030004	-0.0248303
750	0.135876	0.0442877	0.146925	0.0629331	0.221892	-0.0198261	0.105263	0.0775115	0.0266259	-0.0126789
760	0.161038	0.0445857	0.180774	0.0911726	0.181978	-0.0220488	0.11198	0.0988851	0.0675686	0.000295041
770	0.162634	0.0349937	0.192255	0.106235	0.136854	-0.0269996	0.0636647	0.111602	0.0969814	0.0135003
780	0.151221	0.0270486	0.184621	0.112018	0.0802967	-0.0294086	0.0366976	0.113599	0.104088	0.0104823
790	0.099841	0.0108738	0.159296	0.105176	-0.00362615	-0.0376814	-0.0462851	0.0902808	0.111065	0.0107177
800	0.0704896	-0.00230166	0.10588	0.0912464	-0.079983	-0.0478078	-0.0864252	0.0567367	0.106502	0.00391283

## Sheet: figure 2f
Average autocorrelation amplitude of βII-spectrin
WT			αII-spectrin shRNA			α-adducin shRNA			Ankyrin B shRNA			Coronin 2B shRNA			Dematin -/-			Tropomodulin 1-/-			Tropomodulin 2-/-
Replicate 1	Repiicate 2	Replicate 3	Replicate 1	Replicate 2	Replicate 3	Replicate 1	Replicate 2	Replicate 3	Replicate 1	Replicate 2	Replicate 3	Replicate 1	Replicate 2	Replicate 3	Replicate 1	Replicate 2	Replicate 3	Replicate 1	Replicate 2	Replicate 3	Replicate 1	Replicate 2	Replicate 3
0.5872	0.5367	0.629	0.2222	0.2372	0.1752	0.3641	0.4274	0.3474	0.5119	0.4992	0.5439	0.4938	0.4616	0.5203	0.2345	0.1309	0.2792	0.2408	0.3204	0.2818	0.6107	0.5019	0.5044

## Sheet: figure 2h-j
Lag (nm)	h. βII-spectrin full length	i. βII-spectrin-ΔCH mutant	j. βII-spectrin-ΔPH mutant
0	1	1	1
10	0.768843	0.847068	0.812468
20	0.632145	0.781731	0.716093
30	0.462782	0.719228	0.606286
40	0.312793	0.66957	0.5028
50	0.176694	0.631621	0.417522
60	0.0623975	0.597286	0.357887
70	-0.0243304	0.565261	0.312542
80	-0.083129	0.534196	0.286913
90	-0.121758	0.509315	0.270697
100	-0.13346	0.480286	0.261906
110	-0.128093	0.455	0.257504
120	-0.103949	0.424663	0.260021
130	-0.0622526	0.395301	0.260012
140	-0.00430787	0.371529	0.260064
150	0.0629243	0.343195	0.263679
160	0.129679	0.320682	0.263111
170	0.194456	0.297401	0.257373
180	0.234203	0.274279	0.248916
190	0.259722	0.253327	0.229545
200	0.246395	0.229975	0.209121
210	0.213245	0.210891	0.182662
220	0.156355	0.191146	0.158964
230	0.0828194	0.172163	0.131011
240	0.00963644	0.156227	0.109022
250	-0.0563911	0.14023	0.0887129
260	-0.109345	0.123647	0.0770661
270	-0.152408	0.103885	0.0675098
280	-0.177003	0.0888186	0.0655166
290	-0.186901	0.0743115	0.0643197
300	-0.178019	0.0590247	0.0666086
310	-0.160498	0.0462437	0.0704118
320	-0.126322	0.030249	0.0745153
330	-0.0806889	0.0185915	0.0758587
340	-0.0323118	0.00942909	0.0750095
350	0.0229677	-0.0018947	0.074669
360	0.0752775	-0.0141505	0.0739362
370	0.112495	-0.0278325	0.0676216
380	0.137023	-0.0382506	0.067405
390	0.137489	-0.0458606	0.0580098
400	0.123582	-0.0536055	0.0475253
410	0.092811	-0.0661579	0.0346873
420	0.0519262	-0.0771766	0.0229064
430	0.00595872	-0.0843666	0.0172836
440	-0.0445173	-0.089929	0.0071636
450	-0.0832183	-0.0942773	0.00315492
460	-0.111615	-0.101317	-0.00040601
470	-0.135577	-0.106656	0.0026336
480	-0.150595	-0.110508	0.00422457
490	-0.148758	-0.11479	0.0050945
500	-0.139341	-0.120531	0.00568348
510	-0.118408	-0.125572	0.00573904
520	-0.0931259	-0.126634	0.00227453
530	-0.0601617	-0.126366	0.00282574
540	-0.0228999	-0.129106	0.00119463
550	0.0175338	-0.129457	0.000112326
560	0.0530937	-0.132987	-0.010783
570	0.0801818	-0.13189	-0.0191043
580	0.0972876	-0.131257	-0.0226674
590	0.0951634	-0.129878	-0.0334954
600	0.0801677	-0.130559	-0.0379892
610	0.0545247	-0.12837	-0.04126
620	0.0268745	-0.133682	-0.0388636
630	-0.00414867	-0.131765	-0.0410151
640	-0.0358618	-0.130017	-0.0399848
650	-0.0641053	-0.123771	-0.0387115
660	-0.0878206	-0.122895	-0.0405893
670	-0.106384	-0.121469	-0.0398815
680	-0.113788	-0.1211	-0.0390336
690	-0.110748	-0.118187	-0.0390012
700	-0.0998755	-0.11776	-0.0399069
710	-0.0833401	-0.113461	-0.0393104
720	-0.0593036	-0.114273	-0.0394173
730	-0.0317655	-0.118439	-0.0411701
740	0.000537307	-0.119668	-0.0518776
750	0.0250309	-0.120569	-0.0576533
760	0.0482944	-0.122247	-0.0617117
770	0.0626822	-0.122557	-0.065151
780	0.0656122	-0.120349	-0.0728878
790	0.0574805	-0.11484	-0.0795922
800	0.0374496	-0.111624	-0.0852166

## Sheet: figure 2k
Average autocorrelation amplitude of βII-spectrin
βII-spectrin full length			βII-spectrin-ΔCH			βII-spectrin-ΔPH
Replicate 1	Replicate 2	Replicate 3	Replicate 1	Replicate 2	Replicate 3	Replicate 1	Replicate 2	Replicate 3
0.4476	0.4229	0.3876	-0.0243	-0.0204	-0.0272	0.0914	0.058	0.0484

## Sheet: figure 3b-c
Position (nm)	b. Normalized count		c. Normalized count
	NMIIB N-term	βII-spectrin	NMIIB C-term	βII-spectrin
10	0.01143	0.00242	0.00861	0.00496
20	0.01424	0.00245	0.00676	0.0049
30	0.00932	0.00376	0.00559	0.00561
40	0.0057	0.00506	0.00597	0.00764
50	0.00685	0.00816	0.0069	0.00871
60	0.00632	0.01051	0.00637	0.01053
70	0.00704	0.01325	0.00265	0.01509
80	0.00718	0.01483	0.00444	0.01834
90	0.00675	0.01429	0.00446	0.01718
100	0.00434	0.01162	0.00588	0.01753
110	0.00424	0.01111	0.00637	0.0154
120	0.00761	0.0082	0.00923	0.01321
130	0.00661	0.00688	0.00753	0.00911
140	0.01231	0.0036	0.01418	0.0073
150	0.01696	0.00297	0.01486	0.0041
160	0.01955	0.00155	0.01793	0.00372
170	0.02438	0.00106	0.01608	0.00264
180	0.0275	0.00075	0.02697	0.00307
190	0.0149	0.00118	0.02569	0.00279
200	0.01839	0.00143	0.01718	0.00351
210	0.01427	0.00218	0.01062	0.00354
220	0.00863	0.00218	0.00833	0.00451
230	0.01155	0.00318	0.006	0.00633
240	0.00588	0.00529	0.00794	0.0074
250	0.00793	0.00857	0.00771	0.00869
260	0.00705	0.01189	0.00374	0.00988
270	0.00611	0.01259	0.00373	0.0147
280	0.00657	0.01543	0.0026	0.01553
290	0.0076	0.01379	0.00216	0.01869
300	0.00542	0.01139	0.00491	0.01666
310	0.00757	0.00912	0.00311	0.01567
320	0.00786	0.00641	0.00596	0.01002
330	0.01252	0.00428	0.00642	0.0075
340	0.00896	0.00293	0.00655	0.00691
350	0.01087	0.0011	0.01129	0.00646
360	0.0101	0.00096	0.01458	0.00579
370	0.00457	0.0008	0.00964	0.00432
380	0.00537	0	0.00852	0.00418
390	0.00775	0.00046	0.00735	0.00329
400	0.00607	0.00121	0.01043	0.00289
410	0.00745	0.00093	0.005	0.00435
420	0.00708	0.00291	0.00376	0.00443
430	0.00611	0.00439	0.00513	0.00625
440	0.00626	0.00771	0.0031	0.00855
450	0.00497	0.01061	0.00327	0.01086
460	0.00545	0.01311	0.00443	0.01276
470	0.00436	0.01362	0.00423	0.01523
480	0.00523	0.01424	0.00432	0.01784
490	0.00466	0.01096	0.00419	0.01651
500	0.00427	0.00876	0.0046	0.01332
510	0.00518	0.00613	0.00391	0.01088
520	0.00654	0.00378	0.00526	0.00749
530	0.00596	0.00301	0.00636	0.00572
540	0.00477	0.0016	0.00699	0.00421
550	0.0099	0.00111	0.00913	0.00359
560	0.00726	0.00097	0.0086	0.00369
570	0.00596	0.00065	0.00851	0.00242
580	0.00603	0.00055	0.00996	0.00186
590	0.00684	0.00055	0.01137	0.00185
600	0.00825	0.00143	0.00977	0.00259
610	0.00895	0.00256	0.00886	0.00328
620	0.01009	0.00474	0.00854	0.00529
630	0.00715	0.00775	0.00487	0.00611
640	0.00919	0.01146	0.00345	0.0078
650	0.00739	0.01367	0.00167	0.00924
660	0.00855	0.0165	0.00421	0.01099
670	0.00565	0.01837	0.00128	0.01171
680	0.00591	0.01462	0.00287	0.01025
690	0.00464	0.01137	0.00517	0.00806
700	0.00503	0.00867	0.00359	0.00662
710	0.00394	0.00585	0.00498	0.00517
720	0.00341	0.00362	0.00557	0.00396
730	0.00359	0.00276	0.00666	0.00287
740	0.00425	0.0016	0.00839	0.00223
750	0.0052	0.00129	0.00878	0.00185
760	0.00706	0.00122	0.00603	0.00186
770	0.00573	0.00087	0.00672	0.00242
780	0.00659	0.00169	0.00777	0.00196
790	0.00753	0.00183	0.00611	0.00213
800	0.00705	0.00242	0.0095	0.00289
810	0.00625	0.00426	0.00535	0.00431
820	0.00751	0.00657	0.00479	0.00557
830	0.00647	0.0098	0.00546	0.008
840	0.0065	0.01329	0.00365	0.01075
850	0.00654	0.0157	0.00307	0.01088
860	0.00452	0.01533	0.00526	0.0124
870	0.00428	0.01379	0.00451	0.01056
880	0.00535	0.01357	0.0035	0.00803
890	0.00378	0.00924	0.00463	0.00722
900	0.00524	0.00566	0.00355	0.00552
910	0.00655	0.00308	0.00283	0.00434
920	0.00633	0.00151	0.00439	0.00366
930	0.00672	0.00077	0.00766	0.00325
940	0.00552	0.00091	0.00456	0.00254
950	0.00581	0.00087	0.00651	0.00219
960	0.00658	0.0019	0.00629	0.00244
970	0.0061	0.00235	0.00676	0.00269
980	0.00494	0.00249	0.00441	0.00238
990	0.00565	0.0036	0.0034	0.00271
1000	0.0041	0.00416	0.00423	0.00323
1010	0.00427	0.00582	0.00041	0.00495
1020	0.00566	0.00762	0.00315	0.00593
1030	0.00406	0.0095	0.00219	0.00799
1040	0.00488	0.01229	0.00563	0.00937
1050	0.00469	0.01481	0.00359	0.01025
1060	0.00342	0.01253	0.00243	0.01043
1070	0.00302	0.01118	0.00307	0.00904
1080	0.00286	0.00779	0.00344	0.00804
1090	0.00252	0.0047	0.00417	0.0067
1100	0.00314	0.00311	0.00384	0.00515
1110	0.00342	0.00196	0.00703	0.00314
1120	0.00317	0.00149	0.00695	0.00265
1130	0.00459	0.00053	0.01018	0.00202
1140	0.00596	0.00065	0.00885	0.00163
1150	0.00417	0.00087	0.0092	0.00162
1160	0.00648	0.00149	0.0059	0.00165
1170	0.00661	0.00166	0.00856	0.0019
1180	0.00509	0.00177	0.00741	0.00222
1190	0.00537	0.0044	0.00524	0.00275
1200	0.00447	0.00585	0.00407	0.0037
1210	0.00513	0.00937	0.0021	0.00513
1220	0.0054	0.01113	0.00458	0.00617
1230	0.00413	0.01469	0.00259	0.00697
1240	0.00431	0.01561	0.00473	0.00808
1250	0.00143	0.01356	0.00289	0.00846
1260	0.00244	0.01307	0.0032	0.00737
1270	0.0016	0.0127	0.00263	0.00567
1280	0.00172	0.00914	0.00564	0.00456
1290	0.00226	0.00549	0.00548	0.00356
1300	0.00326	0.00421	0.00762	0.00266
1310	0.00264	0.00243	0.00425	0.00177
1320	0.00313	0.0019	0.01126	0.00156
1330	0.00384	0.00181	0.01002	0.00129
1340	0.00451	0.00108	0.00834	0.00121
1350	0.00463	0.00186	0.00481	0.00124
1360	0.00371	0.00211	0.00696	0.002
1370	0.00389	0.0026	0.004	0.00226
1380	0.004	0.00384	0.00608	0.00342
1390	0.00437	0.00513	0.00541	0.00393
1400	0.00378	0.00844	0.00269	0.00526
1410	0.00337	0.01014	0.00382	0.00673
1420	0.00357	0.01348	0.00345	0.00728
1430	0.00367	0.0144	0.00416	0.00907
1440	0.00286	0.01373	0.00435	0.0091
1450	0.00238	0.01207	0.00529	0.00879
1460	0.00359	0.01291	0.0083	0.00661
1470	0.00307	0.00917	0.00399	0.00599
1480	0.0036	0.00625	0.0057	0.00463
1490	0.00389	0.00473	0.00841	0.00371
1500	0.00587	0.0036	0.00662	0.00312
1510	0.00596	0.00255	0.00953	0.00237
1520	0.00724	0.00212	0.00732	0.00174
1530	0.00518	0.00174	0.00584	0.00162
1540	0.00528	0.00183	0.0037	0.00192
1550	0.00471	0.00266	0.00579	0.00175
1560	0.00455	0.00246	0.00246	0.00309
1570	0.00297	0.00328	0.00272	0.00316
1580	0.00356	0.00467	0.00202	0.00329
1590	0.00393	0.00914	0.00512	0.00456
1600	0.0043	0.01125	0.00385	0.00573

## Sheet: figure 3d
Lag (nm)	NMIIB N term	NMIIB C term	βII-spectrin
-1000	-0.00912	-0.00795	0.04683
-990	-0.00731	-0.00773	0.05153
-980	-0.01159	-0.01075	0.06355
-970	-0.01622	-0.01638	0.08687
-960	-0.02461	-0.01996	0.1101
-950	-0.02375	-0.02258	0.1257
-940	-0.02653	-0.02456	0.1252
-930	-0.02785	-0.02165	0.10224
-920	-0.02938	-0.01468	0.0597
-910	-0.02353	-0.00309	-0.000635564
-900	-0.02095	0.00717	-0.05677
-890	-0.00649	0.01569	-0.10235
-880	0.00649	0.02195	-0.13301
-870	0.01783	0.02571	-0.14874
-860	0.0264	0.02799	-0.14876
-850	0.03045	0.02488	-0.12611
-840	0.02878	0.02111	-0.08407
-830	0.03046	0.01179	-0.02628
-820	0.02588	0.00189	0.04149
-810	0.01856	-0.01226	0.11396
-800	0.00507	-0.02342	0.18102
-790	-0.00743	-0.03643	0.23614
-780	-0.02073	-0.04478	0.27369
-770	-0.03913	-0.05102	0.28299
-760	-0.049	-0.05414	0.26834
-750	-0.05261	-0.05316	0.22742
-740	-0.04997	-0.04486	0.16546
-730	-0.04651	-0.03229	0.08933
-720	-0.03578	-0.01761	0.01156
-710	-0.02888	0.00184	-0.06382
-700	-0.02279	0.0196	-0.12643
-690	-0.00965	0.03069	-0.17324
-680	0.00108	0.04203	-0.19991
-670	0.00895	0.04966	-0.20462
-660	0.02152	0.04626	-0.18659
-650	0.03062	0.03917	-0.14195
-640	0.03358	0.02915	-0.07523
-630	0.03181	0.01161	0.00592
-620	0.03257	-0.00708	0.09799
-610	0.01907	-0.02503	0.19293
-600	0.00939	-0.04191	0.27265
-590	-0.00911	-0.05768	0.3315
-580	-0.02788	-0.06659	0.35486
-570	-0.04053	-0.06741	0.34216
-560	-0.04968	-0.06138	0.29627
-550	-0.05627	-0.04911	0.22406
-540	-0.06234	-0.03307	0.12999
-530	-0.05936	-0.0147	0.02884
-520	-0.04917	0.00652	-0.06922
-510	-0.03448	0.0233	-0.15166
-500	-0.00821	0.03741	-0.21821
-490	0.01203	0.04618	-0.25814
-480	0.02374	0.04873	-0.27152
-470	0.03323	0.0447	-0.25568
-460	0.03923	0.03612	-0.21094
-450	0.04761	0.01903	-0.13793
-440	0.04406	-0.000332288	-0.04468
-430	0.03419	-0.01986	0.06828
-420	0.000894954	-0.03849	0.18402
-410	-0.02699	-0.05181	0.29542
-400	-0.05756	-0.06177	0.37907
-390	-0.08287	-0.06835	0.42599
-380	-0.10731	-0.06952	0.42683
-370	-0.11236	-0.06073	0.38071
-360	-0.10285	-0.05016	0.29578
-350	-0.07907	-0.03413	0.18448
-340	-0.04105	-0.01499	0.05951
-330	-0.01136	0.00737	-0.05991
-320	0.02536	0.02817	-0.16616
-310	0.0637	0.0484	-0.24608
-300	0.08353	0.06166	-0.30117
-290	0.10264	0.06856	-0.32718
-280	0.09471	0.06974	-0.32178
-270	0.08526	0.06097	-0.28486
-260	0.0665	0.04549	-0.21132
-250	0.0405	0.02402	-0.11012
-240	0.0185	-0.00245	0.01808
-230	-0.01249	-0.0276	0.15928
-220	-0.04843	-0.05177	0.29853
-210	-0.07495	-0.06997	0.418
-200	-0.11806	-0.08489	0.49582
-190	-0.13202	-0.0947	0.51664
-180	-0.14094	-0.09527	0.4798
-170	-0.13301	-0.08797	0.38651
-160	-0.10313	-0.06917	0.25356
-150	-0.05734	-0.04376	0.10357
-140	0.0053	-0.01131	-0.04802
-130	0.05301	0.02031	-0.18701
-120	0.0903	0.05041	-0.30352
-110	0.10719	0.07674	-0.3924
-100	0.11297	0.08895	-0.45161
-90	0.10866	0.09202	-0.4798
-80	0.09975	0.08148	-0.45743
-70	0.08935	0.06304	-0.38345
-60	0.06907	0.03533	-0.26269
-50	0.02429	0.00184	-0.09025
-40	-0.01415	-0.02487	0.12638
-30	-0.04666	-0.05154	0.3704
-20	-0.08628	-0.0686	0.6057
-10	-0.1058	-0.07847	0.78917
0	-0.12808	-0.08519	1
10	-0.13981	-0.08961	0.78917
20	-0.12441	-0.08733	0.6057
30	-0.0925	-0.07321	0.3704
40	-0.04173	-0.04979	0.12638
50	0.00623	-0.02218	-0.09025
60	0.05043	0.00851	-0.26269
70	0.08109	0.04208	-0.38345
80	0.1006	0.0663	-0.45743
90	0.10194	0.07922	-0.4798
100	0.089	0.08419	-0.45161
110	0.08245	0.07438	-0.3924
120	0.06196	0.05778	-0.30352
130	0.05085	0.0328	-0.18701
140	0.01431	0.00504	-0.04802
150	-0.01583	-0.02287	0.10357
160	-0.04229	-0.04596	0.25356
170	-0.08188	-0.06684	0.38651
180	-0.10194	-0.07922	0.4798
190	-0.11981	-0.0859	0.51664
200	-0.09695	-0.08417	0.49582
210	-0.08629	-0.0789	0.418
220	-0.04807	-0.06946	0.29853
230	-0.01144	-0.04786	0.15928
240	0.01427	-0.02167	0.01808
250	0.04157	0.0078	-0.11012
260	0.03648	0.03996	-0.21132
270	0.04017	0.06128	-0.28486
280	0.02712	0.07906	-0.32178
290	0.02332	0.08316	-0.32718
300	0.02357	0.07711	-0.30117
310	0.01772	0.06191	-0.24608
320	0.01762	0.04193	-0.16616
330	0.000494037	0.01625	-0.05991
340	-0.01332	-0.0085	0.05951
350	-0.02397	-0.03642	0.18448
360	-0.04684	-0.05545	0.29578
370	-0.05652	-0.07019	0.38071
380	-0.06604	-0.07533	0.42683
390	-0.06494	-0.08065	0.42599
400	-0.0608	-0.07512	0.37907
410	-0.05211	-0.06516	0.29542
420	-0.0371	-0.04973	0.18402
430	-0.01938	-0.02962	0.06828
440	0.00306	-0.0106	-0.04468
450	0.01396	0.01261	-0.13793
460	0.0266	0.03185	-0.21094
470	0.03797	0.04629	-0.25568
480	0.02966	0.0537	-0.27152
490	0.02602	0.0565	-0.25814
500	0.01915	0.04849	-0.21821
510	0.01239	0.03502	-0.15166
520	0.00766	0.01667	-0.06922
530	0.00096135	-0.00229	0.02884
540	-0.00778	-0.01948	0.12999
550	-0.01513	-0.03551	0.22406
560	-0.02091	-0.04652	0.29627
570	-0.0195	-0.05144	0.34216
580	-0.02783	-0.05821	0.35486
590	-0.02218	-0.05843	0.3315
600	-0.02487	-0.05268	0.27265
610	-0.02443	-0.04443	0.19293
620	-0.01876	-0.02948	0.09799
630	-0.01659	-0.01373	0.00592
640	-0.01053	0.00388	-0.07523
650	-0.00702	0.02249	-0.14195
660	-0.00518	0.03216	-0.18659
670	0.002	0.04102	-0.20462
680	-0.00108	0.04313	-0.19991
690	0.00134	0.04171	-0.17324
700	0.000441495	0.03206	-0.12643
710	-0.00491	0.01692	-0.06382
720	-0.00726	0.00118	0.01156
730	-0.0115	-0.01657	0.08933
740	-0.02129	-0.03252	0.16546
750	-0.02517	-0.0453	0.22742
760	-0.03463	-0.05287	0.26834
770	-0.03384	-0.05502	0.28299
780	-0.03627	-0.05289	0.27369
790	-0.02571	-0.04624	0.23614
800	-0.02352	-0.03314	0.18102
810	-0.01385	-0.01838	0.11396
820	-0.00721	-0.00593	0.04149
830	-0.00166	0.00755	-0.02628
840	0.00161	0.02031	-0.08407
850	0.00759	0.02483	-0.12611
860	0.01286	0.0296	-0.14876
870	0.01138	0.02858	-0.14874
880	0.01238	0.02341	-0.13301
890	0.00745	0.01578	-0.10235
900	0.000364795	0.00638	-0.05677
910	-0.00853	-0.00216	-0.000635564
920	-0.01647	-0.01361	0.0597
930	-0.0206	-0.02004	0.10224
940	-0.01738	-0.02111	0.1252
950	-0.01348	-0.01862	0.1257
960	-0.01358	-0.01595	0.1101
970	-0.01393	-0.01205	0.08687
980	-0.01156	-0.00725	0.06355
990	-0.01121	-0.00838	0.05153
1000	-0.00912	-0.00795	0.04683

## Sheet: figure 3e
Average autocorrelation amplitude of MPS															Average spacing of MPS (nm)
Control			+Bleb			NMIIA shRNA			NMIIB shRNA			NMIIA & NMIIB shRNAs			Control			+Bleb			NMIIA shRNA			NMIIB shRNA			NMIIA & NMIIB shRNAs
Replicate 1	Repiicate 2	Replicate 3	Replicate 1	Repiicate 2	Replicate 3	Replicate 1	Repiicate 2	Replicate 3	Replicate 1	Repiicate 2	Replicate 3	Replicate 1	Repiicate 2	Replicate 3	Replicate 1	Repiicate 2	Replicate 3	Replicate 1	Repiicate 2	Replicate 3	Replicate 1	Repiicate 2	Replicate 3	Replicate 1	Repiicate 2	Replicate 3	Replicate 1	Repiicate 2	Replicate 3
0.5872	0.5367	0.629	0.6449	0.6107	0.5794	0.5017	0.5852	0.5185	0.5142	0.5608	0.4318	0.571	0.4562	0.63	192.213	190.987	189.009	188.991	189.965	192.158	190.452	191.315	189.361	191.812	189.711	192.934	189.721	192.224	190.178

## Sheet: figure 3f
Average diameter of axons (nm)
Control			+Bleb			NMIIA shRNA			NMIIB shRNA			NMIIA & NMIIB shRNAs
Replicate 1	Replicate 3	Replicate 3	Replicate 1	Replicate 3	Replicate 3	Replicate 1	Replicate 3	Replicate 3	Replicate 1	Replicate 3	Replicate 3	Replicate 1	Replicate 3	Replicate 3
0.4783	0.45	0.4057	0.521	0.544	0.4971	0.4338	0.4922	0.4925	0.4364	0.5084	0.484	0.5493	0.4973	0.5178

## Sheet: figure 3g
Average diameter of axons (nm)
Control shRNA			Control shRNA +Bleb			βII-spectrin shRNA			βII-spectrin shRNA +bleb
Replicate 1	Replicate 2	Replicate 3	Replicate 1	Replicate 2	Replicate 3	Replicate 1	Replicate 2	Replicate 3	Replicate 1	Replicate 2	Replicate 3
0.4734	0.5258	0.5194	0.5482	0.5933	0.5898	0.583	0.6225	0.6093	0.5745	0.5803	0.5928
							01:03:00

## Sheet: figure 4
	a. Ion channels				b. Adhesion molecules										c. Membrane-associated or transmembrane signaling molecules
	Kv 1.2		Kv 1.3		Neurofascin		NrCAM		L1CAM		NCAM1		CHL1		CAMKII β		G protein subunit β 1		Brain acid soluble protein 1		Glycoprotein M6A
Lag (nm)	autocorrelation	average autocorrelation	autocorrelation	average autocorrelation	autocorrelation	average autocorrelation	autocorrelation	average autocorrelation	autocorrelation	average autocorrelation	autocorrelation	average autocorrelation	autocorrelation	average autocorrelation	autocorrelation	average autocorrelation	autocorrelation	average autocorrelation	autocorrelation	average autocorrelation	autocorrelation	average autocorrelation
0	1	1	1	1	1	1	1	1	1	1	1	1	1	1	1	1	1	1	1	1	1	1
10	0.574147	0.760181	0.677709	0.718312	0.633199	0.685908	0.770811	0.671139	0.574768	0.608735	0.780578	0.707467	0.624905	0.580258	0.725286	0.623377	0.735595	0.756261	0.75095	0.74164	0.698484	0.717185
20	0.400078	0.619922	0.620206	0.562521	0.533132	0.571805	0.671948	0.559418	0.512562	0.531497	0.701296	0.583088	0.51589	0.508392	0.561569	0.515037	0.368748	0.625829	0.421674	0.603689	0.506472	0.626303
30	0.248459	0.46632	0.461162	0.380359	0.491577	0.426299	0.519106	0.442601	0.419695	0.431347	0.558426	0.449375	0.42787	0.404657	0.332023	0.38289	0.261612	0.468034	0.173969	0.437598	0.365514	0.51092
40	0.0917222	0.302441	0.279994	0.223036	0.420985	0.308135	0.389728	0.332812	0.308373	0.341023	0.444264	0.31183	0.235293	0.306751	0.206511	0.271642	0.137098	0.325334	-0.0592935	0.294654	0.155787	0.394708
50	-0.031375	0.172719	0.096459	0.0978263	0.373041	0.204261	0.251939	0.226102	0.176052	0.251161	0.321659	0.210896	0.0686829	0.206811	0.0695728	0.174251	0.0421968	0.21266	-0.196351	0.17439	0.00557991	0.298156
60	-0.11289	0.0800842	-0.024328	0.0156721	0.298871	0.112044	0.125443	0.136714	0.0614704	0.188224	0.198967	0.139599	-0.0206025	0.125226	-0.0416903	0.0998077	-0.103133	0.122023	-0.225661	0.0951042	-0.122644	0.222284
70	-0.171287	0.0109395	-0.140874	-0.0408115	0.236921	0.0490481	0.010079	0.0758323	0.00603815	0.126535	0.0906763	0.0850646	-0.212384	0.0586875	-0.178052	0.043177	-0.135624	0.0659129	-0.274862	0.040437	-0.229484	0.162309
80	-0.243735	-0.036128	-0.224206	-0.0861064	0.137523	0.00285604	-0.0472499	0.0369062	-0.0458297	0.0840797	0.037873	0.0472541	-0.353844	0.0181351	-0.303415	0.00340181	-0.203076	0.0325438	-0.298135	0.00501553	-0.277795	0.122329
90	-0.273083	-0.0621104	-0.285579	-0.106987	0.12284	-0.026937	-0.134887	-0.00739903	-0.0496684	0.0498511	-0.0547225	0.016776	-0.358642	-0.0121489	-0.374959	-0.0202949	-0.211062	0.0141433	-0.311671	-0.0152933	-0.327357	0.0880891
100	-0.314676	-0.0656607	-0.314655	-0.117736	0.11639	-0.0374593	-0.1176	-0.0135211	-0.0755319	0.0381075	-0.0808757	0.00372076	-0.392974	-0.0334343	-0.413019	-0.0356593	-0.239562	0.00765027	-0.298919	-0.0328013	-0.333185	0.0711205
110	-0.307704	-0.0580681	-0.290686	-0.113594	0.105276	-0.0460304	-0.129996	-0.00659405	-0.0196446	0.0314137	-0.106043	-0.00934652	-0.397378	-0.0390583	-0.397106	-0.0382226	-0.221939	0.0112619	-0.232967	-0.0314001	-0.342783	0.0570875
120	-0.30898	-0.0415647	-0.251744	-0.089027	0.128476	-0.0356896	-0.0951015	0.0162727	0.00907505	0.0201739	-0.0905949	-0.00797382	-0.347284	-0.0234022	-0.333622	-0.0277634	-0.152287	0.0192167	-0.123842	-0.0280102	-0.294359	0.0519245
130	-0.218742	-0.0141342	-0.155422	-0.0593751	0.132838	-0.0178727	-0.0443426	0.0339642	0.0869795	0.0183374	-0.10207	0.000876521	-0.303522	0.00061729	-0.233915	-0.000508402	-0.0879026	0.037599	-0.0482636	-0.0168894	-0.218003	0.0602232
140	-0.121407	0.019244	-0.0576251	-0.0251823	0.157419	0.0168734	-0.000613456	0.0808126	0.100068	0.0223504	-0.0394545	0.0143795	-0.220265	0.0114027	-0.116596	0.0163231	-0.0455185	0.0472827	-0.0548267	-0.00273443	-0.142801	0.0653026
150	0.00314858	0.0600296	0.0109325	0.0239622	0.191522	0.0401672	0.0125896	0.114156	0.183928	0.036949	0.00454995	0.0326428	-0.088594	0.0442459	0.0092548	0.0455127	0.0460797	0.0655674	-0.0592388	0.0178138	-0.0648511	0.0823112
160	0.132635	0.09949	0.12228	0.0716668	0.30766	0.0590291	0.0654949	0.143486	0.211543	0.0310593	0.0663549	0.0512791	-0.0448674	0.0649386	0.116485	0.0706145	0.10339	0.0842633	-0.032132	0.0427964	0.0459158	0.102302
170	0.234524	0.130001	0.186804	0.115713	0.299557	0.0781844	0.0908349	0.166797	0.257396	0.0418011	0.101697	0.0665717	0.0421856	0.0922004	0.235101	0.102089	0.204033	0.0945989	0.0380666	0.0686165	0.124864	0.108478
180	0.31782	0.152428	0.242897	0.14736	0.325759	0.0889392	0.135543	0.177351	0.227307	0.0430642	0.105555	0.0850391	0.083452	0.0954416	0.288794	0.111742	0.2295	0.0969559	0.139245	0.0860199	0.210872	0.115483
190	0.380913	0.165489	0.297828	0.154615	0.328794	0.102556	0.136486	0.190635	0.18436	0.0428156	0.138304	0.0990686	0.13226	0.113893	0.349135	0.117429	0.258413	0.101982	0.251147	0.0882524	0.268038	0.11765
200	0.363154	0.158815	0.306622	0.149353	0.31017	0.105679	0.181406	0.195	0.195692	0.0328211	0.128522	0.106525	0.21988	0.110672	0.314123	0.106257	0.286645	0.094485	0.331989	0.086779	0.26591	0.103998
210	0.330895	0.133168	0.249788	0.124429	0.317391	0.105579	0.140697	0.164836	0.146646	0.0301823	0.147382	0.0992284	0.189248	0.10682	0.297195	0.0870301	0.21179	0.086849	0.340873	0.0738175	0.287882	0.0963478
220	0.260925	0.0992083	0.189606	0.0896515	0.304417	0.0887524	0.0982886	0.141951	0.119608	0.00998245	0.159092	0.0959238	0.214323	0.0739056	0.248213	0.0576403	0.162178	0.0657012	0.224779	0.0552915	0.248739	0.0736349
230	0.164379	0.0541529	0.073879	0.0546589	0.292849	0.0778962	0.0326347	0.0999876	0.0982494	-0.0105654	0.139328	0.0670801	0.129344	0.0584741	0.177881	0.031953	0.077988	0.0461717	0.110086	0.0284088	0.175057	0.0447423
240	0.0821993	0.0120505	-0.0646705	0.00668376	0.228974	0.0492837	-0.0154954	0.0494068	0.0679535	-0.025922	0.113546	0.0333015	0.100413	0.0330407	0.0377617	-0.000482697	-0.0309127	0.0209443	-0.0121818	-0.00305963	0.0768385	0.0207235
250	-0.0180266	-0.0254904	-0.185286	-0.0275247	0.175628	0.0234667	-0.0813618	0.00632595	0.0440557	-0.0436369	0.0509343	0.00817725	0.0771293	0.00294827	-0.109437	-0.0275764	-0.0501413	0.000158359	-0.15222	-0.026283	-0.044087	-0.00789754
260	-0.11725	-0.0576028	-0.24552	-0.0697035	0.138636	0.00978714	-0.12224	-0.0395343	0.0231269	-0.0521811	0.00238083	-0.0241657	-0.0370993	-0.0198026	-0.217291	-0.0517399	-0.120205	-0.0177304	-0.2242	-0.0465912	-0.155991	-0.0263123
270	-0.214087	-0.0838478	-0.319335	-0.0936991	0.107485	-0.0152866	-0.176986	-0.0689054	-0.0380605	-0.0658219	-0.0309803	-0.0376575	-0.099574	-0.0490551	-0.328344	-0.0709565	-0.177188	-0.0286962	-0.248906	-0.0589749	-0.241293	-0.0446105
280	-0.241207	-0.0924734	-0.339852	-0.111373	0.0480867	-0.0281364	-0.196926	-0.0840943	0.000528945	-0.0671267	-0.059546	-0.035839	-0.159062	-0.0553863	-0.380335	-0.0824003	-0.192973	-0.0383138	-0.298833	-0.0657334	-0.31897	-0.0540659
290	-0.27758	-0.0897428	-0.34449	-0.12169	0.0336681	-0.0333233	-0.215457	-0.112369	0.00751121	-0.0583275	-0.079738	-0.0488759	-0.216794	-0.0684067	-0.439031	-0.0809726	-0.161678	-0.0470364	-0.288678	-0.0716966	-0.35433	-0.059759
300	-0.311872	-0.0818633	-0.287957	-0.130112	0.0260819	-0.0376599	-0.170599	-0.112145	0.018484	-0.0545322	-0.102016	-0.0470688	-0.206894	-0.069231	-0.416989	-0.073221	-0.14032	-0.0464755	-0.257034	-0.0626246	-0.353368	-0.0599768
310	-0.259078	-0.0706216	-0.300266	-0.123121	0.0333879	-0.0343622	-0.164169	-0.0965759	0.0125993	-0.0463613	-0.0987665	-0.0460486	-0.152625	-0.0685386	-0.386857	-0.0637507	-0.125204	-0.0465718	-0.20408	-0.0516829	-0.309534	-0.0517828
320	-0.223027	-0.0467587	-0.221334	-0.105981	0.0589714	-0.0373034	-0.109376	-0.0775395	0.0475572	-0.0337732	-0.0629957	-0.038089	-0.190212	-0.0577614	-0.301275	-0.0436558	-0.106656	-0.0371332	-0.0637275	-0.0347235	-0.263672	-0.0424726
330	-0.171714	-0.0219606	-0.139627	-0.0864944	0.078422	-0.0248009	-0.0510792	-0.0497624	0.0858489	-0.0199593	-0.0332911	-0.0289398	-0.145468	-0.0431545	-0.190614	-0.0166559	-0.0446879	-0.0294106	0.0755152	-0.0157134	-0.147598	-0.0306811
340	-0.105394	0.00304726	-0.0726537	-0.053004	0.116091	-0.0191372	0.0307374	-0.00684447	0.0930454	-0.00130495	-0.0192117	-0.0211804	0.0204793	-0.0270289	-0.0480335	0.0123515	0.0237455	-0.0208873	0.143551	0.00945824	-0.0518428	-0.0138498
350	-0.0227216	0.0330926	0.00417126	-0.0134297	0.146955	0.00483232	0.0827199	0.0244009	0.104375	-0.000771924	0.0156428	-0.00389422	0.0678703	-0.0096972	0.0871582	0.0367383	0.0652309	-0.0138182	0.202635	0.0356477	0.0446508	0.00215453
360	0.0692641	0.0551047	0.0996671	0.0330778	0.188696	0.0244687	0.140888	0.0560529	0.093701	0.0114637	0.0453514	0.0106091	0.152828	0.00635664	0.207791	0.0591975	0.105628	-0.00936685	0.20881	0.0494828	0.16877	0.0161068
370	0.165421	0.0688252	0.125918	0.0765572	0.231778	0.0278806	0.1959	0.0828196	0.10249	0.0147392	0.0601989	0.0177881	0.290866	0.0246335	0.293141	0.0755728	0.127489	-0.00383708	0.166837	0.0600091	0.253317	0.0318928
380	0.24126	0.0897424	0.187837	0.111365	0.215492	0.0364476	0.250895	0.0990065	0.0740806	0.0117981	0.10034	0.0333633	0.253638	0.0340995	0.34171	0.0789052	0.146445	-0.0030747	0.170713	0.0609805	0.289912	0.0376891
390	0.284236	0.0988902	0.160926	0.122137	0.243034	0.0425477	0.269088	0.105413	0.0125326	0.0118133	0.106498	0.0380514	0.236556	0.0428365	0.36327	0.0670077	0.159601	-0.00310561	0.176684	0.0538864	0.314591	0.0369279
400	0.329278	0.0887413	0.137617	0.128333	0.226232	0.0360415	0.279653	0.104979	0.0136231	0.00096996	0.129863	0.0405364	0.341168	0.0433312	0.35938	0.0557293	0.121527	-0.00491875	0.147113	0.0349795	0.326427	0.0300509
410	0.311645	0.0739082	0.123602	0.113155	0.211183	0.0208239	0.256568	0.0726563	-0.00795646	0.00114002	0.119842	0.0404665	0.216998	0.0400199	0.315212	0.0358815	0.0712448	-0.00965582	0.152793	0.0216975	0.261485	0.0113167
420	0.261157	0.0455926	0.0537078	0.0925151	0.187814	0.00705183	0.240361	0.05237	-0.00999486	-0.0149823	0.0889718	0.0354425	0.149442	0.0298911	0.240469	0.017401	0.0391943	-0.020251	0.168378	0.000259265	0.196298	-0.00464976
430	0.164785	0.0109896	-0.023382	0.0520201	0.146949	-0.0150374	0.205016	0.0230022	-0.0477123	-0.0241579	0.0439304	0.0149667	0.0887288	0.016382	0.158857	-0.00862171	-0.00493451	-0.0273662	0.127155	-0.0155833	0.1221	-0.0294046
440	0.0793822	-0.0147256	-0.0998317	0.0165738	0.0791462	-0.0291653	0.133539	-0.0168827	-0.0453898	-0.0367239	0.0477376	-0.00461528	-0.0154125	-0.00237004	0.043519	-0.032651	-0.0844585	-0.0352288	0.0619868	-0.0298164	0.00591246	-0.0453017
450	0.0216216	-0.0409705	-0.198085	-0.0197261	0.0232388	-0.0410532	0.0631685	-0.0563466	-0.0703857	-0.0522121	-0.0343317	-0.0274596	-0.1102	-0.0202528	-0.128959	-0.056074	-0.118145	-0.0447088	-0.0254336	-0.0437662	-0.0645094	-0.0619768
460	-0.0561662	-0.0653302	-0.24293	-0.048377	-0.0124556	-0.0524863	0.0148251	-0.0753895	-0.0674092	-0.0674956	-0.0630267	-0.0490765	-0.149523	-0.0454909	-0.258968	-0.0746266	-0.153398	-0.0534646	-0.135509	-0.0527121	-0.132681	-0.07582
470	-0.127268	-0.0677242	-0.263984	-0.0746057	-0.0458721	-0.0610904	-0.0210231	-0.103364	-0.0767856	-0.0704651	-0.119834	-0.061148	-0.231894	-0.0540272	-0.34695	-0.0835095	-0.169807	-0.0592893	-0.193581	-0.0624966	-0.167132	-0.0839263
480	-0.159921	-0.0813308	-0.286519	-0.0903611	-0.101456	-0.0665857	-0.0564863	-0.105031	-0.0919046	-0.0755222	-0.143465	-0.0709365	-0.300716	-0.0704897	-0.407702	-0.0844017	-0.212796	-0.0656281	-0.193587	-0.0706031	-0.229749	-0.0903217
490	-0.216097	-0.0712495	-0.259507	-0.0962793	-0.0951546	-0.0743021	-0.0874451	-0.103034	-0.0188784	-0.0694321	-0.142741	-0.0712537	-0.264455	-0.0601107	-0.432462	-0.0773473	-0.154157	-0.0626936	-0.207285	-0.0747454	-0.251993	-0.0888876
500	-0.224024	-0.0585693	-0.240465	-0.101517	-0.0476921	-0.0634756	-0.0543778	-0.0894003	-0.0196099	-0.0674492	-0.146657	-0.0664941	-0.28131	-0.059665	-0.425477	-0.0686265	-0.19407	-0.0597331	-0.207898	-0.070519	-0.258437	-0.0808845
510	-0.21684	-0.04842	-0.155268	-0.10801	-0.0553075	-0.0563231	-0.0446234	-0.0771905	0.0327791	-0.0590995	-0.125861	-0.0532465	-0.223999	-0.0623334	-0.394567	-0.0563067	-0.119836	-0.0533271	-0.182483	-0.0629614	-0.231859	-0.068063
520	-0.209279	-0.0349465	-0.120122	-0.0947055	-0.0372141	-0.0589171	0.0235979	-0.0629586	0.034298	-0.050353	-0.0793693	-0.0366597	-0.190871	-0.0447187	-0.325792	-0.0414395	-0.12533	-0.0389163	-0.136452	-0.0444534	-0.208892	-0.0477796
530	-0.159899	-0.0216189	-0.0467344	-0.07294	0.0221793	-0.0496695	0.0521616	-0.0321295	0.119236	-0.0413545	-0.0732079	-0.0291837	-0.123223	-0.0319106	-0.180945	-0.0223179	-0.0621731	-0.0282282	-0.0702085	-0.0336659	-0.0853101	-0.0314404
540	-0.116072	-0.00365097	0.040732	-0.0460169	0.0259451	-0.0432624	0.1032	0.00428402	0.0996125	-0.0249643	-0.00685357	-0.0111566	-0.0418949	-0.0186413	-0.0403935	-0.00763948	-0.00386073	-0.0135228	0.00687029	-0.0224603	-0.0127805	-0.0123938
550	-0.031605	0.0188485	0.134888	-0.0179777	0.0668163	-0.0236105	0.132607	0.0211918	0.122206	-0.0171313	0.0243791	0.00818838	0.0601048	-0.00797742	0.092318	0.011804	0.0175721	0.00255535	0.110212	-0.00551054	0.0872646	0.00429307
560	0.072403	0.0313345	0.191234	0.01868	0.116057	-0.00271785	0.163176	0.0400711	0.170018	-0.00592705	0.0566138	0.0133291	0.111216	0.00104284	0.195941	0.0203546	0.0490738	0.0144337	0.203289	0.0085201	0.208968	0.0189729
570	0.122767	0.0494607	0.267351	0.0577766	0.133771	0.0154969	0.1618	0.0532919	0.155923	0.00226024	0.0916124	0.0214219	0.169018	0.00720353	0.263746	0.0256709	0.0584759	0.0216506	0.208095	0.0184121	0.27643	0.0280666
580	0.154753	0.0565428	0.319797	0.0722614	0.174223	0.0252225	0.145677	0.0649702	0.159047	-0.00500768	0.0909983	0.0202692	0.23538	0.0193961	0.297364	0.0204621	0.0964602	0.0268698	0.168328	0.0278385	0.305069	0.0328916
590	0.180865	0.0575605	0.336404	0.0773073	0.180022	0.0267331	0.092658	0.052209	0.131217	-0.00367837	0.123986	0.0115656	0.307597	0.0212183	0.315455	0.0124122	0.098867	0.0258394	0.118074	0.0303589	0.33284	0.0337049
600	0.19703	0.0494934	0.345964	0.0741523	0.187204	0.037937	0.0536866	0.0507265	0.0493198	-0.0169098	0.136927	0.0137085	0.336109	0.018912	0.289225	-0.00695223	0.0587214	0.0226648	0.0704412	0.0245035	0.336984	0.0255188
610	0.193688	0.0245626	0.296467	0.0560994	0.161239	0.0325421	-0.000149179	0.0417208	-0.011578	-0.0294258	0.111024	0.000861773	0.341529	0.0149694	0.239973	-0.0233373	0.04079	0.012473	0.0449493	0.0101103	0.282069	0.016059
620	0.172358	-0.00288685	0.263141	0.0383569	0.155341	0.0296606	-0.0630262	0.0228469	-0.0333805	-0.0348844	0.0957367	-0.00523969	0.29799	0.00118355	0.164593	-0.0374792	0.0188222	0.00243039	0.0468419	-0.0087028	0.185216	-0.00149164
630	0.128821	-0.0329083	0.161195	0.0147329	0.141233	0.00968941	-0.0910174	-0.00134546	-0.0766909	-0.0448158	0.0536899	-0.0182509	0.175065	-0.00941591	0.0789623	-0.0563352	0.0166823	-0.0129697	0.000957185	-0.0223923	0.106625	-0.0211164
640	0.0856947	-0.0570654	0.0969493	-0.0088137	0.0832682	-0.00546868	-0.145545	-0.0403757	-0.126613	-0.04076	0.0436655	-0.034448	0.133773	-0.0191304	-0.0503846	-0.0712913	-0.0539172	-0.0211082	-0.0726034	-0.0369066	0.00119573	-0.0343908
650	0.00900447	-0.0828919	-0.0435359	-0.0345824	0.0684927	-0.0286208	-0.194458	-0.0769687	-0.111499	-0.0516852	0.00955602	-0.05292	0.0861894	-0.0354058	-0.138414	-0.0801969	-0.112554	-0.0284338	-0.114992	-0.0485578	-0.0946986	-0.048857
660	-0.0367342	-0.0928233	-0.0901226	-0.0522478	0.0565003	-0.0460525	-0.236252	-0.0913795	-0.109247	-0.0494723	-0.0378356	-0.0605332	-0.0304994	-0.0464267	-0.234151	-0.0840013	-0.116437	-0.0373793	-0.134298	-0.0547748	-0.154147	-0.0576378
670	-0.11357	-0.104773	-0.165702	-0.0644225	0.0361084	-0.0665869	-0.26702	-0.110819	-0.0685548	-0.0500158	-0.0526321	-0.0722627	-0.139459	-0.0486435	-0.281508	-0.084302	-0.10415	-0.0383782	-0.163262	-0.055744	-0.224956	-0.0566969
680	-0.159997	-0.106973	-0.169923	-0.0769113	-0.000282228	-0.0765148	-0.256053	-0.112613	-0.0366509	-0.04227	-0.0687075	-0.0744864	-0.208585	-0.0566539	-0.319671	-0.0767626	-0.110354	-0.042454	-0.154409	-0.0531365	-0.266983	-0.0579041
690	-0.177654	-0.108776	-0.189638	-0.0786522	0.0177375	-0.0858357	-0.261749	-0.108931	0.0247523	-0.0362364	-0.0577427	-0.0619663	-0.291523	-0.0672608	-0.31251	-0.0677445	-0.142851	-0.0390411	-0.141589	-0.0434237	-0.249839	-0.0504107
700	-0.210096	-0.101419	-0.139767	-0.0810765	-0.0132104	-0.0815081	-0.208616	-0.0984127	0.0439366	-0.0367484	-0.0696544	-0.0529175	-0.297759	-0.0675412	-0.269001	-0.0550477	-0.105837	-0.0358926	-0.15026	-0.0345918	-0.262519	-0.0466552
710	-0.202686	-0.0894646	-0.125533	-0.0696539	-0.0215781	-0.0724585	-0.173213	-0.0807298	0.0953117	-0.0176464	-0.0649704	-0.0356101	-0.255222	-0.0575816	-0.222264	-0.0370093	-0.0756332	-0.0286482	-0.124362	-0.0250343	-0.235829	-0.0406392
720	-0.175517	-0.0793081	-0.0873956	-0.052626	0.0159179	-0.061306	-0.12422	-0.0644167	0.085579	-0.0096795	-0.0642198	-0.0272123	-0.229089	-0.0450045	-0.174173	-0.0249339	-0.0178606	-0.0201611	-0.0713465	-0.0131422	-0.194568	-0.0292932
730	-0.116046	-0.0604619	-0.0219776	-0.0361949	0.060896	-0.047904	-0.0954448	-0.0455296	0.120607	-0.00154434	-0.04248	-0.0147846	-0.195587	-0.0341283	-0.067962	-0.00457101	-0.00391031	-0.0127829	-0.00493021	-0.00147914	-0.1403	-0.0191793
740	-0.05825	-0.0358293	0.0260123	-0.0114091	0.102545	-0.033732	-0.043312	-0.0267033	0.151275	0.00153557	-0.0193171	-0.00774461	-0.081864	-0.026925	0.0416236	0.00683049	0.0656363	0.0020789	0.0812039	0.00298475	-0.111491	-0.00913192
750	-0.00575034	-0.0244879	0.0786456	0.0125158	0.123148	-0.0228788	-0.00407085	-0.0142252	0.130131	0.00694397	-0.0165163	-0.00710792	-0.0401771	-0.0140769	0.162076	0.0166971	0.0639823	0.00699318	0.160489	0.0111385	-0.0343595	0.0039888
760	0.0427046	-0.00990747	0.0831013	0.0326083	0.171326	-0.0132609	0.0424231	0.0031574	0.0681495	0.00328747	-0.0262453	0.00561398	0.0163806	-0.00566158	0.249081	0.0239054	0.0904174	0.0159566	0.186395	0.0183474	0.0394775	0.0106782
770	0.0829019	0.00546253	0.143451	0.0461045	0.173657	-0.0132872	0.0901249	0.00658943	0.0390828	0.00156176	-0.0508003	0.00793391	0.0904822	0.000643331	0.334127	0.0186853	0.121315	0.019582	0.173956	0.0240175	0.120969	0.0160841
780	0.114665	0.00355692	0.140539	0.0586876	0.198347	-1.15654e-05	0.0692906	0.0131774	0.0403116	-0.00619941	-0.0752812	0.00377834	0.0923348	0.00113386	0.36894	0.0126061	0.107494	0.0204571	0.114088	0.0237626	0.176054	0.0179388
790	0.158454	0.0029778	0.122	0.0629966	0.218549	0.00110489	0.0438916	0.00702179	0.00513568	-0.0162643	-0.0744804	-0.0026818	0.0804505	-0.00475262	0.375658	0.00113481	0.114943	0.0152159	0.046354	0.0140715	0.203687	0.0148081
800	0.178717	0.0054373	0.086531	0.0717396	0.222387	0.000952371	0.0198164	-0.00146708	-0.0194291	-0.0324425	-0.125623	-0.0257654	0.113675	-0.00167415	0.313935	-0.0159482	0.107511	0.00594921	-0.02138	0.00149132	0.208932	0.00699035

[truncated: 17 more sheets: figure 5a, figure 5b, figure 5c, figue S3a, figure S4a, figure S4b, figure S4c, Figure S5, Figure S6, figure S7a, Figure S8d, Figure S9, figure S10b, figure S10e, Figure S12, figure S13b, figureS14]
